# Supplementary material for: The genome of the biting midge Culicoides sonorensis and gene expression analyses of vector competence for bluetongue virus
Source: BMC Genomics. 2018 Aug 22;19:624. doi: 10.1186/s12864-018-5014-1 (PMC6106943; doi:10.1186/s12864-018-5014-1)
Supplement: Supplementary file 3 — Supplementary Alignments. Zip file containing the gst-1 and ski2 CDS and protein sequences, the protein alignment obtained using T-Coffee as described in the Additional file 1: Supplementary Methods, and the protein alignment after removing variable positions (with a T-Coffee value < 6 as described in the Additional file 1: Supplementary Methods). (DOCX 267 kb) [file 12864_2018_5014_MOESM3_ESM.zip]

Archive with 8 entries (8 files):
- ski2_prot.fas
- ski2_prot_aln.fasta
- ski2_prot_aln_cons.fasta
- ski2_RNA.fasta
- gst1_prot.fas
- gst1_prot_aln.fasta
- gst1_prot_aln_cons.fasta
- gst1_RNA.fas
