# Supplementary material for: The genome of the biting midge Culicoides sonorensis and gene expression analyses of vector competence for bluetongue virus
Source: BMC Genomics. 2018 Aug 22;19:624. doi: 10.1186/s12864-018-5014-1 (PMC6106943; doi:10.1186/s12864-018-5014-1)
Supplement: Supplementary file 3 — Supplementary Alignments. Zip file containing the gst-1 and ski2 CDS and protein sequences, the protein alignment obtained using T-Coffee as described in the Additional file 1: Supplementary Methods, and the protein alignment after removing variable positions (with a T-Coffee value < 6 as described in the Additional file 1: Supplementary Methods). (DOCX 267 kb) [file 12864_2018_5014_MOESM3_ESM.zip › ski2_prot.fas]

>TCONS_00014023|antiviral helicase ski2
MSFDPKWLTNPCPIVEDPKERLRKYIVEPDL
PDLHDPKPYFFPAQVNLDNLFHVPDCPPSTTIVPVRDSMGNIVDYEEVPLEGAGDTATNS
MSLQRAPGP-KTKETRGDHGNFPFWPGGFDQPEKDILELEIDNYDFEHNLLTCPPGFDEG
MTFGSQSTSKDDQIIDLLSILDTEVISFGTETDSKTSDLNETK-------KEIAENREVD
E-LL--ENSAQTEVLHISETPDEKLVKTEWAEMLDVTKPVKDFHIKVPDPAHIYPFELDI
FQKQAIIKLEEHNHVLVAAHTSAGKTVVAEYAIALSRRHGTRAIYTSPIKALSNQKYHDF
KKTFGDVGLITGDIQIDGDSSCLIMTTEILKSMLYCGSDVTRDLEYVVFDEVHYLNDPER
GHVWEEVFILLPDHVCIVMLSATIPNTIEFANWVGRTKRRKVFVMQTLKRPVPLQHFLYT
GCGGKSRNDIFMIVNEKSEFSLSEYNKAKASKQERQKDMQK-AHNQIKAQRHFNPQQEKT
LWVGLVDYLRRNDKMPVIAFTLSRNRCDSNAEALSSTDLSTAHEKYKINATFQRCLQRLK
PIDRQLPQVKQLQLCLERGVGIHHSGILPILKEVVEILFQNGLVKLLFATETFAMGVNMP
ARTVIFDSVKKFNGKETRPLEPAEYTQMAGRAGRRGLDKSGTVILICKQDVPPDIQLRSM
ILGKSKKLESQFRLTYAMILNLLRVEGLSVEDMMSHSFREFFKQSKIPEQKTM---MEEL
ESRMSALQKLGEHLTPLCEFYSAAKVYIKSWNEIIPKYITQQKIQNELKPGRILIISYKN
HFNKLALLLTVPKLVKVDSQYKVFVLDNQKIDGEPSSDDSKENLWYKMLSLSSPFKKFTP
DGAGGHQVLSIQAEHILEISKKTLANIEPEKILQNWDQRQIPRFKDTPPSASVLKALTDL
KTLTDDYNKNHSTLTLVTGMQDLEMFESMNELKKLKQNVEIYENSTDIPNFEQEFEKVYQ
RKSLEGELQELRYKISKESLSLYPDYVNKVKVLQDLNYVDSTHQVTMKGRVACQMSQNEL
LITELIFRNILTELEPPEIAALLSALVFQEKTENDPKLTKVLEKGMQDLLAIDTDVHTIE
MQYNVGSTDDTQGKDKLNFGLMEVVYEWARNKPFAEIMELTDCKEGIIVRCIQQLNEILK
DVKDAARIIGNSTLPNK---MEEASNAIKRDIVFAASLYTTDEKIFVGDEENA
>CPIJ003293-RA
MSIDPSWWSKPPPIVEDTEDTLRHFILEPFS
S-GSEPKPSFYPRTLTIESLYEIPPAPLSTQIVPKRCQETGAIIDFVEVPLENAGSNAKN
SMSLQREPGPADDNATRGSAANFPFWPGGFDEPENTLKMLDIDNAAFEENLKTCPPGFTN
GMEFGDVRGS-DGGIIDLLSAIELEMEGLSVWDRDGSDSSDDEPRFDPKTLKAVPLGENV
DEDLLKVEQNPAEQVLKIANTGTNGVKTAEWAEILDVSKPVTDFHTKIPEMAHRYPFELD
IFQKQAIIKLEEHNHVFVAAHTSAGKTVVAEYAIALSKKHMTKTIYTSPIKALSNQKYRD
FKSTFEDVGLITGDIQIDPTASCLIMTTEILRSMLYCGSDITRDLEYVIFDEVHYITDAD
RGHVWEEVLILLPDHVCIVMLSATVPNTLEFANWVGKTKKKRVHVVSTPKRPVPLKHYLY
TGCGGKSKDDMFLVVDEQSKFLIDGFRKAKEAITAR---MSKNANKNSGRPAQFNQKQEQ
TLWVGLIDQLQKNDKLPVVAFTLSRNRCDNNANALMSCDLTTGREKYLITSFFQLCLQKL
KPPDRMLPQVIQVQNCLQRGIGIHHSGILPILKEIVEMLFARGLVKILFATETFAMGVNM
PARTVIFDSTKKFDGQTSRMLQPAEYTQMAGRAGRRGLDKNGTVIIICKMGVAGESELQN
MILGKPMRLESQFRLTYAMILYLLRVELVTVENMMLHSFREFGKRLKLPESTSELNKMEE
---KMSKLNDLSEHLKPLCQFYEAAAEYLGKWDELMPKLFLSQKVSNEMKPGRVLVVTHA
QHHNKLAILLSVVQQDQNTARYKVLVLDHQKAPSSSTGDADKDNPVMERGKLWHRMLALS
AQHRHFVPEGVGGHCVLQITVDDVMDVTKQVIKCDPVKILQNWDNRQIPRFKDQPPSQSV
LDATAALSELNMDIVNEKTKLESLKFQFNINQVKLSEDLKRAKEVLDRFLPYTDIADFGH
EFAFVYDRKQLETKLEDLKYQVSYKSMSLYPDYCNKLKVLQELKYIDDMQQVAMKGRVAC
EMGQNELMITELVLRNILTDLQPAEIAALLSSLVFQSKTEVEPKMIETLKKARALFEEVE
RDIRSVEQMYGVTDLLERDKLNFGLVEVVYEWAQNKPFSEIMDLTDIKEGIIVRCIQQLN
ETLCNVKDAARIIGDPVLHSKMEEASNAIKRDIVFAASLYTSSTPIEIDNSVE
>S_cerevisiae_SKI2
MSEGFSSSSIQELYQSLKEITNNADVELFEDRITKLDFESTDEPK
HANDIIKDRFLRPSNALPWSLLDMVQDVPHTSSPEDCSGKLDYKELLKVPDPINRTSYQF
KRTGLEGKISGYKEEVDLKEVANANASNSLSITRSINHNQNSVRGSTAQLPFTPGGIPMK
SVKTDSEQNGSSTMANATKLLHKDGQGLFDIPEGMNRGIKPMDSPAENEDQNGQFKELKQ
LNEIDNELDIRIEANEAKLKEEEKSAKSISEEIMEEATEETTADNADDAEIDELLPIGID
FGRTKPVSKSVPVKKEWAHVVDLNHKIENFDELIPNPARSCPFELDTFQKEAVYHLEQGD
SVFVAAHTSAGKTVVAEYAIAMAHRNMTKTIYTSPIKALSNQKFRDFKETFDDVNIGLIT
GDVQINPDANCLIMTTEILRSMLYRGADLIRDVEFVIFDEVHYVNDQDRGVVWEEVIIML
PQHVKFILLSATVPNTYEFANWIGRTKQKNIYVISTPKRPVPLEINIWAKKELIPVINQN
SEFLEANFRKHKEILNGESAKGAPSKTDNGRGGSTARGGRGGSNTRDGRGGRGNSTRGGA
NRGGSRGAGAIGSNKRKFFTQDGPSKKTWPEIVNYLRKRELLPMVVFVFSKKRCEEYADW
LEGINFCNNKEKSQIHMFIEKSITRLKKEDRDLPQILKTRSLLERGIAVHHGGLLPIVKE
LIEILFSKGFIKVLFATETFAMGLNLPTRTVIFSSIRKHDGNGLRELTPGEFTLAGRAGR
RGLDSTGTVIVMAYNSPLSIATFKEVTMGVPTRLQSQFRLTYNMILNLLRIEALRVEEMI
KYSFSENAKETLQPEHEKQIKVLQEELQTIEYKSCEICDNDIEKFLELMLAYKEATVNLM
QEMVKSPSILHILKEGRLVAFRDPNDCLKLGFVFKVSLKDAVCVIMTFTKPYKLPNGEPN
HLIYFPKADGYRRRNFPKFQKTDFYMEEVPVTAIEVITKRKFAAPLGKVIKKDVAALNEF
NAETNNILDGKTLKEAINIEKQGLKIHQILLDRTNIRDEIFKLKSIKCPNLSQHIVPKFK
AHVIKKKIEELYHLMSDQNLSLLPDYEKRLAVLKDTEFIDQNHNVLLKGRVACEINSGYE
LVLTELILDNFLGSFEPEEIVALLSVFVYEGKTREEEPPIVTPRLAKGKQRIEEIYKKML
CVFNTHQIPLTQDEAEFLDRKRFAMMNVVYEWARGLSFKEIMEMSPEAEGTVVRVITWLD
EICREVKTASIIIGNSTLHMKMSRAQELIKRDIVFAASLYL
>ISCW013335-PA_Ixodes_scapularis
VRSMLYNRSDVVADLEWVIFDECHYINDPDRGVVWEEVLIMLPRHVGLVLLSATVPNALN
LANWIGRIKERMLYVICTTKRPVPLEHHLYFNQETFLILDASNKFQTSRCGCPDFKLFYI
THVMLYPHPFNCVMHSVSSFNFEQDRSRYQGLIQHLRKADRLPVICFTLSRKRCDENALS
LRSLDLTTAEEKSAIRRFIQSTVTSRLGRADQRLPQLRTLRSLLESGFGVHHSGVLPILK
EAVEMLFQRGLVKVLFATETFAMGVNMPARTVVFDSIRKHDGVSNRDLLPAEYIQMAGRA
GRRGKDKTGTVLIMCKAEVPESSQLQAMMLGRPTELQSRFRITYSMILNLKAQAHKRVED
MMRDSFRENSNQASKWGRVAWDSAHGCNGSHYFYGVLKGAQTSSPKKLFFSFTRYHCSKV
KLLYSISYAFELLKSQLIKLEDSNRAFPRGLSAQRQGAPPLAPKQEGLDSGRDTGSPAAD
RALCRCAVHCFAHHQVGPQEAGVTSCFSQWRLISLSGHCGSFLVFSCPRHPQGKTLLGQE
LLEVVEAHPKGLPAINVPKDMRIQAMDSVDLVQRCQMLEEKLLSSDCLGCPLFETHFDQG
RRRQRLTEELARMRHLLSEESLASMPDYQNHVLALEKLGYLEPEGALTLKGRVARALSSH
EVMLTELLLQESLLTLGAPEVAALFSSFVFEQRTEDELVIPKSMAAAVHKFGEVAQRIGK
VQRECGFDEPPDQFVEQFSFGLCNVVYHWAKGMHFAHIMELTKTQEGIIVRCIQRLDELL
KDVRTAAGIVGNPELRAKMEEASRLIRRDIVFAASLYLQ
>PPAI010526-PA_Phlebotomus_papatasi
MEVPDNLRDYIVNPFLELLENMPMECLPSESNPDNVFDISEPLLGTTLKAKRCDVTGEVI
DFIEIEIANPDSRPDNSMSFQRAPDVSGKRSVRGSSTNYPFWPGGFDEESEEEQETEEYP
EEDGQLLTLAPTMTHGISSTADDIEEALENLKIDQIDYTDLINSNPIANLWARKTSLEDR
KNRKKKPEVLKLSNAKDLKTIETKWAVLVDTNQAIPAATTEPALVFPFKLDNFQKHAIHQ
LEDHNHVFVAAHTSAGKTAVAEYAIALSLKHHTKAIYTSPIKALSNQKYRDFKKSFKDVG
LITGDVQIDSDASCLIMTTEILRSMLYCGSEIARDLEYVIFDEVHYITDADRGHVWEEVL
ILLPANVTIVMLSATVPNTLEFASWVGQTKKKKVYVVSTLKRPIPLKHYLYVPFVAKNKE
EIHLILDENSRFLIKGHADAVALKETTSAKIGRKLTRNQEKTMWEKLVGFLRKTDKLPVV
AFTLSRNRCDMNAESMRGCDLCTNKEKGIINSFFMKCLQSLKPPDRNLPQVKNLQYYLER
GYGVHHSGILPILKEIVEMLFQCGLVKLLFATETFAMGVNMPARTVIFDSDRKFDGTEVS
NIIHN
>GBRI004156-PA_Glossina_brevipalpis
MSLINEENTKKLQNYILCPELSIHNPIPEVIPRKYNEMRLLNLPRGAASTKLVPRRDFLT
GKVISFVEVDLEDVDANAKNSTSMRREPGLLDEITRGSAMNYPFWPGGGFDEPSKEINKL
STEDFKIEGELLSLPPGFKHGYDFSKQHGFKEEDLFKNMQPNDNVNLLENLEKDLDVLEW
LKLTEKESENKELKTNTNNNNDFTAEFKDLDDQIMSAELKPVLEISSSKKGVVRTEWAEM
LDVTHDITDFHERIPCPAKKFDFELDTFQKQAILKLEERQYVFVAAHTSAGKTVVAEYAI
ALSQRDLTRTIYTSPIKALSNQKYRDFKKIFKDVGLITGDLQIDPTATCLIMTTEILRSM
LYCGSDITRDLEYVIFDEVHYINNRERGHVWEEVFILLPDHVNIIMLSATVPNTMELATW
VGCTKKRKVYVISTLKRPVPLMHYLYTGAGGKSKDSITLLVDADGKFLHQNYEIAVAKKK
AMQSKSKSSFGGGSKMVQNTSLKQDQNTWIGLIDFLKRNDKMPVVAFTLSRNRCDINAQV
LQSIDLNTAREKGSVEIFFQQCLAKLKPPDRVLPQVLTMKDSLGRGIGVHHSGILPILKE
IVEMLFQAGLVKLLFATETFAMGVNMPARTVVFDSHRKFDGSEVRNLKPGEYIQMAGRAG
RRGHDQNGTVILLCKVQVPYEDEMRAMILGKPEKLESQFILRYAVILICLRIESIKVEDI
MKFSFKEFNQKLQLPAQQKQLEVAQNKFSQMAELGEHLQPLCKFCDLGSEYITEKQRLMV
RAA
>AALF008031-PA_Aedes_albopictus
SWWQKPPPIVDSTEDVLRQYILEPVIPVNEPKPHFQPRVPTVESLYDIPPAPLSTRIVPE
RCQETGKIIDFIEIPIENAGSTAKNSMSLKREPGPGDDSTRGSASYFPFWPGGFDEPEKA
IQMLDIDNSVFEKNLKNCPPGFANGMVFADVKSSDDGIVDLLSAIEQEVEGLRMWDSEDS
EEDDDAPRVDPSSIQRVPLDDSLDESLLNVEQSLAKVLKIGETGSNASTSAEWAEILDVS
KPVADFYTRIPDMAHKYPFELDIFQKQAIIKLEEHNHVFVAAHTSAGKTVVAEYAIALSK
KHMTKTIYTSPIKALSNQKYRDFKTTFEDVGLITGDIQIDPTASCLIMTTEILRSMLYCG
SDITRDLEYVIFDEVHYLTDADRGHVWEEVLILLPDHVCIVMLSATVPNTLEFANWVGKT
KKKRVYVVSTPKRPVPLEHYLYTGCGGKTKDDLFLVVDEKSNFLMDGYRKAKEAKLAKNT
TKNAGRQGQFNQKQEQTLWVGLIHHLEKNKKMPVVAFTLSRNRCDNNANALMSCDLTTPS
EKYFINSFFQLCLQKLKPPDRVLPQVIQVQNCLQRGIGIHHSGILPILKEIVEMLFARGL
VKILFATETFAMGVNMPAKTVIFDSTKKFDGQSSRLLQPAEYTQMAGRAGRRGLDKNGTV
IIICKVDVPSESDLRNMILGKPMRLESQFRLTYAMILYLLRVELVTVENMMLHSFREFEK
RQKLPESKSELSRMEEKISKLNELSEHLKPLCQFYDAAVHYLAKWDDFMPFVFLTQKVSN
EMKPGRVLVITHKTHRNKLAILLSVLQQDHKSARYKVLVLDHQHANASEAETLERGDLWH
RILALSAQYRQFIPEGIGGHCVLQITHTNIVDVTKQTIKCDPTKIIQNWDNRQIPRFKDQ
PPSQSVLDAMAALTELNTAVVNESIKLESLKYQLTLNQLKQNEELQKAREALDRYLPYTD
IADFVHEFAIVFDRKQVEKKLDDLKFQVSYKSMSLYPDYCNKLKVLQELRYIDDMQQVAM
KGRVACEMGQNELMITELVLRNILTDLQPAEIAALLSSLVFQAKTEVEPKMTETLKKAKA
LFEEVENDIRYVEKMYNVTDILEKDELNFGLIEVVYEWARNKPFAEIMELTDIKEGIIVR
CIQQLNETLCNVKDAARIIGDPVLHSKMEEASNAIKRDIVFAASLYTSTTPIAVEAAVME

>CLEC011697-PA_Cimex_lectularius
MEIVNLWIMENFDVSYEKLQKWVLEFKEDMPHHLDPFDHPLPEDEAELAKEGGVEKLLSK
FKPLGRDLTREEKEEQEEMERTARFESDGLLLYEKVEKILYKGAYAVQANTYNPVDMSFI
KQPALTFPFDLDNFQKRAILALEQSYHVFVAAHTSAGKTVVAEYAIAMAKRNQTRAIYTS
PVKALSNQKFHDFSKKFKDISVGLITGDTQLNESARCLIMTTEILRSMLYNSSEKIHDLE
FVIFDEVHYLNDPEQRCRTRSSSQLGSVGRKGALSPSVRQTTVPSRSNTTSTCRPSSQST
RTSATCRAFSRSLTICETDNAQSMKEKLAVKKAESAKRYKDSKRNYKDDPDMEQIRRKRD
EMLWTRLIYMLKSADLMPVVVFIFSRKKCDELASLCRVNLTTSREKWSILTFLKMHIKKL
DEDDQKLEQISVMKELLERGIGVHHSGVLPILKEIVESLFHQGIVKVLFTTETFAMGVNM
PARTVVFNTIEKFDGSNKRLLTPAEYIQMAGRAGRRGKDMEGNVYIMNWPKQVIPFHHLQ
TVMEGNPTKLTSQFRIFYRMILITLAKREMITVDAMMANSFRENDQQLKKNDYKLVFFKK
KIKHPPIKIINLLNNKKSPKIIHSKMPTVNPQGIDNSLSILLEKKKKKKNRNNFSEFPSA
ENFIGKLELEEGRFVKVTFKNEINRIGIILEVKRPTRDTVNYIVIMLKAHVKVYTDIAPK
DESKFTEKELNRWYKMVSMLPCFHFLQPFSEDCYFIATIKATDIFENHFEKVFLWKEALK
NKNETRDILENLQNKALYSNMINVLKEKDYIDENESVKTKGYIAARISKYELVVCEMLID
NILFDLEPPEVAALLSFLVHENKDKNDDDSDISDDMIIAVLPPRLTKVRAILLLTFLVDL
DLVLASFKA
>MDOA011080-PA_Musca_domestica
MTTVLENNNKLKNYILAPELSIHDPLPDIIPREYNEEKLLHLPRGPASTKLVPKRDFITG
KILLFVEVEIEDVGANAKNSTSMRREPGKLDEITRGSATNYPFWPGGFDEPPKEIKRLEI
EGFEIEGELLTTPPGFKAGYDFTKHEQFKNSILKPFAAKEAEKVNLLRNLEDDLDVQEWL
KITQEEDNSQEEKRSTMLPPEFKDVDDDIMATELKPVLEISTAKDKTLQTEWAEMLDISH
PITDFKEKIPCPAMSFPFELDTFQKQAIIKLEERQYVFVAAHTSAGKTVVAEYAIALSQR
DLTRTIYTSPIKALSNQKYRDFKKTFKDVGLITGDLQIDPTATCLIMTTEILRSMLYCGS
DITRDLEYVIFDEVHYINNPERGHVWEEVIILLPDHVNIIMLSATVPNTMELADWVGSTK
KRKVFVISTLKRPVPLMHYLYTGSGGKTKDDRFLLVDDQGRFLQENYEKAVEKKKAAQSK
SKQMSGGTGPKHQTTTPKQDQNTWIGLIDFLKRNDLMPVVAFTLSRNRCDMNAQALNSID
LNTAREKGSVEIFFHQCLSKLKPPDRELPQVLQMKDSLSRGIGVHHSGILPILKEIVEML
FQSGLVKLLFATETFAMGVNMPARTVVFDSHRKFDGMEVRNLKPGEYIQMAGRAGRRGHD
KNGCVILMCKANVPPAQDLRSMILGKPEKLESQFILRYAVILTCLRIESIKVEDIMKFTF
KEFNQKLQLPAQQKQLEVAQSKFSQMPELGEHLQPLCKFYDLATEYIGEKQRLMRFLLAQ
PKIVKELKVGRVVLVCKGKHYNKLGVLLSMKAVQGKETTYRVLVLDHQFKSNEKDDFYRG
ESYYKMIALTPQFKYYHPEGIGGHTILDLHAADFVEITKTNVKIDADVIIRNWEQRQIER
FKDSPPGASVVKLVSELHQLNENYIQNSDSIKFINMSKEINVNAETEMAQIRYLEHLAKQ
LQDVLPHTNIAGFEQEFAIVYERKMLEHRIEELKFKNSTKNLSLYPDYCNKLEVLRALKY
IDELDEVTLKGKVACEMGQNELLITELILCNMFNNLEPAEIAALLSGLVFQAKIQGEPVI
PEKLKKCVKEFEEINDNILSVELRHHAVVQTEDRLNFGLLEVVYEWARNKPFAEIMKLTE
VQEGIIVRCIQQLDETIRDVKTAAIRIGNPALQSKMEEASNAIKRDIVFTASLYTTF
>PHUM420000-PA_Pediculus_humanus
MDLVVDLPFGVPPILPDVGKQLQEYILCPDKLPIHNFETSQQHWDEEPDTSALYLSDLSE
NSTILKLDRDLRSGELRSFTEVLCNGDSLPTINKEEQSKTIDDIIEVLENVGDVIETEEN
EKSVKQNETSDSNFINLVDLLKGGQHLLEVTNSSFELENEEDKHENKNDTEEISVEESDV
ISSIPNEVAFKAPVIRLSDVTPLKGVTSTEWAEVIDVSLPVTDFYEKIPDMAFKYNFELD
TFQKQAILKLEEHCSVLVAAHTSAGKTVIAEYAIALSQRHMTRTIYTSPIKALSNQKYRD
FRNTFKDVGLITGDFQVNQTGTCLIMTTEILKSMLLAQNDIIRDLEYVIFDEVHYINDFK
RGHVWEEVVILLPSHVSIVMLSATVPNTLQFADWVGRTKQQKMYVISTTQRPVPLEHFLY
TGSGGNSKDERFLILSATNEFQKKGYLEAVEAKKKRESKQKNVVKERPQTGRKQDTTMWV
ALIEHLQKHDKLPIVAFILSQKRCDENASSLMSVDLTTAKEKSHVRHFFQQSIQKLKEPD
QTLPQILKMQKLLENGIGIHHKGILPILKEIVEMLFQERCVKILFATETFAMGVNMPAKT
VVFDSIHKYDGSEKRMLLPSEYIQMAGRAGRRGLDKTGTVIIICREDMPTENNLIQLMKG
IPKKIESQFRLTYSVILKLERKKIVAEGRVTVEEMMANSFKEADHIIKKKTYTQSLEQVE
NNLSSLEKTIEKNNVWEEVRDSCSILLDYIKNWAVLSSKIFTDKKGLKLVTPGRVVLLTH
KSHINKLGIILSCEYKKNVKFKVLVLDNKIDKSKDNSETDKDFKSIENEWYKLIGLLNLN
KIFVPDDLGVHTVITIDASDIFEVTTILLKIDSKIILSDWDNRQIPRFRDNPPGQTFQRV
LEELTEITHTYANSEEKIEYLNLLKDFKISSKEDFKNFHELVKLKTKVCESNTLTDHEQL
KKFFKLLCLEKKKENLKFLLSYQSMSLYSDYKSRLAVLKMLNYLDSKNSVQMKGNVACEM
SSQELLITELVFRNALNDLQPPEIAALLSCFVYQGKKKNEPLQLTATLEAGIARIKKIAK
DVFEAEEICGVNQAEATGNEENMNFDLVPVVYEWAREKPFAQIMTLTDVQEGIIVRCIQQ
LNETIKEVKNAAKIIGEPTLQQKMEDASNAIKRDIVFAASLYMQ
>AMAM023813-PA_Anopheles_maculatus
YKSFFSSCQYKKKSVDTRAVSLPILNRFLIPPPITLFQPKQLCQPKAINELKVGRVVVVT
DRHHYNMLGILVSVSLQSHKDMTLAVLVLDHGRQKADSPPPVETLDRGMLWHQMLSLALP
YQTFLPEGVGGHCLLTLGPTNLVKVTKHTIKCDANNIIRSWENRLIPRFRDAPPSQATVE
AVASLAELNAKVIESGCGITGELECVRFAIDHTNFELNMSLKCAQEQLNRWVPYTDIADF
EHEFAIVFDRKQLERKLDELKYQVSYESLSLYRDYRQKLQVLQELKYIDKMHEVAMKGRV
ACEMGQNELMITELVMRNILTDLQPAEIAALLSSLVFQAKTDVTPKLTETLQKAEEQFRE
VENDIRMVERQFGVTDVCKKEELNFGLTEVVYEWARNKPFADIMVLTDVKEGIIVRCIQQ
LNETLCNVKDAARIIGDPVLHSKMEEASNAIKRDIVFAASLYTSSTPIVIGDV
>AFAF012816-PA_Anopheles_farauti
MSFDPAWLTNPPPIAEDTDDLLRAFILEPNIPVHKPKPFFVPRHITPEQLYDVPHAPIST
RIVPERCPETGKVLDFIETVVQNAGSTAKNSMSLQREPTESLDSARGNASYFPFWPGGFD
EPETVLSYLPSNPMFETNLKSCPPGFATGVDFGTRDGDGGLVESTADGGVIDLLSAIAGE
EGFELLSEEVSKTDEESSTKPHDSMKSLPEGIIDEGLLAVDKSEQQQVLKISNVNNNELK
SAEWAEMIDISKPVDDFYAKIPVMAHRFPFELDIFQKQAILKLEEHNHVFVAAHTSAGKT
VVAEYAIALSKKHMTKTIYTSPIKALSNQKYRDFKTTFQDVGLITGDIQIDPTASCLIMT
TEILRSMLYCGSDITRDLEYVIFDEVHYITDSDRGHVWEEVLILLPDHVCIVMLSATVPN
TIEFANWVGKTKKKRVWVVSTAKRPVPLEHYLYTGFGGKSKDDSFLIVNEHSQFEQGGYR
RAKEAHEAKQTKNATRRTGPYSQRQEQTLWVGLIDHLQKKEKLPVVAFTLSRKRCDNNAE
ALMSCDLTTAREKYAITSFFQQCLQRLIPPDRALPQVLQIQSCLERGIGIHHSGILPILK
EIVEMLFARGLVKILFATETFAMGVNMPARTVIFDSTRKFDGQSVRPLQPSEYTQMAGRA
GRRGLDKTGTVIILCKQNLPTEPELKTMILGKPVRLESQFRLTYAMILYLLRVELVSVEN
MMLHSFREFGKRQQIPQSKLELSKVQEKVSALSKLSDHVLPLCEFYEAANVYIDLWNELQ
PKQLCQPKAINEFKVGRILVVTEKNHYNKLGILLSVSMQSHKEMKLVVLVLDHQTKDRTG
DAHPETLDRGPLWHRMLSLALPNQTFLPEGVGGHCVLTLAPTNVIEVTKHTIKCDGNSIL
RSWENRLIPRFRDAPPSQTTIEAVASLAELNASVVQTGSATGTLECVRFQRDLTNLELSE
QLKVAQQRLAQWLPYTNIADFEHEFALVFDRKQLERKLEELTYQVSYESMSLYPDYCRKL
KVLQELKYIDDMQQVAMKGRVACEMGQNELMITELVMRNILTDLQPAEIAALLSSLVFQA
KTEVTPNLTESLKKAEGQFREVENDIRLVERQFDVTDALKKEELNFGLTEVVYEWARNKP
FAEIMVLTDIKEGIIVRCIQQLNETLCNVKDAARIIGDPVLHSKMEEASNAIKRDIVFAA
SLYTSSTPIVISEV
>SCAU006195-PA_Stomoxys_calcitrans
MATAAEENINKLKNYILSPELSIHDPLADVIPRKYNAEKLIHLPRGPASTKLVPKRDFFT
GKILSFVEVDIEDVGATAINSTSMRREPGQLDEATRGSAMNFPFWPGGFDEPPKEIKLLE
VDGFEIDGELLTTPPGFRAGYDFSKHNDFKDDVLKSFKAKTAENVNLLMNLENDLDVQEW
LKITQEEEDKLEEGDKANNAMSEFKDVDDDIMATELKPVLEISTAKDTRLQTEWAEMLDI
SQPITDFKEKIPCPAMSYPFELDTFQKQAIIKLEERQYVFVAAHTSAGKTVVAEYAIALS
QRDLTRTIYTSPIKALSNQKYRDFKKTFKDVGLITGDLQIDPTATCLIMTTEILRSMLYC
GSDITRDLEYVIFDEVHYINNPERGHVWEEVIILLPDHVNIIMLSATVPNTMELADWVGS
TKKRKVYVISTLKRPVPLMHYLYTGSGGKSKDDRFLLVDEQGRFLQDNYEKAVEKKKAAQ
SKTKQGGGGSGPKHQTSTPKQDQNTWIGLIDFLKRNDLMPVVAFTLSRNRCDMNAQALTS
IDLNTAREKGSVEIFFQQCLSKLKPPDRELPQVLQMKDSLGRGIGVHHSGILPILKEIVE
MLFQAGLVKLLFATETFAMGVNMPARTVIFDSHRKFDGMEVRNLKPGEYIQMAGRAGRRG
HDKNGCVILMCKANVPPAQDLRSMILGKPEKLESQFILRYAVILTCLRIESIKVEDIMKF
TFKEFNQKLQLPAQQKQLEVAQSKFSKMAELGEHLQPLCKFYEMAVEFITEKQRLMKFFL
TQPKIVKELKVGRVVLISKGKHYNKLGVLLSMKAVPGKDTIYRVLVLDHQFKSNEKDDFY
RGEIYYKMISLTPQYKYFHPEGIGGHTILDLQAADFVEVTKSSLKIDADVIIRNWEQRQI
ERFKDSPPGATVVKAVSELHQLNENYIQNADAIKLLNMSKEINVNSDTEMAQIRYLEHLG
KQIQDILPHTNIAGFEQEFAIVYERKVLEHRIEELKFKNSTKNLSLYPDYCNKLEVLRTL
KYTDELDEVTLKGKVACEMGQNELLITELILCNMFNNLEPAEIAALLSGLVFQAKIQGEP
VIPEKLKKCVKEFEEINDNILAVELLHHVIAPSEERLNFGLVEVVYEWARNKPFAEIMKL
TEVQEGIIVRCIQQLDETIRDVKTAAIRIGNPALQSKMEEASNAIKRDIVFTASLYTTF
>AGAP003182-PA_Anopheles_gambiae
MSFDPTWLKEPPPIVEDTEDLLRAFILEPKIPIHEPKPYFEPRHPSFDQLYDIPHAPIST
RIVPDRCPETGKVLDFIETQVQNAGSTAKNSMSLQREPTESIDSARGSASYFPFWPGGFD
EPESVLAGLVPSPLFETDLKSCPPGFATGVEFEAPPTGTDGARATEDSGKSGMVDLLSAI
ASEEAFVELLPEGLQTQLSTNDQSTQGTQQEPLPAGIDEEEGLLAVAGELGAGEQVLKIS
TVTNNALQSAEWAEMLDISKPVDDFYVKIPTMAHRFPFELDIFQKQAILKLEEHSHVFVA
AHTSAGKTVVAEYAIALSKKHMTKTIYTSPIKALSNQKYRDFKTTFQDVGLITGDIQIDP
TASCLIMTTEILRSMLYCGSDITRDLEYVIFDEVHYITDSDRGHVWEEVLILLPDHVCIV
MLSATVPNTIEFANWVGKTKKKRVWVVSTAKRPVPLEHYLYTGFGGKSKDDSFLIVNAQS
QFVQDGYRRAKESYEAKQAKSTGRRTNGPYSQRQEQTLWVGLIDHLQKKEKLPVVAFTLS
RNRCDNNAEALMSCDLTTAREKYAITSFFQQCLQRLVPADRVLPQVQQIQSCLERGIGIH
HSGILPILKEIVEMLFARGLVKILFATETFAMGVNMPARTVIFDSTRKFDGQAFRPLQPS
EYTQMAGRAGRRGLDKTGTVIILCKQNLPLDGELKTMILGKPVRLESQFRLTYAMMLYLL
RVELVSVENMMLHSFREFDKRQQMPQSKLELNQVQEKMSALSKLSDHLQPLCEFYEAASE
YLNLRNELLPKQLCQPKAINELKVGRVVVVTDEHHYNKLGILLSVSVQSHKELKLVVLVL
DHCASGKTQPASPETLNRGPLWHQMLSLALPYQTFLPEGVGGHAVLTLAPVNLIELTKHT
IKCDANGIIRSWEYRLIPRFRDAPPSQSTIEAVAALAELNATVVQAGSVTGTLELVRFPR
DLTNLELTQQLQTAQGRLNRWLPYTGMADFEHEFAVVYDRKQLERKLDELKYQASYESLS
LYPDYCRKLQVLQELKYIDDMQQVAMKGRVACEMGQNELMITELVMRNILTDLQPAEIAA
LLSSLVFQAKSDVTPKLTETLQKAEAQFREVENDIRLVERQYGVTDVCKKEELNFGLTEV
VYEWARNKPFAEIMLLTDIKEGIIVRCIQQLNETLCNVKDAARIIGDPVLHSKMEEASNA
IKRDIVFAASLYTSSTPIVIGEV
>AMIN002753-PA_Anopheles_minimus
MSAFSTLAFSAAEITNLLPLTAVIVCIGATIMFLIKAAVILRVQADDVLRPSNVTQQNHN
VHVPRLKMTRVHIPFTFRLLDAGNNSFDEVRLAVSSQVKYSLQAFWGVSIRELHVSLWRT
WNDLREASNSHIVDSSYCQQLATNVRSDFTALYCDMISPLASTLPVSPKPPLILGAPPRL
AYPLVVFMIRETEPEELLHPDETVILVNVVHLRDPVCPLPTSILAQYLKQASGQLSCLKQ
LYLATGDPMTADEATTTSAGSNGGPTNAGNGGSGTGTTGTSVPTGTLSLAEPVACAGNNE
PLLCSDSAPRDCPVGEQLCVVCHYFPLSRALLPCRHTCICAVCFSKLDRCPMCRATITSY
FCIRTEEYLPASTTNELKMSFDPAWLTTPPPIVEDTEDLLRAFILEPKIPIHEPKPYFEP
RHPSVNQLYDIPHAPIITRIVPERCPETGQVLDFIETVVQNAGSTAKNSMSMQREPTESL
DSARGSASYFPFWPGGFEEPEAILANIATSPMFDANLKSCPPGFVTGVEFDTNDVDGERT
EGKGGVIDLLSAIGDEDAFDLFSELQPKSVASEPAHQQKDLPKDVDEESLLAVDKTKAEP
QVLKISNVSNNAIQSAEWAEMLDISKPVDDFYVKVPVMAHRFPFELDIFQKQAILKLEEH
SHVFVAAHTSAGKTVVAEYAIALSKKHMTKTIYTSPIKALSNQKYRDFKTTFQDVGLITG
DIQIDPTASCLIMTTEILRSMLYCGSDITRDLEYVIFDEVHYITDSDRGHVWEEVLILLP
DHVCIVMLSATVPNTIEFANWVGKTKKKRVWVVSTAKRPVPLEHYLYTGFGGKSKDDSFL
IVNEHSQFLQPGYQKAKESCEARQAKNATRRPGPYSQRQEQTLWVGLIDHLQKKEKLPVV
AFTLSRNRCDNNAEALMSCDLTTAREKYAITCFFQQCMQRLIPPDRALPQVVQMQSCLER
GIGIHHSGILPILKEIVEMLFARGLVKILFATETFAMGVNMPARTVIFDSTRKFDGQAVR
PLQPSEYTQMAGRAGRRGLDKTGTVIILCKQNLPTDAELKTMILGKPIRLESQFRLTYAM
MLYLLRVELMSVENMMLHSFREFGKRLQMPQSMLELTKVQEKVSALSKLSDNLMPLCEFY
EAAKVFIELWNELLPKQLCQPKAINELKVGRVVVVTDKDHYNKLGILLSVSLQSHKDMKL
VVLVLDHQRKQSDSGQPEAGLDRGTLWHRMLSLALPYQTFQPEGVGGHCVLTLAPSNLVE
VTKHTIKCDANNIIRSWENRLIPRFRDAPPSQSTVEAVASLAELNATIVQTGSVTGTLEC
VRFQRDLTNLELTELLKVAQEKLGVWIPYTNIADFEHEFALVFDRKQLERKLDELKYQAS
YESMSLYPDYCQKLKVLQELKYIDDMQQVAMKGRVACEMGQNELMITELVMRNILTDLQP
AEIAALLSSLVFQAKTDVTPQLTETLQKAEKQFREVENDIRLVERQYGVTDVAKKEELNF
GLTEVVYEWARNKPFAEIMVLTDIKEGIIVRCIQQLNETLCNVKDAARIIGDPVLHSKME
EASNAIKRDIVFAASLYTSSTPIVIGDV
>GPPI000095-PA_Glossina_palpalis_gambiensis
MSLINEEDVKKLQNYILCPELSIHNPLPEVIPRKYNEMRLLTVPRGNASTKLVPKRDFIT
GRIVSFVEIDLENVGANAKNSTSMRREPGLLDEITRGSAMNYPFWPGGFDEPSKEMKKLT
MEDFQIEDELLLTVPPGFKYGYDFSEQHGFKQEELFKNVQPNDNVNLLENLEKDLDVLEW
LKLTEKENDSSELGINVNSVNDFTAEFKDLDEQIMSAELKPVLEISSSRKSIVRTEWAEM
LDVTHDIADFHERIPCPAKKYDFELDTFQKQAILKLEERQYVFVAAHTSAGKTVVAEYAI
ALSQRDLTRTIYTSPIKALSNQKYRDFKKIFKDVGLITGDLQIDPTATCLIMTTEILRSM
LYCGSDITRDLEYVIFDEVHYINNRERGHVWEEVFILLPDHVNIIMLSATVPNTMELADW
VGSTKKRKVYVISTLKRPVPLMHYLYTGTGGKSKDSITLLVDADGKFLQENYEIAVAKKK
AMQSKSKSCGSGSKMVQNTSLKQEQNTWIGLVDFLKRNDKMPVVAFTLSRNRCDINAQML
QSIDLNTAREKGSVEIFFQQCLAKLKPPDRVLPQVLTMKDSLGRGIGVHHSGILPILKEI
VEMLFQAGLVKLLFATETFAMGVNMPARTVIFDSHRKFDGSEVRNLKPGEYIQMAGRAGR
RGHDQNGTVILLCKVQVPPADEMRAMILGKPEKLESRFILRYAVILTCLRIESIKVEDIM
KFSFKEFNQKLQLPAQQKQLEVAQNKFSKMPELGEHLQPLCKFCELGNEYITEKQRLMKS
LFAQPKIAKELKIGRVVIVTHSKHYNKLGILLYIKNTIGKETSYRVLVLDHQFKASEGKF
SRIPINGLKDDIHRGEMYYKLISLTPQHKFFQPEGIGGHAILDVKAGDFVEITKASLKID
ADVIIRNWEQRQIERFRNSPPGATVLKAVSELSKLNDGYVNNPESLKFLNMAKEININSD
NEMVQLCYLDHLQKTLQEILPYTNIAGFEEEFAIVHDRKVLEHRIEELKFKNSIKNLSLY
PDYCNKLEVLRALRYIDELDEVTLKGKVACEMGRNELFITELILCNMFNDLEPAEIAALL
SGLVFRAKIAGESTVPEKFIQYVSEFEKINDNIVEQEMKHRAITETEERLNFGLLEVVYE
WACNKPFAEIMKLTEVQEGIIVRCIQQLDETLHDVKTAAIRIGNPTLQSKMEEASNAIKR
DIVFTASLYTTF
>GAUT041349-PA_Glossina_austeni
MSLINEEDVNKLQNYILCPELSIHNPLPEIIPRKYNEMRLLSVPRGNASTKLVPKRDFIT
GKIVSFVEVDLENVGANAKNSTSMRREPGLVDEITRGSAMNYPFWPGGFDEPSKEMDKLT
MEDFQIEGELLTVPPGFKYGYDFSKQDGFNQDELFKNIQPSDNVNLLENLEKDLDVLEWL
KLTEKESESSESGINANSVNDFTAEFKELDEQIMSAELKPVLEISSSKKSVVRTEWAEML
DVTHDIADFHERIPCPAKKYDFELDTFQKQAILKLEERQYVFVAAHTSAGKTVVAEYAIA
LSQRDLTRTIYTSPIKALSNQKYRDFKKIFKDVGLITGDLQIDPTASCLIMTTEILRSML
YCGSDITRDLEYVIFDEVHYINNRERGHVWEEVFILLPDHVNIIMLSATVPNTMELADWV
GSTKKRKVYVISTLKRPVPLMHYLYTGTGGKSKDSITLLVDADGKFLQENYEIAVAKKKA
MQSKSKSGGSGSKIVQNTSLKQDQNTWIGLVDFLKRNDKMPVVAFTLSRNRCDINAQMLQ
SIDLNTAREKGSVEIFFQQCLAKLKPPDRVLPQVLTMKDSLGRGIGVHHSGILPILKEIV
EMLFQAGLVKLLFATETFAMGVNMPARTVIFDSHRKFDGSEMRNLKPGEYIQMAGRAGRR
GHDQNGTVILLCKVQVPPADEMRSMILGKPEKLESRFILRYAVILTCLRIESIKVEDIMK
FSFKEFNQKLQLPAQQKQLEVAQNKFSQMPELGEHLQPLCKFCDLGNEYITEKQRLMKSL
FAQPKIAKELKIGRVVIVTHGKHYNKLGVLLYIKNTIGKETSYRVLVLDHQFKASEGKDD
INRGEMYYKLVSLTPQHKFFQPEGIGGHAILDVKAGDFVEITKASLKIDADVIIRNWEQR
QIDRFRNSPPGATVLKTVSELSQLNENYINNPESLKFLNMAKEININADNEMVQLCYLDH
LQKKLQEILPYTNIAGFEEEFAIVHDRKVLEHRIEELKFKNSINNLSLYPDYCNKLEVLR
ALRYIDELDEVTLKGKVACEMGRNELFITELILCNMFNDLEPAEIAALLSGLVFHAKLAG
ECTVPEKFVQYVSEFEKINDNIVEQETKHRAITETEERLNFGLLEVVYEWACNKPFAEIM
KLTEVQEGIIVRCIQQLDETLHDVKTAAIRIGNPTLQSKMEEASNAIKRDIVFTASLYTT
F
>FBpp0083853_Drosophila_melanogaster
MNEIRGEDNLERLRNYILRPELSLHNPLPDVLPRKFDPMRLLHAPRCPGSTKLAPRRDQS
GHILEFVELDLEAVGANANNSMSMQREPGLLEDATRGSHSNFPFWPGGFDEQRQQIAALD
VSNFQFGDKLLTVPPGFSSGYDFFQSQSVTLPPVVADPSNVDLLENLEQDLDVQEWMKLT
RSEETSSTGTPKSPKQSNVQLPSEEFRDVDDHIMKADLKPVLNISTTTKNFKSDWAEMVD
ISQPINNFKEQIPCPAMDFPFELDVFQKQAILKLEQRQYVFVAAHTSAGKTVVAEYAIAL
SKRDLTRTIYTSPIKALSNQKYRDFRKTFKDVGLITGDLQIEPTASCLIMTTEILRSMLY
CGSDVTRDLEWVIFDEVHYINNPERGHVWEEVIILLPEHVNIIMLSATVPNTLELADWVG
STKKRKVYVISTLKRPVPLTHFLYTGAGGKSRDDIFLLVDAQGKYLQGNYEKAVERKKEM
QGKAKGGGGGPRNHLNAKQEQYTWIGLIDFLRRSNMMPVVAFTLSRNRCDSNLAALQSVD
LNTEKEKGAVQKFFLQCLAKLKPPDRTIPQVLVLKDALERGIGVHHSGILPILKEIVEML
FQNGLVKLLFATETFAMGVNMPARTVVFDSCKKFDGLEMRNLKPGEYIQMAGRAGRRGHD
ETGTAIIMCKGSVPPSMELRPMILGLPEKLQSQFILRYAVILTCLRIESIKVEDIMKFSF
KEFNLKLQLPTQQKQLRLAEDKFAMLPTLGEHLQPLVNFYDKAVEYWKEKHRIMKFVVTQ
PKIQKELKAGRVIVITQGKHYNKLAILLNTKSVPGKDTIYKVLVLDHQFKAKDSNSLQQG
ELYYKILSLTPRNMTFQPVGIGGHTVLDIKAIDIISITKSTLKVDADAIIRNWEQRQLER
FKDSPPSGSVVKAVTELNQLNESYIDNPDNIKYVNLSKEIIVNADSEVAMLNYVDHLLRK
VGEFLPHTNIAGFEQEFAKVYERRMLEIHIEELRFKNSARNLTLYPDYCNKLKVLRALKY
IDELDEVTLKGKVACEMGQNELLITELILCNMFNDLEPAEIAALLSGLVFQAKMQDKPVI
PEALKECVAAFEQINDTILAEEQRFQAAIETDNRLNFGLLEVVYEWARNKPFAEIMKLTT
VQEGIIVRCIQQLNETLRDVKTAAIRIGNPGLQSKMEEASAAIKRDIVFTASLYTEL
>GFUI034293-PA_Glossina_fuscipes_fuscipes
MSLINEEDVKKLQNYILCPELSIHNPLPEVIPRKYNEMRLLTVPRGNASTKLVPKRDFIT
GRIVSFVEIDLENVGANAKNSTSMRREPGLLDEITRGSAMNYPFWPGGFDEPSKEMKKLT
MEDFQIEDELLLTVPPGFKYGYDFSKQHGFKQQELFKNVQPNDNVNLLENLEKDLDVLEW
LKLTEKENESSELGINLNSVNDFTAEFKDLDEQIMSAELKPVLEISSSRKSIVRTEWAEM
LDVTHDIADFHERIPCPAKKYDFELDTFQKQAILKLEERQYVFVAAHTSAGKTVVAEYAI
ALSQRDLTRTIYTSPIKALSNQKYRDFKKIFKDVGLITGDLQIDPTATCLIMTTEILRSM
LYCGSDITRDLEYVIFDEVHYINNRERGHVWEEVFILLPDHVNIIMLSATVPNTMELADW
VGSTKKRKVYVISTLKRPVPLMHYLYTGTGGKSKDSITLLVDADGKFLQENYEIAVAKKK
AMQSKSKSCGSGSKMVQNTSLKQEQNTWIGLVDFLKRNDKMPVVAFTLSRNRCDINAQML
QSIDLNTAREKGSVEIFFQQCLAKLKPPDRVLPQVLTMKDSLGRGIGVHHSGILPILKEI
VEMLFQAGLVKLLFATETFAMGVNMPARTVIFDSHRKFDGSEVRNLKPGEYIQMAGRAGR
RGHDQNGTVILLCKVQVPPADEMRAMILGKPEKLESRFILRYAVILTCLRIESIKVEDIM
KFSFKEFNQKLQLPAQQKQLEVAQNKFSKMPELGEHLQPLCKFCELGNEYITEKQRLMKS
LFAQPKIAKELKIGRVVIVTHSKHYNKLGILLYIKNTIGKETSYRVLVLDHQFKASEGKF
SRIPINGLKDDIHRGEMYYKLISLTPQHKFFQPEGIGGHAILDVKAGDFVEITKASLKID
ADVIIRNWEQRQIERFRNSPPGATVLKAVSELSKLNDGYVNNPESLKFLNMAKEININSD
NEMVQLCYLDHLQKTLQEILPYTNIAGFEEEFAIVHDRKVLEHRIEELKFKNSIKNLSLY
PDYCNKLEVLRALRYIDELDEVTLKGKVACEMGRNELFITELILCNMFNDLEPAEIAALL
SGLVFRAKIAGESTVPEKFIQYVSEFEKINDNIVEQEMKHRAITETEERLNFGLLEVVYE
WACNKPFAEIMKLTEVQEGIIVRCIQQLDETLHDVKTAAIRIGNPTLQSKMEEASNAIKR
DIVFTARIMNYK
>AMEC012304-PA_Anopheles_melas
MSFDPTWLKEPPPIVEDTEDLLRAFILEPKIPIHEPKPYFEPRHPSFDQLYDIPHAPIST
RIVPDRCPETGKVLDFIETQVQNAGSTAKNSMSLQREPTESIDSARGSASYFPFWPGGFD
EPESVLAGLVPSPLFEKDLKSCPPGFATGVEFETPPTGTDGARATEDSGKSGMVDLLSAI
ASEEAFVELLPEGLQTRLSTNDQSTQGTQQEPLPAGIDEEEGLLAVTGEMGAGEQVLKIS
TVTNNALQSAEWAEMLDISKPVDDFYVKIPTMAHRFPFELDIFQKQAILKLEEHSHVFVA
AHTSAGKTVVADYAIALSKKHMTKTIYTSPIKALSNQKYRDFKTTFQDVGLITGDIQIDP
TASCLIMTTEILRSMLYCGSDITRDLEYVIFDEVHYITDSDRGHVWEEVLILLPDHVCIV
MLSATVPNTIEFANWVGKTKKKRVWVVSTAKRPVPLEHYLYTGFGGKSKDDSFLIVNAQS
QFVQDGYRRAKESYEAKQAKSTGRRTNGPYSQRQEQTLWVGLIDHLQKKEKLPVVAFTLS
RNRCDNNAEALMSCDLTTAREKYAITSFFQQCLQRLVPADRVLPQVQQIQSCLERGIGIH
HSGILPILKEIVEMLFARGLVKILFATETFAMGVNMPARTVIFDSTRKFDGQAFRPLQPS
EYTQMAGRAGRRGLDKTGTVIILCKQNLPLDGELKTMILGKPVRLESQFRLTYAMMLYLL
RVELVSVENMMLHSFREFDKRQQMPQSKLELNQVQEKMSALSKLSDHLQPLCEFYEAASE
YLNLRNELLPKQLCQPKAINELKVGRVVVVTDEHHYNKLGILLAVSVQSHKELKLVVLVL
DHCASGKTQPASPETLNRGPLWHQMLSLALPYQTFLPEGVGGHAVLTLAPVNLIELTKHT
IKCDANGIIRSWEYRLIPRFRDAPPSQSTIEAVAALAELNATVVQAGSVTGTLELVRFPR
DLTNLELTQQLQAAQGRLNRWLPYTGMADFEHEFAVVYDRKQLERKLDELKYQASYESLS
LYPDYCRKLQVLQELKYIDDMQQVAMKGRVACEMGQNELMITELVMRNILTDLQPAEIAA
LLSSLVFQAKSDVTPKLTETLQKAEAQFREVENDIRLVERQYGVTDVCKKEELNFGLTEV
VYEWARNKPFAEIMLLTDIKEGIIVRCIQQLNETLCNVKDAARIIGDPVLHSKMEEASNA
IKRDIVFAASLYTSSTPIVIGEV
>ACHR003211-PA_Anopheles_christyi
MTADEATTANGGSNGGATGNGAGSGTGTTGTTVPTGTLSLAEPVACAGNNEPLLCSDSAP
RDCPVGEQLCVVCHYFPLSRALLPCRHTCICAVCFSKLDRCPMCRATITSYFCIRTEEYL
PANSTNEHKVNGKPKGTPAWLKEPPPIVEDTEDLLRAFILEPKIPINEPKPYFEPRHPSV
EQLYDIPQAALSTRIVPERCPETGKVLDFIETLLLNAGSTAKNSMSLQREPTESLDSARG
SASYFPFWPGGFDEPENVLADLVPNPLFDTDLKSCPPGFATGVEFEAPSRSDGSRLEDSG
KGGVIDLLSAIATDDGFDLLSDRMQTQTSDEKGRHEETKPLPEGIDDETLLAVESERGTE
GEVLKISNVINNALQTAEWAEMLDISKPVDDFYVKIPVMAHRFPFELDIFQKQAILKLEE
HSHVFVAAHTSAGKTVVAEYAIALSKKHMTKTIYTSPIKALSNQKYRDFKTTFQDVGLIT
GDIQIDPTASCLIMTTEILRSMLYCGSDITRDLEYVIFDEVHYITDSDRGYVWEEVLILL
PDHVCIVMLSATVPNTIEFANWVGKTKKKRVWVVSTAKRPVPLEHYLYTGFGGKSKDDSF
LIVNEQSQFVQDGYRRAKESYDAKQAKNTARWNGPYSQRQEQTLWVGLIDHLRKKEKLPV
VSFTLSRNRCDNNAEALVSCDLTTAREKYAITSFFQQCLQRLVPADRVLPQVQQIQSCLE
RGIGIHHSGILPILKEIVEMLFARGLVKILFATETFAMGVNMPARTVIFDSTRKFDGQAF
RPLQPSEYTQMAGRAGRRGLDKTGTVIILCKQILPTDGELKTMILGKPVRLESQFRLTYA
MMLYLLRVELVSVENMMLHSFREFDKRQQMPQSKLELSKVQEKVSDLSKLSDHLQPLCEF
YESANDYLLLRNELLPKQLCQPKAINELKVGRVVVVTDEHHYNKLGILLSFSVQSHKDLK
LVVLVLDHHGDGKAQHAPSDTLNRGTLWHQMLSLALPYQTFLPEGVGGHAVLTLAPVNLV
ELTKHSIKCDANSIIRSWQNRLIPRFRDAPPSQTTIEAIAALAELNASVVQTGSVSGTLE
LVRFQRDLTNLELTEQLKVAQDRLNRWLPYTNIADFEHEFALVYDRKQLERKLDELKYQA
SYESLSLYPDYCRKLQVLQELKYIDDMQQVAMKGRVACEMGQNELMITELVMRNILTVLQ
PAEIAALLSSLVFQAKSDVKPKLTETLQKGEAQFREVENDIRLVERQYGVTDVCKKEELN
FALTEVVYEWARNKPFAEIMLLTDIKEGIIVRCIQQLNETLCNVKEAARIIGDPVLHSKM
EEASNAIKRDIVFAASLYTSNTPIVIGEV
>AMAM008270-PA_Anopheles_maculatus
MSRNVDKNAKEAENHNITQNSPAWLVQPPPIIEDTEDLLRAFILEPKIPIHEPKPYFEPR
HPSVDQLYDVPHAPIMTRIVPNRCPETGKVLDFIETLVQNAGLTAKNSMSLQRELTESLD
SVRGSASNFPFWPGGFDEPEAMLADLMPSTMFETGNLKSCPPGFATGVDFGASGTDGDRN
VGIGEGGIIDLLSAIAHEDAFDMLTDKTQHEKATAAPDGERDPPPADLDGESLLAKHMTK
TIYTSPIKALSNQKYRDFKTTFQDVGLITGDLQIDPTASCIIMTTEILRSMLYCGSDITR
DLEYVIFDEVHYITDSDRGHVWEEVLILLPDHVCIVMLSATVPNTIEFANWVGKTKKKRV
FVVSTAKRPVPLEHYLYTGFGGKSKDDSFLIVNEHSQFLAQGYQRAKESYEARQTKNVTR
RTGGPYSQRQEQTLWVGLISHLQKKEKLPVVAFTLSRNRCDNNAEALMSCDMTTAREKYA
ITSFFQQCLQRLIPADRILPQVVQIQACLERGIGIHHSGILPILKEIVEMLFARGLVKVL
FATETFAMGVNMPARTVIFDSTLKFDGQAVRPLQPSEYTQMAGRAGRRGLDKTGTVIILC
KQNLPTDGELRTMILGKPIRLESQFRLTYAMMLYLLRVELVSVENMMLHSFREFGKRQQM
PQSKLELKKVQEKMSALSKLSDNLMPLCEFYEAANHYIALWSELIKKYTLSCNVRDIVNT
SKIQKLLLVGSRLAYRLEKRRLTPCENDLKCDQNGVIVSESEC
>ADAC001232-PA_Anopheles_darlingi
MQEPDVDVLRAFIVEPQIPLHDPKRFYQPRQPTLELLYEIPNAPIGSRIVANRCAEMGRL
LDFVEVAIADAGANAKNSMSLQREPVEGESARGSASYFPFWPGGFEAPEAMINTVASADS
GDGGALLFDEHNLKSCPPGFTNGIEFTKSGTSGSNRNATHGDTQAGAVVDLLSAIEDEEG
FTLLAEKVEPEATTTTTRKESRPEGKTGTALELGEGEEEDLLATEGVQHRTAPVLNISAN
SGNNLQSAEWAEILDISKPVDDFYVKIPVMAHRFPFELDIFQKQAILKLEEHSHVFVAAH
TSAGKTVVAEYAIALSKKHLTKSIYTSPIKALSNQKYRDFKTTFQDVGLMTGDIQIDPTA
SCLIMTTEILRSMLYCGSDITRDLEYVIFDEVHYITDSERGHVWEEVLILLPDHVCIVML
SATVPNTLEFANWVGKTKKKRVYVVSTAKRPVPLEHYLYTGFGGKSKSDCFLIVNEHSAF
TQEGYRKAKECMEVKQAKASGGGGPVMRNQKRTGPYSQKQEQTLWVGLIHHLKSQDKLPV
VAFTLSRNRCDSNADALLSCDLTTAREKYAINSFFQQCLHRLIPPDRALPQVRQMQSCLE
RGIGIHHSGILPILKEIVEMLFARGLVKILFATETFAMGVNMPARTVIFDSTRKFDGQCV
RPLQPSEYTQMAGRAGRRGLDKTGTVIIICKNEVPAESELKTMIMGKPVRLESQFRLTYA
MMLYLLRVELVTVENMMLHSFREFGKRQQIPQSKLELSKVQEKVSRLNKLGDHLQPLCDF
YHAAEESIRLWDEIMPKQLCQPKALNELKPGRVLVITEKQHYNKLALLLAISLQSHKDMK
LTVLVLDHQQQPASASEGPTKDKDDSVDRIDRGTLWHRMLSLAIPYQSFIPEGVGGHKIL
VLGSANVVELTKQTIRCEAQKIIQNWETRQIPRFRDAPLSPAVIDAVASLSELQATLPDG
NALGVFESIPLKLLFDHVQLTNDLQKAQSRLAQYQPYTNIANFEHEFALVYDRMQLERKL
DDLKFQVSYESMSLYPDYCRKLEVLQDLKYIDDMHQVAMKGRVACEMGQNELMITELVMR
NILTDLQPAEIAALLSSLVFQAKTDVSPKLTETLEKAVTQFREVENDIRSVERQHGVMEV
VKKEELNFGLVEVVYEWACNKPFAEIMTLTDIKEGIIVRCIQQLNETLCNVKDAARIIGD
PVLHSKMEEASNAIKRDIVFAASLYTSSTPVVIVEEQPTNSSDLLNRL
>SSCA002093-PA_Sarcoptes_scabiei
MNRLNAKYEYAVPLDAITPISEDEFRRLVPNPVKRFPFELDTFQKQAIIHIANENVFVAA
HTSAGKTVVAEYGIALAFSHKTRVIYTSPIKALSNQKFRDLKMEFNDVGIITGIICFIFL
RNIILNAFSTQGDVQLNPEAQCLVMTTEILLQMLYASSETINHLEYVIFDECHYVNDSKR
GHVWEEVFILLPSSVKLILLSATVPNVIEFSDWLGRTRRKKIYVICTEKRPVPLKHYLYL
GRDGRTQNQQILILEGDGEINKQNYSQTAEIMNERKGKFGFIKRSMQNERNVYLNLIRHL
QKNDKLPVICFTLSRKKCDRNLEMLLSIKEENSSLTTKRESFLIKRFVYNHLKNLNKSDF
ELDQVKRVSTMLVRGFGVHHSGILPLLKELTEILFSSGLVKVLFATETFAMGVNMPARTV
VFDSLSKHDGNQNRLLKPAEYIQMAGRAGRRGKDVEGTVIILSKYDVPSLVDLNMVMKGS
AQVLQSQFRITYHMILNVLKSQTSIESFLKSSYREHNKVLTSNDVANNRQKIRDKIDQLP
YLTCEICTEDIDLWYAKLDEFHLLKQKAIPIILGKASDKKLLLPGRSLVFEDREVIFRCG
LLIRSIRAGNATKELIVLALNKHNEPEVLAIEISKLICLLTKQIKGIDANAIIQENDFKS
KINSFGKKGKFATEEAGEKLRTSEFKIAFEALKIASETFVSYDKLGRLDPDTMFQLQEYG
LKLRNLSKNFRCGDCKNFIEHFKTFRVRSEMENDLLNLDYRLSNESLELLPEYKLRIELL
KNFNFINDHLVLLPKGQIASCISDCELLITEIVFENLLGNLSDEALPAVLSCFVFDKQSD
DDLQTKFIQEIPELDENIKKIVQISMKFGKAEKEYNVEDSENIYLDQLNFETVRSVYEWA
KGKSFSVIMQYTNLQEGIMVRCIQRTDELMKNIKIAARNMEMIDFQAKLERSSQLIRRDI
VFMPSLYTSKEMATITVDHGDADSVIEHSDGQAKKEDENEDGEDQKESKLFFSNDFFNYS
FENLDEDQDNIEY
>RPRC009671-PA_Rhodnius_prolixus
KRSLNKTEWAEELDMNKPCPMVEDPAMTFPFELDNFQKQAIYALENGFNVFVAAHTSAGK
TVVAEYAIAMAQRNSSRKVTSSVYTSPVKALSNQKYNDFRHTFANVGLITGDIQINESAD
CLIMTTEILRSMLYNSSDKIRNLEFVIFDEVHYINDPERGHVWEEVLILLPSEVQIVMLS
ATVPNVIEFATWVGRTQQRKVHVCTTQHRPVPLQHYLYVGGGGVKERRYLVKDGDGPFLR
ENCILISNSYNSASPSAIDSYQVSQELTEKTFWREFINYLESNDWMPTVVFAFSRKTCDM
LADLLSSVDLTTKTDKMHISSFFRRQIDKLDEIDRNLPQIVKMEGHLKNGIGVHHSGILP
ILKEIVEVLFQQGKVKMLFATETFAMGVNMPARTVVFNSIKKFDGNQLRLLLPSEYIQMA
GRAGRRGKDSAGNVVIVTPPECLQKLEDLENMMLGTPCHLQSQFKLTYRMILNTLSSPGK
ITVQTIMARSYCENHSQLKHSQYKMDLLTVKQALDKAEQTLNDEEAKLLSNFFDKAFAYI
KVYRKMRVKFRHHRILKEINPGRLVRVSKGPHINQIGVVIDVISQVDVSQSVYRIMIPKV
EDKFLDIYRPKVSLFYILKYICFSKSKTKVNLFEDETKMISAKLYDIVEVFKTTLSLSAT
QIANILRDVDRSYLMKGRLENFSVTYLSSKLSTACSKTLSVIDENGLRFNMDVTLKMEEM
YQYKEDLDIARTCIFSMDKNEFLEKFDALFHWKQMQIQCEQLTYNLSDESMTLYPDYINK
LAFLRERNFISQSDTVLMKGLMAARVGKYELVVSELLMENVLLELGPEEVAALLSVLVCQ
SKVGTSDTNKLEAIVRVKAILKDLHDMEMMHNISDTDGSEGHKLSFDLVPIMYSWAKQQP
FKEVMKVAQDYQEGLLVRYIQQLLEALKEVETAAKVMGDPAVPEKINQAGEKIKRGIVFA
PSLYTTI
>AQUA008109-PA_Anopheles_quadriannulatus
MTRVHIPFTVRLLDAGNNSFDEVRLAVSSQVKYSLQAFWGVSIRELHVSLWRTWNDLRDA
SNSHIVDSSYCQQLATNVRCCQPHTEHVITLQSPKPPLILGAPPRLAYPLVVFMIRETEP
EELLHPDETVILVNVVHLRDPVCPLPTSILAQYLKQASGQLSCLKQLYLATGDPMTADEA
TSSAANGAGQSGNGGSGTGSTTTTTTGTGTTVPTGTLSLAEPVACAGNNEPLLCSDSAPR
DCPVGEQLCVVCHYFPLSRALLPCRHTCICAVCFSKLDRCPMCRATISSYFCIRTEEYLP
ANSTNELKPTWLKEPPPIVEDTEDLLRAFILEPKIPIHEPKPYFEPRHPSFDQLYDIPHA
PISTRIVPDRCPETGKVLDFIETQVQNAGSTAKNSMSLQREPTESIDSARGSASYFPFWP
GGFDEPESVLAGLVPSPLFETDLKSCPPGFATGVAFEAPPTGTDGARATEDSGKSGMVDL
LSAIASEEAFVELLPEGLQTKLSTNDQSTQGTQQEHSQPLPAGIDEEEGLLAVAGELGAG
EQVLKISTVINNALQSAEWAEMLDISKPVDDFYVKIPTMAHRFPFELDIFQKQAILKLEE
HSHVFVAAHTSAGKTVVAEYAIALSKKHMTKTIYTSPIKALSNQKYRDFKTTFQDVGLIT
GDIQIDPTASCLIMTTEILRSMLYCGSDITRDLEYVIFDEVHYITDSDRGHVWEEVLILL
PDHVCIVMLSATVPNTIEFANWVGKTKKKRVWVVSTAKRPVPLEHYLYTGFGGKSKDDSF
LIVNAQSQFVQEGYRRAKESYEAKQAKSTGRRTNGPYSQRQEQTLWVGLIDHLQKKEKLP
VVAFTLSRNRCDNNAEALMSCDLTTAREKYAITSFFQQCLQRLVPADRVLPQVQQIQSCL
ERGIGIHHSGILPILKEIVEMLFARGLVKILFATETFAMGVNMPARTVIFDSTRKFDGQA
FRPLQPSEYTQMAGRAGRRGLDKTGTVIILCKQNLPLDGELKTMILGKPVRLESQFRLTY
AMMLYLLRVELVSVENMMLHSFREFDKRQQMPQSKLELNQVQEKMSALSKLSDHLQPLCE
FYEAASEYLNLRNELLPKQLCQPKAINELKVGRVVVVTDEHHYNKLGILLSVSVQSHKEL
KLVVLVLDHCASGKTQPASPETLNRGSLWHQMLSLALPYQTFLPEGVGGHAVLTLAPVNL
IELTKHTIKCDANGIIRSWEYRLIPRFRDAPPSQSTIEAVAALAELNATVVQAGSVTGTL
ELVRFPRDLTNLELTQQLQAAQGRLNRWLPYTGMADFEHEFAVVYDRKQLERKLDELKYQ
ASYESLSLYPDYCRKLQVLQELKYIDDMQQVAMKGRVACEMGQNELMITELVMRNILTDL
QPAEIAALLSSLVFQAKSDVTPKLTETLQKAEAQFREVENDIRLVERQYGVTDVCKKEEL
NFGLTEVVYEWARNKPFAEIMLLTDIKEGIIVRCIQQLNETLCNVKDAARIIGDPVLHSK
MEEASNAIKRDIVFAASLYTSSTPIVIVEV
>AFUN000615-PA_Anopheles_funestus
MDYGEPLEEGINIQKSSTMSAFSTLAFSAAEITNLLPLTAVIVCIGATIMFLIKAAVILR
VQADDVLRPSNVTQQNHNVHVPRLKMTRVHIPFTFRLLDAGNNSFDEVRLAVSSQVKYSL
QAFWGVSIRELHVSLWRTWNDLREASNSHIVDSSYCQQLATNVRCCQPHTEHIIALQSPK
PPLILGAPPRLSYPLVVFMIRETEPEELLHPDETVILVNVVHLRDPVCPLPTSVLAQYLK
QASGQLSCLKQLYLATGDPMTADEATTTGAGCNINAGNGGGIGTAGTTVPTGTLSLAEPV
ACAGNNEPLLCSDSTPRDCPVGEQLCVVCHYFPLSRALLPCRHTCICAVCFSKLDRCPMC
RATITSYFCIRTEEYLPANTTNELKVNSKPKGTVHWLDALNDRLTDFLGFRRFSQCLETY
SDRLKCSISRKETHVFLKMSFDPAWLNEPPPIVKDTEDLLRAYILEPEIPIHEPKPYFEP
RHPSTDQLYDIPHAPIITRIVPERCPETGKVLDFVETAVQNAGSTAKNSMSLQREPTELL
DSARGSASYFPFWPGGFDEPETILANIVPSPMFDVNLKSCPPGFATGVEFEKSNGDGDRT
EGIDNGGVIDLLSAIGSEEDFDLFSEKQPKTVATAASPLQRELPKDIDEESLLAVDRANA
EGQVLKISHVSSNAVQSAEWAEMIDISKPVDDFYVKIPVMAHRFPFELDIFQKQAILKLE
EHNHVFVAAHTSAGKTVVAEYAIALSKKHMTKTIYTSPIKALSNQKYRDFRTTFQDVGLI
TGDIQIDPTASCLIMTTEILRSMLYCGSDITRDLEYVIFDEVHYITDSDRGHVWEEVLIL
LPDHVCIVMLSATVPNTIEFANWVGKTKKKRVWVVSTAKRPVPLEHYLYTGFGGKSKDDS
FLIVNEQSQFLQAGYQRAKESCEARQAKNATRRTGPYSQRQEQTLWVGLIDHLQKKEKLP
VVAFTLSRNRCDNNAEALMSCDLTTAREKYAVTSFFQQCVQRLIPPDRALPQVVQMQSCL
ERGIGIHHSGILPILKEIVEMLFARGLVKILFATETFAMGVNMPARTVIFDSTRKFDGQS
VRPLQPSEYTQMAGRAGRRGLDKTGTVIIICKQNLPTDAELKTMILGKPIRLESQFRLTY
AMMLYLLRVELVSVENMMLHSFREFGKRLQMPQSKLELNKVQEKVSALSKLSDNLKPLCE
FYETANSYIELWNELLPKQLCQPKAINDLKVGRVVVVTDKHHYNKLGILLSVSLQSHCDM
KLVVLVLDHQVKTSGSGPPEASLDRGTLWHRMISLALPYQTFLPEGVGGHCVLTFAPANV
IEVTKHTIKCDANNIIRSWENRQIPRFRDAPPSQSTVEAVATLAELNATLVQTGSATGTL
ECVRFQRDLSNLELTEQLKVAQERLNQWLPYTNIADFEHEFALVFDRKQLERKLDELKYQ
ASYESMSLYPDYCRKLQVLQELKYIDDMQQVAMKGRVACEMGQNELMITELVMRNILTDL
QPAEIAALLSSLVFQAKTDVKPKLTETLLKAEAQFREVENVIRLVERQYGVTDVSKKEEL
NFGLTEVVYEWARNKPFAEIMTLTDIKEGIIVRCIQQLNETLCNVKDAARIIGDPVLQSK
MEEASNAIKRDIVFAASLYTSSTPIVIGDV
>AAEL013825-PA_Aedes_aegypti
MAHKYPFELDIFQKQAIIKLEEHNHVFVAAHTSAGKTVVAEYAIALSKKHMTKTIYTSPI
KALSNQKYRDFKTTFQDVGLITGDIQIDPTASCLIMTTEILRSMLYCGSDITRDLEYVIF
DEVHYLTDADRGHVWEEVLILLPDHVCIVMLSATVPNTLEFANWVGKTKKKRVYVVSTPK
RPVPLEHYLYTGCGGKTKDDLFLVVDEKSNFLMDGYRKAKEAKLAKNTTKNAVRQGQFNQ
KQEQTLWVGLIHHLEKNKKMPVVAFTLSRNRCDNNANALMSCDLTTPSEKYFINSFFQLC
LQKLKPPDRILPQVIQVQNCLQRGIGIHHSGILPILKEIVEMLFARGLVKILFATETFAM
GVNMPAKTVIFDSTKKFDGQTSRLLQPAEYTQMAGRAGRRGLDKNGTVIIICKVDVPSES
DLRNMILGKPMRLESQFRLTYAMILYLLRVELVTVENMMLHSFREFEKRQKLPESKSELS
RMEEKISKLNELSEHLKPLCQFYDAAVYYLAKWDEFMPLVFLTQKVSNEMKPGRVLVITH
KTHRNKLAILLSVLQQDHKSARYKVLVLDHQNTNAAEVETLERGELWHRILALSAQFRQF
IPEGIGGHCVLQITQKDVVDVTKQTIKCDPAKIIQNWDNRQIPRFKDQPPSQSVLDAMAA
LTELNTAVVNESIKLESLKYQLTLTQLKQNEELQKARDVLDRYLPYTDIADFVHEFAIVF
DRKQVEKKLDDLKFQVSYKSMSLYPDYCNKLKVLQELKYIDDMQQVAMKGRVACEMGQNE
LMITELVLRNILTDLQPAEIAALLSSLVFQAKTEVEPKMTETLKKAKVLFEEVENDIRYV
EKMYNVTDILEKDELNFGLIEVVYEWARNKPFAEIMELTDIKEGIIVRCIQQLNETLCNV
KDAARIIGDPVLHSKMEEASNAIKRDIVFAASLYTSTTPIAVEAAVE
>GPAI045896-PA_Glossina_pallidipes
MPLINEEDVKKLQNYILCPELSIHNPLPEIIPRKYNEMRLLSVPRGNASTKLVPKRDFIT
GKIVSFVEVDLENVGANAKNSTSMRREPGLVDEITRGSAMNYPFWPGGFDEPSKEMNKLT
MEDFQIEGELLTVPPGFKYGYDFSKQDGFKQEELFKNIQPSDNVNLLENLEKDLDVLEWL
KLTEKESESSELGINANSVNDFTAEFKELDEQIMSAELKPVLEISSSKKSIVRTEWAEML
DVTHDIADFHERIPCPAKKYDFELDTFQKQAILKLEERQYVFVAAHTSAGKTVVAEYAIA
LSQRDLTRTIYTSPIKALSNQKYRDFKKIFKDVGLITGDLQIDPTASCLIMTTEILRSML
YCGSDITRDLEYVIFDEVHYINNRERGHVWEEVFILLPDHVNIIMLSATVPNTMELADWV
GSTKKRKVYVISTLKRPVPLMHYLYTGTGGKSKDSITLLVDADGKFLQENYEIAVAKKKA
MQSKSKSGGSGSKIVQNTSLKQDQNTWIGLVDFLKRNDKMPVVAFTLSRNRCDINAQMLQ
SVDLNTAREKGSVEIFFQQCLAKLKPPDRVLPQVLTMKDSLGRGIGVHHSGILPILKEIV
EMLFQAGLVKLLFATETFAMGVNMPARTVIFDSHRKFDGSEVRNLKPGEYIQMAGRAGRR
GHDQNGTVILLCKVQVPPADEMRAMILGKPEKLESRFILRYAVILTCLRIESIKVEDIMK
FSFKEFNQKLQLPAQQKQLEVAQNKFSQMPELGEHLQPLCKFCDLGNEYITEKQRLMKSL
FAQPKIAKELKIGRVVIVTHGKHYNKLGVLLHIKNTIGKETSYRVLVLDHQFKASEGKDD
INRGEMYYKLISLTPQHKFFQPEGIGGHAILDVKAGDFVEITKASLKIDGDVIIRNWEQR
QIDRFRNSPPGATVLKTVSELSQLNESYVNNPESLKFLNMAKEININADNEMVQLCYLDH
LQKKLQEILPYTNIAGFEEEFAIVHDRKVLEHRIEELKFKNSINNLSLYPDYCNKLEVLR
ALRYIDELDEVTLKGKVACEMGRNELFITELILCNMFNDLEPAEIAALLSGLVFHAKMAG
ESTVPDKFIQYVSEFEKINDNIVEQETKHRAITETEERLNFGLLEVVYEWACNKPFAEIM
KLTEVQEGIIVRCIQQLDETLHDVKTAAIRIGNPTLQSKMEEASNAIKRDIVFTASLYTT
F
>AARA001280-PB_Anopheles_arabiensis
MSLQREPTESIDSARGSASYFPFWPGGFDEPESVLAGLVPSPLFETDLKSCPPGFATGVE
FEAPPTGTDGARATEDSGKSGMVDLLSAIASEEAFVELLPEGLQTKLSTNDQSTQGTQQE
PLPAGIDEEEGLLAVTGEQEAGEQVLKISTVTNNALQSAEWAEMLDISKPVDDFYVKIPT
MAHRFPFELDIFQKQAILKLEEHSHVFVAAHTSAGKTVVAEYAIALSKKHMTKTIYTSPI
KALSNQKYRDFKTTFQDVGLITGDIQIDPTASCLIMTTEILRSMLYCGSDITRDLEYVIF
DEVHYITDSDRGHVWEEVLILLPDHVCIVMLSATVPNTIEFANWVGKTKKKRVWVVSTAK
RPVPLEHYLYTGFGGKSKDDSFLIVNAQSQFVQDGYRRAKESYEAKQAKSTGRRTNGPYS
QRQEQTLWVGLIDHLQKKEKLPVVAFTLSRNRCDNNAEALMSCDLTTAREKYAITSFFQQ
CLQRLVPADRVLPQVQQIQSCLERGIGIHHSGILPILKEIVEMLFARGLVKILFATETFA
MGVNMPARTVIFDSTRKFDGQAFRPLQPSEYTQMAGRAGRRGLDKTGTVIILCKQNLPLD
GELKTMILGKPVRLESQFRLTYAMMLYLLRVELVSVENMMLHSFREFDKRLQMPQSKLEL
NQVQEKMSALSKLSDHLQPLCEFYEAASEYLNLRNELLPKQLCQPKAINELKVGRVVVVT
DEHHYNKLGILLSVSVQSHKELKLVVLVLDHCASGKTQPASPETLNRGPLWHQMLSLALP
YQTFLPEGVGGHAVLTLAPVNLIELTKHTIKCDANGIIRSWEYRLIPRFRDAPPSQSTIE
AVAALAELNATVVQAGSVAGTLELVRFPRDLTNLELTQQLQVAQGRLNRWLPYTGMADFE
HEFAVVYDRKQLERKLDELKYQASYESLSLYPDYCRKLQVLQELKYIDDMQQVAMKGRVA
CEMGQNELMITELVMRNILTDLQPAEIAALLSSLVFQAKSDVTPKLTETLQKAEAQFREV
ENDIRLVERQYGVTDVCKKEELNFGLTEVVYEWARNKPFAEIMLLTDIKEGIIVRCIQQL
NETLCNVKDAARIIGDPVLHSKMEEASNAIKRDIVFAASLYTSSTPIVIGEV
>ASIS004408-PA_Anopheles_sinensis
MKMFDPAWLKKPPPIVDDTEDEERAYILEPKIPLHDPKPRFCPRQPTVAHLYDIPSAPIC
TRIVPERCTETGKVLDFIEAQVQNAGSNAKNSMSLQREPTESLDSARGSASNFPFWPGGF
DEPETVLAKLQRSDNPMFETDLKTCPPGFTNGIEFAQSRPQGGYDSGGTGVIDLLSAIDA
DDGFELLSEDQRKTADSVGSAKDTGGETKANPPMALEDESLLVVEKERSVDQVLKIGALN
LNRSAQSAEWAEMLDISKPVDDFYVKVPVMAHRFPFELDIFQKQAILKLEEHSHVFVAAH
TSAGKTAVAEYAIGLSKKHMTKSIYTSPIKALSNQKYRDFKATFQDVGLITGDIQIDPTA
SCLIMTTEILRSMLYCGSDITRDLEYVIFDEVHYITDSDRGHVWEEVLILLPDHVCIVML
SATVPNTLEFANWVGKTKKKRVYVVSTAKRPVPLEHYLYTGFGGKSKNDSFLIVNEHSQF
VGEGFAKAKESIEAKSNVHQRPGKYSQRQEQTLWVGLIDHLQKKEKLPVVAFTLSRNRCD
NNAEALSSCDLTTAREKYAITNFFQQCLQRLIPADRVLPQVLQIQHCLERGIGVHHSGIL
PILKEIVEMLFARGLVKILFATETFAMGVNMPARTVIFDSTRKFDGSSMRTLQPSEYTQM
AGRAGRRGLDKTGTVMIICKRDLPSELELRTMILGKPVRLESQFRLTYAMILYLLRVELV
TVENMMLHSFREFGKRQQMPQSKLELSKVEEKVSALSKLSDHLKPLCEFYDAAREYIDIW
HQLVPQQLCQIKVLNDIKPGRVLIITEKDHYNKLAVVLSISLQSHREAKLTVLVLDHQAA
PENQTNPTEQPTPALDRGPLWHRMLALAAHYQCFVPGGFGGHRVLPIGLVNVMAVTKHIV
RCDERKILQNWETRQIPRFRDTPPSPATLQAVATLNEINNMVLSFGGPYSLETITLECKL
EQLDLSKALSAAGLRVSQYTPYTNIANFEHEFAIVYDRKQLERKLDDLKFQVSYESLSLY
PDYCRKLQVLQELNYIGEMQQVAIKGRVACEMGQNELMITELVMRNILTDLQPAEIAALL
SSLVFQAKTDNDPKLTETLKAGVAQFKEVENDIQRVERQHGVTDAPRKEELNFGLVEVVY
EWACNKPFAEIMVLTDVKEGIIVRCIQQLNETLCNVKDAARIIGDPVLHIKMEEASNAIK
RDIVFAASLYTSGTPIVIGDV
>BGLB001932-PA_Biomphalaria_glabrata
MVKRHLGQDDAPDRSVTVVTQELVRLTEMNPSGLPGLHPINDLKLKDIELVEDCRALQFM
EEEFSKFNCPNCPQFLEHFSEHNGNMKLKDEYKKIMFLLSDESLQLLPEYTQRVEVLKRL
ECIDSKCTVQLKGKVACEMSTHEVMITELLFNNVLNDLHPADIAASLSCFVFEMKKCSEP
QLSETLLQSKKKILEIAEFIGTIQKQCGMLEPVQDYVEQYHFGLMEVVFEWARGMPFSEI
IVLTDVHEGIIVRSIQRLHELLSDVRNAARMIGDRTLVQKMEETMHLIKRDIVFAASLYT
Q
>ASTE008912-PA_Anopheles_stephensi
MSFDPAWLSEPPPIIEDTEDLLRAFILEPKITIHEPKPYFEPRHPSIDQLYDVPHAPIIT
RIVPDRCPETGKVLDFVETLVQNAGLTAKNSMSLQREPTESLDSARGSASYFPFWPGGFD
EPETMLADLVPSPMFEPGALKSCPPGFATGVEFEASGSVAERSEGIGDGGVIDLLSAIAH
EDGFDLLSDATTQREKNATPHEERKLPADIDEESLLSVESKETADGQVLQISSVSNNATQ
SAEWAEMIDISKPVDDFYVKIPAMAHRFPFELDIFQKQAILKLEEHNHVFVAAHTSAGKT
VVAEYAIALSKKHMTKTIYTSPIKALSNQKYRDFKTTFQDVGLITGDIQIDPTASCLIMT
TEILRSMLYCGSDITRDLEYVIFDEVHYITDSDRGHVWEEVLILLPDHVCIVMLSATVPN
TIEFANWVGKTKKKRVWVVSTAKRPVPLEHYLYTGFGGKSKDDSFLIVNEHSQFLAQGYH
RAKESCEARQAKNATRRTGGPYSQRQEQTLWVGLIDHLQKKEKLPVVAFTLSRNRCDNNA
EALMSCDLTTAREKYAITSFFQQCLQRLIPPDRALPQVVQMQACLERGIGIHHSGILPIL
KEIVEMLFARGLVKILFATETFAMGVNMPARTVIFDSTRKFDGQAVRPLQPSEYTQMAGR
AGRRGLDKTGTVIILCKQHLPTDGELKTMILGKPIRLESQFRLTYAMMLYLLRVELVSVE
NMMLHSFREFGKRQQMPQSKLELSKMQEQMSSLTKLSDNLKPLCEFYEAAHEYIDLWREL
MVGRVVVVTDGHHYNKLGVLLSVSLQSHKDMKLVVLVLDHGQTQPKPDPPHPEPLDRGTL
WHQMLSLAYPYQTFLPEGVGGHCVLTLGPANLIEVTKHTIKCDASNIIRSWENRLIPRFR
DAPPSQATVEAVASLAELNAKVIEAGSVSGTFECVRFQRDLTNLELSEQLKLAQDRLSRW
VPYTNIADFEHEFALVFDWKQLERKLDELKYQASYESMSLYPDYQRKLQVLQELKYIDEM
QQVAMKGRVACEMGQNELMITELVMRNILTDLQPAEIAALLSSLVFQAKTDVQPKLTETL
QKAEAQFREVENDIRLVERQYGVTDVCKKEELNFGLTEVVYEWARNKPFAEIMVLTDIKE
GIIVRCIQQLNETLCNVKDAARIIGDPVLHSKMEEASNAIKRDIVFAASLYTSSTPIVIG
EV
>AALB008726-PA_Anopheles_albimanus
MEAVRSVRSVRTDPTDQAVLSIANIGCRRRRRPDACLRDCLPPPRIRCPSQVGGRGHGLV
DHERTTPLLIQLTQDLFCSFCSFFASHPIIIIVAVVVVVVVIIIIIIINNIGSRAAVILR
VQADDVLRPSNVAQQNHNVHVPRLKMTRVHIPFTFRLLDAGNNSFDEVRLAVSSQVKYSL
QAFWGVSIRELHVSLWRTWNDLKEASSSLIVDSSYCQQLATNVRCCQPHTEHIIALQSPK
PPLILGAPPRLAYPLVVFMIRECEPDELLHPDETSSPSKRTFLMLNFACSRSDPQVILVN
VVHLRDPVCPLPTSILAQYLKQASGQLSCLKQLYLATGDPMTADEASSNGGSMVGSTTAS
TASSNGVGGGASSGAPTGTLSLAEPVACAGNNEPLLCSDSAPRDCPVGEQLCVVCHYFPL
SRALLPCRHTCICAVCFSKLDRCPMCRATITSYFCIRTEEYLPASTTNELKVNSKPKGTV
HWLDALNDRLTDFLGFRTNSFGACSDSENQLQPTNYSAPGEVPLSRRSSAMQEPDVDVLR
AFIVEPQIPLNDPKRFYQPRQPTLELLYEIPPAPIGSRIVANRCAEMGHLLDFVEVTIAD
AGANAKNSMSLQREPVEGESARGSASYFPFWPGGFETPEAMLKTAASADGADSGDLLFDE
SSLKSCPPGFTNGIEFTKSGTSGGSSRSTVDGDTQTTGAVVDLLSAIEDEEGFVLLAEET
VDPGSSSTIQNEAQTEGKTGTPLVIGEGEEEELLATEGVQHRTAPILNISANSGTNLQSA
EWAEILDISKPVDDFYVKIPVMAHRFPFELDIFQKQAILKLEEHSHVFVAAHTSAGKTVV
AEYAIALSKKHLTKSIYTSPIKALSNQKYRDFKTTFQDVGLMTGDIQIEPTASCLIMTTE
ILRSMLYCGSDITRDLEYVIFDEVHYITDSERGHVWEEVLILLPDHVCIVMLSATVPNTL
EFANWVGKTKQKRVYVVSTAKRPVPLEHYLYTGFGGKSKSDCFLIVNEHSAFTHEGYRKA
KECMEVKQTKASGGGGGGPVMRNQKRTGPYSQKQEQTLWVGLIHYLKSQDKLPVVAFTLS
RNRCDSNADALLSCDLTTAREKYAINSFFQLCLHRLIPPDRALPQVRQMQSCLERGIGIH
HSGILPILKEIVEMLFARGLVKILFATETFAMGVNMPARTVIFDSTRKFDGQSVRPLQPS
EYTQMAGRAGRRGLDKTGTVIIICKNEVPAESELKTMILGKPVRLESQFRLTYAMMLYLL
RVELVTVENMMLHSFREFGKRQQLPQSKRELTKVQEKVSRLNKLGDHLQPLCDFYHAAEE
IIRLWNEIMPKQLCQPKALNELKPGRVLVISEKQHYNKLALLLAVSVQSQKDMKLTVLVL
DHQQQSGTVSEVSGKDKDDTVDRIDRGTLWHRMLSLAIPYQSFIPEGVGGHKILVLGPTN
VVELTKQTIRCEAQKIIQNWETRQIPRFRDSPLSSSVIDAVASLSELQAMLPDGNALGVF
ESIPLKMLFDHVELTRELQKAQGKLLQYQPYTNIANFEQEFALVYDRMQLERKLDDLKFQ
VSYESMSLYPDYCRKLEVLQDLKYIDDMHQVAMKGRVACEMGQNELMITELVMRNILTDL
QPAEIAALLSSLVFQAKTDVSPKLTETLEKAVVQFREVENDIRSVERQHGVMEVVKKEEL
NFGLVEVVYEWACNKPFAEIMMLTDIKEGIIVRCIQQLNETLCNVKDAARIIGDPVLHSK
MEEASNAIKRDIVFAASLYTSSTPVVIVEAELTLLSPPDTPRMLPVSDQLTFQTTSSKLF
STVGCQETRSSLVQITTRRSYLDRIIAPARHETLDGEIGFVWSLIERRFRYRGRAPADRI
AADRMHSQVPASTLAVRMETEPSELPQASISPYSAGAHATELTDESWLLYSYHRVQSPGP
ASFQMMTLRSYEHEARTLP
>ACOM035635-PA_Anopheles_coluzzii
LLCVCARVFFVTYTAWSVCFKGRSEAKKKAHTGTGAEVIAPYTNTFKCPAPTAQRQAKMS
AFSTLTFSAAEITNLLPLTAVIVCIGATIMFLIKAAVILRVQADDVLRPSNVTQQNHNVH
VPRLKMTRVHIPFTVRLLDAGNNSFDEVRLAVSSQVKYSLQAFWGVSIRELHVSLWRTWN
DLRDASNSHIVDSSYCQQLATNSPKPPLILGAPPRLAYPLVVFMIRETEPEELLHPDETV
ILVNVVHLRDPVCPLPTSILAQYLKQASGQLSCLKQLYLATGDPMTADEAASSAANGAGQ
SGNGGGGTAAPPPPPERAPPSRPPTWLKEPPPIVEDTEDLLRAFILEPKIPIHEPKPYFE
PRHPSFDQLYDIPHAPISTRIVPDRCPETGKVLDFIETQVQNAGSTAKNSMSLQREPTES
IDSARGSASYFPFWPGGFDEPESVLAGLVPSPLFETDLKSCPPGFATGVEFEAPPTGTDG
ARATEDSGKSGMVDLLSAIASEEAFVELLPEGLQTKLSTNDQSTQGKQQEPLPAGIDEEE
GLLAVTGEQEAGEQVLKISTVTNNALQSAEWAEMLDISKPVDDFYVKIPTMAHRFPFELD
IFQKQAILKLEEHSHVFVAAHTSAGKTVVAEYAIALSKKHMTKTIYTSPIKALSNQKYRD
FKTTFQDVGLITGDIQIDPTASCLIMTTEILRSMLYCGSDITRDLEYVIFDEVHYITDSD
RGHVWEEVLILLPDHVCIVMLSATVPNTIEFANWVGKTKKKRVWVVSTAKRPVPLEHYLY
TGFGGKSKDDSFLIVNAQSQFVQDGYRRAKESYEAKQAKSTGRRTNGPYSQRQEQTLWVG
LIDHLQKKEKLPVVAFTLSRNRCDNNAEALMSCDLTTAREKYAITSFFQQCLQRLVPADR
VLPQVQQIQSCLERGIGIHHSGILPILKEIVEMLFARGLVKILFATETFAMGVNMPARTV
IFDSTRKFDGQAFRPLQPSEYTQMAGRAGRRGLDKTGTVIILCKQNLPLDGELKTMILGK
PVRLESQFRLTYAMMLYLLRVELVSVENMMLHSFREFDKRQQMPQSKLELNQVQEKMSAL
SKLSDHLQPLCEFYEAASEYLNLRNELLPKQLCQPKAINELKVGRVVVVTDEHHYNKLGI
LLSVSVQSHKELKLVVLVLDHCASGKTQPASPETLNRGPLWHQMLSLALPYQTFLPEGVG
GHAVLTLAPVNLIELTKHTIKCDANGIIRSWEYRLIPRFRDAPPSQSTIEAVAALAELNA
TVVQAGSVTGTLELVRFPRDLTNLELTQQLQTAQGRLNRWLPYTGMADFEHEFAVVYDRK
QLERKLDELKYQASYESLSLYPDYCRKLQVLQELKYIDDMQQVAMKGRVACEMGQNELMI
TELVMRNILTDLQPAEIAALLSSLVFQAKSDVTPKLTETLQKAEAQFREVENDIRLVERQ
YGVTDVCKKEELNFGLTEVVYEWARNKPFAEIMLLTDIKEGIIVRCIQQLNETLCNVKDA
ARIIGDPVLHSKMEEASNAIKRDIVFAASLYTSSTPIVIGEV
>ACUA005022-PA_Anopheles_culicifacies
MSFDPAWIKDPSRCPPIVEDTEDLLRAFILEPKIPIHEPKPYFEPRHPSTDLLYDIPHAP
IITRIVPERCPETGKVLDFIETVVQNAGSTAKNSMSLQREPTESLDSARGSASYFPFWPG
GFEEPEAMLANIVPSPMFDTNLKSCPPGFATGVEFETNDTEGERTEGKVGGVIDLLSAIG
SEEGFDLFSETQPKSVTSELTDQQKDLPKDEDEEGLLAVDRANAETQVLKISNVSNNAVQ
SAEWAEMLDISKPVDDFYVKIPVMAHRFPFELDIFQKQAILKLEEHSHVFVAAHTSAGKT
VVAEYAIALSKKHMTKTIYTSPIKALSNQKYRDFRTTFQDVGLITGDIQIDPNASCLIMT
TEILRSMLYCGSDITRDLEYVIFDEVHYITDSDRGHVWEEVLILLPDHVCIVMLSATVPN
TIEFANWVGKTKKKRVWVVSTAKRPVPLEHYLYTGFGGKSKDDSFLIVNEHNQFLVPGYQ
RAKESCEARQAKNTTRRTGPYSQRQEQTLWVGLIDHLQKKEKLPVVAFTLSRNRCDNNAE
ALMSCDLTTAREKYAINCFFQQCMQRLIPPDRALPQVVQMQSCLERGIGIHHSGILPILK
EIVEMLFARGLVKILFATETFAMGVNMPARTVIFDSTRKFDGQAVRPLQPSEYTQMAGRA
GRRGLDKTGTVIILCKQNLPTDAELKTMILGKPVRLESQFRLTYAMMLYLLRVELVSVEN
MMLHSFREFDKRLQMPQSKLELSKMQEKVSALTKLSDNLKPLCEFYETANVYIELWNELL
PKQLCQPKAINELKVGRVLVVTDKHHYNKLGILLSVSLQSHKDMKLVVLVLDHQTKKSDS
GQQETGLDRGTLWHRMLSLALPYQTFLPEGVGGHCVLTLTPSNLIEVTKHTIKCDANNII
RSWENRLIPRFRDAPPSQSTVEAVASLAELNATVVQTGSVTGTLECVRFQRDLTNLELSE
QLKVAQEQLSRWVPYTNIADFEHEFALVFDRKQLERKLDELKYQASYESMSLYPDYCRKL
QVLQELKYIDDMQQVAMKGRVACEMGQNELMITELVMRNILTDLQPAEIAALLSSLVFQA
KTDVTPKLTETLQKAEAQFREVENDIRLVERQYGVTDVAKKEELNFGLTEVVYEWARNKP
FAEIMVLTDIKEGIIVRCIQQLNETLCNVKDAARIIGDPVLHSKMEEASNAIKRDIVFAA
SLYTSSTPIVIGDV
>AATE000828-PA_Anopheles_atroparvus
MYNSRAAVILRVQADDVLRPSSVTQQNHNVHVPRLKMTRVHIPFTFRLLDAGNNSFDEVR
LAVSSQVRYSLQAFWGVSIRELHVSLWRTWNDLRKASSSHIVDSSYCQQLATNSPKPPLI
LGAPPRLAYPLVVFMIRETEPDELLHPDETVILVNVVHLRDPVCPLPTSILAQYLKQASG
QLSCLKQLYLATGDPMTADEGGNGGSATGVGGSNNGTGSGAAGSGAGGGVPTGTLSLAEP
VACAGNNEPLLCSDSAPRDCPVVEQLCPGWLEKPPPIVDDTDDALRAFILEPKIPLNDPK
PYFEPRYPTVTELYDIPGAPICTRIVPERCTETGKVLDFIETLVQNAGSNAKNSMSLQRE
PTELDSARGSASYFPFWPGGFDEPESVLAGLQRSDTPLFETDLKTCPPGFANGVEFAQSS
PGGGYEPAGTGVIDLLSAIDDGEGFELLAEAGKREEGESTVPETKLGASGEKPPSMVIED
EGLLAVDTDRTVDQVLKISELNVSLSKQSAEWAEMLDISKPVDDFYVKIPIMAHRFPFEL
DIFQKQAILKLEEHSHVFVAAHTSAGKTAVAEYAIGLSKKHMTKTIYTSPIKALSNQKYR
DFKATFQDVGLITGDIQIDPTASCLIMTTEILRSMLYCGSDITRDLEYVIFDEVHYITDS
DRGHVWEEVLILLPDHVCIVMLSATVPNTLEFANWVGKTKQKRVYVVSTAKRPVPLEHYL
YTGFGGKSKNDSFLLVNEQGQFVHEGFAKAKESIDARKSGNQYRVGNYTQRQEQTLWVGL
IDHLQRKEKLPVVAFTLSRNRCDNNADALSSCDLTTAREKYAITNFFQQCVQRLIPADRV
LPQVLQIQHCLERGIGIHHSGILPILKEIVEMLFARGLVKILFATETFAMGVNMPARTVI
FDSTRKFDGMSMRTLQPSEYTQMAGRAGRRGLDKTGTVMIICKRELPSDAELRTMILGKP
VRLESQFRLTYAMMLYLLRVELVTVESMMLHSFREFGKRQQMPQSRLELTQVQEKVSALS
KLGDHLKPLCQFYDAARDYIELWHQLVPNQFCQPKLINNELRPGRVLIVTDKNHYNKLAV
LLSITVQSHREAKLSVLVLEHQAIPWSGAHDEETAPPSLDRGPLWHRMIALSVRYQFFVP
AGFGGHRVLAITFANVMEVTKHTVRCDERKILQNWETRQIPRFRDTPPSPAVVDAVATLT
QINTMVVERGGPYTIECVVPERKLEHLDLVKQLAAARLRVDQYAPYTNIADFEHEFAIVF
DRKQLERKLDDLTFQVSYESLSLYPDYLRKLQVLQELKYIDEMQQVAMKGRVACEMGQNE
LMITELVMRNILTDLQPAEIAALLSSLVFQAKTLNVPKLTDTLEAGVALFREVEKDILGV
ERQHGVSDAPRKEELNFGLVEVVYEWARAKPFAEIMVLTDVKEGIIVRCIQQLNETLCNV
KDAARIIGDPVLHSKMEEASNAIKRDIVFAASLYTSGTPIVVGDV
>ADIR006507-PA_Anopheles_dirus
AAVILRVQADDVLRPSNVTQQNHNVHVPRLKMTRVHIPFTFRLLDAGNNSFDEVRLAVSS
QVKYSLQAFWGVSIRELHVSLWRTWNDLRDASHSHIVDSSYCQQLATNRFLSLIVRLLSF
SVDDPCRCCQPHSEHVIALQSPKPPLILGAPPRLAYPLVVFMIRETEPDELLHPDETVIL
VNVVHLRDPVCPLPTSILAQYLKQASGQLSCLKQLYLATGDPMTADEVTATGASGGSTGG
GTGTGTGTAGTGTTLPTGTLSLAEPVACAGNNEPLLCSDSAPRDCPVGEQLCVVCHYFPL
SRALLPCRHTCICAVCFFPGISMSFDPAWLTKPPPVVDDTDDLLRAFILEPNIPVHEPKP
FFEPRHPTPEQLYDVPHAPISTRIVPERCPETGTVLDFIETLMQNAGSTAKNSMSLQREP
TESLDSARGNASYYPFWPGGFDEPETVLANLPSNPIFETNLKSCPPGFATGVEFAAGGGE
SGAMEAGSVGGGVIDLLSAIAGEEDFELLSEETTKHGEGSTIKQDEGVKSHPDGMIDEGL
LAVDRNGPEQVLKISNVSNNAMQSAEWAEMIDISKPVDDFYVKIPVMAHRFPFELDIFQK
QAILKLEEHNHVFVAAHTSAGKTVVAEYAIALSKKHMTKTIYTSPIKALSNQKYRDFKTT
FQDVGLITGDIQIDPTASCLIMTTEILRSMLYCGSDITRDLEYVIFDEVHYITDSDRGHV
WEEVLILLPDHVCIVMLSATVPNTIEFANWVGKTKKKRVWVVSTAKRPVPLEHYLYTGFG
GKSKDDSFLIVNAQSQFEQGGYRRAKEAQDAKQAKNTARRTGPYSQRQEQTLWVGLIDHL
QKKEKLPVVAFTLSRNRCDNNAEALMSCDLTTAREKYAITSFFQQCLQRLIPPDRALPQV
LQMQTCLERGIGIHHSGILPILKEIVEMLFARGLVKILFATETFAMGVNMPARTVIFDST
RKFDGQSVRPLQPSEYTQMAGRAGRRGLDKTGTVIILCKQNLPIESELKTMILGKPVRLE
SQFRLTYAMMLYLLRVELVSVENMMLHSFREFGKRQQIPQSKLELSKVQEKVSALSKLSD
HVLPLCEFYEAAHAYIDVWNELLPKQLCQPKTINELKVGRILVVTEKNHYNKLGILLSVS
MQSHKEMKLVVLVLDHQQSANRSADAHQEALDRGPLWHRMLSLALPNQTFLPEGVGGHCV
LTLAPANVIEVTKQSVKCDATSIIRSWENRLIPRFRDAPPSQTTIEAVASLAELNASVVQ
AGSATGTLECVRFQRDLTNLELSEQLKVAQQRLGQWLPYTNIADFEHEFALVYDRKQLER
KLEELTYQVSYESMSLYPDYCRKLKVLQELKYIDDMQQVAMKGRVACEMGQNELMITELV
MRNILTDLQPAEIAALLSSLVFQAKTEVTPNLTETLKKAEAQFREVENDIRLVERQFDVT
DAAKKEELNFGLTEVVYEWARNKPFAEIMVLTDIKEGIIVRCIQQLNETLCNVKDAARII
GDPVLHSKMEEASNAIKRDIVFAASLYTSNTPIVIGEV
>AMEM013350-PA_Anopheles_merus
MSFDPTWLKEPPPIVEDTEDLLRAFILEPKIPLHEPKPYFEPRHPSFDQLYDIPHAPIST
RIVPDRCPETGKVLDFIETQVQNAGSTAKNSMSLQREPTESIDSARGSASYFPFWPGGFD
EPESVLAGLVPSPLFETDLKSCPPGFATGVEFEAPPTGMDGARATEDSGKSGMVDLLSAI
ASEEAFVELLPEGLQTKLSTNDQSTQGTQQEALPAGIDEEEGLLAVTGEQEAGEQVLKIS
TVTNNALQSAEWAEMLDISKPVDDFYVKIPSMAHRFPFELDIFQKQAILKLEEHSHVFVA
AHTSAGKTVVAEYAIALSKKHMTKTIYTSPIKALSNQKYRDFKTTFQDVGLITGDIQIDP
TASCLIMTTEILRSMLYCGSDITRDLEYVIFDEVHYITDSDRGHVWEEVLILLPDHVCIV
MLSATVPNTIEFANWVGKTKKKRVWVVSTAKRPVPLEHYLYTGFGGKSKDDSFLIVNAQS
QFVQEGYRRAKESYEAKQAKSTGRRNNGPYSQRQEQTLWVGLIDHLQKKEKLPVVAFTLS
RNRCDNNAEALMSCDLTTAREKYAITSFFQQCLQRLVPADRVLPQVQQIQSCLERGIGIH
HSGILPILKEIVEMLFARGLVKILFATETFAMGVNMPARTVIFDSTRKFDGQAFRPLQPS
EYTQMAGRAGRRGLDKTGTVIILCKQNLPLDGELKTMILGKPVRLESQFRLTYAMMLYLL
RVELVSVENMMLHSFREFDKRQQMPQSKLELNQVQEKMSALSKLSDHLQPLCEFYEAASE
YLNLRNELLPKQLCQPKAINELKVGRVVVVTDEHHYNKLGILLSVSVQSHKELKLVVLVL
DHCASGKTQPASPETLNRGPLWHQMLSLALPYQTFLPEGVGGHAVLTLAPVNLIELTKHT
IKCDANAIIRSWEYRLIPRFRDAPPSQSTIEAVAALAELNATVVQAGSVTGTLELVRFPR
DLTNLELSQQLQTAQGRLNRWLPYTGMADFEHEFAVVYDRKQLERKLDELKYQASYESLS
LYPDYCRKLQVLQELKYIDDMQQVAMKGRVACEMGQNELMITELVMRNILTDLQPAEIAA
LLSSLVFQAKSDVTPKLTETLQKAEAQFREVENDIRLVERQYGVTDVCKKEELNFGLTEV
VYEWARNKPFAEIMLLTDIKEGIIVRCIQQLNETLCNVKDAARIIGDPVLHSKMEEASNA
IKRDIVFAASLYTSSTPIVIGDV
>AEPI003917-PA_Anopheles_epiroticus
MSAFSTLAFSAAEFTNLLPVTAVIVCIGATIMFLIKAAVILRVQADDVLRPSNVTQQNHN
VHVPRLKMTRVHIPFTFRLLDAGNNSFDEVRLAVSSQVKYSLQAFWGVSIRELHVSLWRT
WNDLRDASNSHIVDSSYCQQLATNVRSDFTALYCDIIRRKGPALGSPIVYTFYSECCQPH
SEHVIALQSPKPPLILGAPPRLAYPLVVFMIRETEPEELLHPDETVILVNVVHLRDPVCP
LPTSILAQYLKQASGQLSCLKQLYLATGDPMTADETTTTTNGGNGGASGGNGGSGNGSTG
TAHPTGTLSLAEPVACAGNNEPLLCSDSAPRDCPVGEQLCVVCHYFPLSRALLPCRHTCI
CAVCFSKLDRCPMCRATITSYFCIRTEEYLPANSTNELKVNGKPKGTVHWLDALNDRLTD
FLGFRVARKDKDHPAWLKEPPPIVEDTEDLLRAFILEPKIPIHDPKPYFAPRHPSVEQLY
DIPPAPISTRIVPERCPETGRVLDFIETLVHNAGSTAKNSMSLQREPTESIDTARGSASY
FPFWPGGFDEPETVLAGLMPSPLFETDLKSCPPGFATGVEFETRSQMDSTGTGDSGKGGV
IDLLSAIAGDEGFVELLSDEYQTQAPDRTDKEETSKPLPQDVDEGDLLTVDRERGVIEGE
VLKISNVNNNALQAAEWAEMLDISKPVDDFYVKIPAMAHRFPFELDIFQKQAILKLEEHS
HVFVAAHTSAGKTVVAEYAIALSKKHMTKTIYTSPIKALSNQKYRDFKTTFQDVGLITGD
IQIDPTASCLIMTTEILRSMLYCGSDITRDLEYVIFDEVHYITDSDRGHVWEEVLILLPD
HVCIVMLSATVPNTIEFANWVGKTKKKRVWVVSTAKRPVPLEHYLYTGFGGKSKDDSFLI
VNEQSKFVQDGYRRAKESFEAKQAKNTGRRNGPYSQRQEQTLWVGLIDHLQKKEKLPVVA
FTLSRNRCDNNAEALMSCDLTTAREKYAITSFFQQCLQRLVPADRALPQVQQMQSCLERG
IGIHHSGILPILKEIVEMLFARGLVKVLFATETFAMGVNMPARTVIFDSTRKFDGQAVRP
LQPSEYTQMAGRAGRRGLDKTGTVIILCKQNLPMDAELKTMILGKPVRLESQFRLTYAMM
LYLLRVELVSVENMMLHSFREFDKRQQMPQSKLELSKIQEKVSALSKLSDHLQPLCDFYE
AAYEYIQLRNELIPKQLCQPKAINELKAGRVVVVTDEHHYNKLGILLSVTVQSHKDLKLV
VLVLDHYPTGRALSAQSETLNRGTLWHQMLSLALPYQTFLPEGVGGHTVLTLAPVNLIEI
TKQTIKCDANSIIRSWENRLIPRFRDAPPSQTTVEAVAALAELNTTVAQTGSVTGALEVV
KFQCDLTNFELTKQLKVARDRLNHWLPYTNIADFEHEFALVYDRKQLERKLEELKYQASY
ESLSLYPDYCRKLQVLQELKYIDDMQQVAMKGRVACEMGQNELMITELVMRNILTDLQPA
EIAALLSSLVFQAKTDVTPKLTETLKKAEAQFREVENDIRLVERQYGVTDVCKKEELNFG
LTEVVYEWARNKPFAEIMLLTDIKEGIIVRCIQQLNETLCNVKDAARIIGDPVLHSKMEE
ASNAIKRDIVFAASLYTSSTPIVIGEV
