# Supplementary material for: The genome of the biting midge Culicoides sonorensis and gene expression analyses of vector competence for bluetongue virus
Source: BMC Genomics. 2018 Aug 22;19:624. doi: 10.1186/s12864-018-5014-1 (PMC6106943; doi:10.1186/s12864-018-5014-1)
Supplement: Supplementary file 3 — Supplementary Alignments. Zip file containing the gst-1 and ski2 CDS and protein sequences, the protein alignment obtained using T-Coffee as described in the Additional file 1: Supplementary Methods, and the protein alignment after removing variable positions (with a T-Coffee value < 6 as described in the Additional file 1: Supplementary Methods). (DOCX 267 kb) [file 12864_2018_5014_MOESM3_ESM.zip › ski2_prot_aln.fasta]

>TCONS_00014023|antiviral  helicase ski2 
MSFD----------------------------------------------
--------------------------------------------------
--------------------------------------------------
--------------------------------------------------
--------------------------------------------------
--------------------------------------------------
--------------------------------------------------
--------------------------------------------------
--------------------------------------------------
--------------------------------------------------
--------------------------------------------------
------------------------------PKWLTNP---------CPIV
-EDPKERLRKYIVEP-DLPDLHDPKP--Y-FFPAQVNLDNL--FHVPDCP
PSTTIVPVRD-SMGNIVDYEEVP--L---------------------E--
-GAGD---TATNSMSLQRAPGPK-TKE-TRGDHGNFPFWPG-GFDQPE--
--------KDILEL-EI-DNY-------DF-E-HN-LLTCP------PGF
DEGMTFGSQS--TS-----------------KDDQIIDLLSILD-T-EV-
---IS---FG-T-ETDSK--TS-DL----N---------ET-KKE-----
------I-A-------------ENREV-DELL-----E--NSA-QTEVLH
ISETP-D-EKLVKTEWAEMLDVTKPV--KDFHIKVPDPAHIYPFELDIFQ
KQAIIKLEEHNHVLVAAHTSAGKTVVAEYAIALSRRH----GTRAIYTSP
IKALSNQKYHDFKKTFGD--VGLIT-------------------GDIQID
GDSSCLIMTTEILKSMLYCGSDVTRDLEYVVFDEVHYLNDPERGHVWEEV
FILLPDHVCIVMLSATIPNTIEFANWVGRTKRRKVFVMQTLKRPVPLQ--
---------HFLYTGCGGKSRN-DIFMI-VNEK-S------------EFS
LSEYN------------KAKASKQER--QK--------DMQKAH-NQI--
-----------------------------KAQR---------H-------
-------------------------FNP-QQEKTLWVGLVDYLRRNDKMP
VIAFTLSRNRCDSNAEALSST-----DLSTA-HEKYKINATFQRCL-QRL
KPIDRQLPQVK-QLQLCLERGVGIHHSGILPILKEVVEILFQNGLVKLLF
ATETFAMGVNMPARTVIFDSVKKFNGKETRPLEPAEYTQMAGRAGRRGLD
KSGTVILIC-KQD-V-P-PDIQLRSMILGKSKKLESQFRLTYAMILN-LL
RVE-----GLSVEDMMSHSFRE-FFKQSKI-PEQ----KTM---------
-MEELESRMS--AL-Q--KL---GE-HL--T------P-L-C-EFY-SAA
KVYIKS---WN--EII-PKYI-TQ---------QKI--------------
------------------Q-NELKPGRILIISYKNHFNKLALLLTVPKLV
K-VDSQYKVFVLDNQK--IDG------------------EP---------
----SS-D-------DSKE----NLWYKM-LS--LSSPFK----KFTPDG
AGGHQVLSIQAEHI-L-E-ISKKTLANIEPEKILQ-------NWDQRQ-I
PR-FKD------------------TPP-SA-SVLKA-L---T--------
--------------------------------------DL-K-TL---TD
D-YN-------KN--HSTL-TLVTGMQDLEMFES-MNELKKLKQNVE---
------IYENST---------------------D-I--PN-F--EQEFEK
VYQRKSLEGELQEL-RYKISKESLSLYPDYVNKVKVLQDLNYVDSTHQVT
MKGRVACQMSQN-ELLITELIFRNILTELEPPEIAALLSALVFQEKTEND
--P-KLT----KVL---EKGMQ---D-LLAIDTDVHTIE--MQYNV-GST
DD-TQ--G--KDKLNFGLMEVVYEWARNKPFAEIMELTD-CKEGIIVRCI
QQLNEILKDVKDAARIIGNSTLPNKMEEASNAIKRDIVFAASLYTTDEKI
FV----GDEENA--------------------------------------
--------------------------------------------------
--------------------------------------------------
-----------------------------
>CPIJ003293-RA  
MSIDP-----------------------SW--------------------
--------------------------------------------------
--------------------------------------------------
-------------------------------------W------------
-----------SK-------------------------------------
--------------------------------------------------
--------------------------------------------------
--------------------------------------------------
--------------------------------------------------
--------------------------------------------------
--------------------------------------------------
------------------------------------P---------PPIV
-EDTEDTLRHFILEP-FSS-GSEPKP--S-FYPRTLTIESL--YEIPPAP
LSTQIVPKRCQETGAIIDFVEVP--L---------------------E--
-NAGS---NAKNSMSLQREPGPA-DDNATRGSAANFPFWPG-GFDEPE--
--------NTLKMLDID--NA-------AF-E-EN-LKTCP------PGF
TNGMEFGDVR-------------------G-SDGGIIDLLSAIELEMEGL
S---V----W-D-RDGSDSSDDEPR----FDPK------TL-KAV-----
-----PL-G-------------E-NVD-EDLLKVE--Q-N-PA--EQVLK
IANTG-T-NGVKTAEWAEILDVSKPV--TDFHTKIPEMAHRYPFELDIFQ
KQAIIKLEEHNHVFVAAHTSAGKTVVAEYAIALSKKH----MTKTIYTSP
IKALSNQKYRDFKSTFED--VGLIT-------------------GDIQID
PTASCLIMTTEILRSMLYCGSDITRDLEYVIFDEVHYITDADRGHVWEEV
LILLPDHVCIVMLSATVPNTLEFANWVGKTKKKRVHVVSTPKRPVPLK--
---------HYLYTGCGGKSKD-DMFL-VVDEQ-S------------KFL
ID--G--F------R--KAKE----A--IT----ARMSK----N-AN---
--------KN-S-GRP-----A-------Q--------------------
-------------------------FNQ-KQEQTLWVGLIDQLQKNDKLP
VVAFTLSRNRCDNNANALMSC-----DLTT-GREKYLITSFFQLCL-QKL
KPPDRMLPQVIQVQN-CLQRGIGIHHSGILPILKEIVEMLFARGLVKILF
ATETFAMGVNMPARTVIFDSTKKFDGQTSRMLQPAEYTQMAGRAGRRGLD
KNGTVIIIC-KMG-V-A-GESELQNMILGKPMRLESQFRLTYAMILY-LL
RVE-----LVTVENMMLHSFREF-GKRL-KLPESTSELNKMEEKMSKLND
LS----EHLK-----PLCQFYEA----------------A-A-EY-LGKW
---DELM-----PKLF------LS---------QKV--------------
------------------S-NEMKPGRVLVVTHAQHHNKLAILLSVVQQD
Q-NTARYKVLVLDHQK--AP-S--------SST---GDAD-K--------
---DNP-V-------MERG----KLWHRM-LA--LSAQHR----HFVPEG
VGGHCVLQITVDDV-M-D-VTKQVI-KCDPV----K---ILQNWDNRQ-I
PR-FKD------------------QP-PSQ-SVLDA-T---AALSELN--
--------MDIVN--E-------------K-T-----------KLESL--
--KFQFN---------------------INQVKL-SEDLKRAKEVLD---
------RFLPYT---------------------D-I--AD-F--GHEFAF
VYDRKQLETKLEDL-KYQVSYKSMSLYPDYCNKLKVLQELKYIDDMQQVA
MKGRVACEMGQN-ELMITELVLRNILTDLQPAEIAALLSSLVFQSKTEVE
--P-KM----IETL---KKARA----LFEEVERDIRSVE--QMYGV--TD
---LL--E--RDKLNFGLVEVVYEWAQNKPFSEIMDLTD-IKEGIIVRCI
QQLNETLCNVKDAARIIGDPVLHSKMEEASNAIKRDIVFAASLYTSSTPI
EI----DNSV-E--------------------------------------
--------------------------------------------------
--------------------------------------------------
-----------------------------
>S_cerevisiae_SKI2  
MSE-----------------------------------------------
--------------------------------------------------
--------------------------------------------------
-----------------------------------GFSSSSIQELYQSLK
EITNNAD-------VE-----------------L----------------
-----------------FEDRITK-L------------------------
---DFESTDEPKHA---------------------NDIIKDRFL-RPSNA
LPWSLLDMV-----------------------------------------
---------------------------------QDV----------PHTS
SPEDC-------------------------------SGKLDYK-------
--------------------------------------------------
-------------------------------ELLKVP---------DPIN
-RTSYQFKRT-GLEG-KI--------------------------------
----------------SGYKEEVDLKE-----------------------
-VANA---NASNSLSITRSINHN-QNS-VRGSTAQLPFTPG-GIPMKSVK
TDSEQNGSSTMANA-T--KLL-------HK-DGQG-LFDIP------EGM
NRGIKPMDSP--AEN-ED----------QN-GQFKELKQLNEIDNE-LDI
R-------IE-ANEAKLKEEEK-SA-------K------SI-SEEIMEEA
TEE-TTADN------------ADDAEI-DELLPIG--IDF-G-------R
TKPVS-K-SVPVKKEWAHVVDLNHKI--ENFDELIPNPARSCPFELDTFQ
KEAVYHLEQGDSVFVAAHTSAGKTVVAEYAIAMAHRN----MTKTIYTSP
IKALSNQKFRDFKETFDDVNIGLIT-------------------GDVQIN
PDANCLIMTTEILRSMLYRGADLIRDVEFVIFDEVHYVNDQDRGVVWEEV
IIMLPQHVKFILLSATVPNTYEFANWIGRTKQKNIYVISTPKRPVPLE--
---------INIW------AKK-ELIP-VINQN-S------------EFL
EA--N--F------R--KHKE----I--LN----GESAK-----GAP---
--------SK-T-D-NGRGGSTARGGRGGSNTRDGRGGRGNSTRGGANRG
GSRGAGAIGSNKRKFFTQDGP-----SK-K----TWPEIVNYLRKRELLP
MVVFVFSKKRCEEYADWLEGI-----NFCN-NKEKSQIHMFIEKSI-TRL
KKEDRDLPQILKTRS-LLERGIAVHHGGLLPIVKELIEILFSKGFIKVLF
ATETFAMGLNLPTRTVIFSSIRKHDGNGLRELTPGEFT-LAGRAGRRGLD
STGTVIVMA--YN-S-PLSIATFKEVTMGVPTRLQSQFRLTYNMILN-LL
RIE-----ALRVEEMIKYSFSEN-AKET-LQPEHEKQIKVLQ--------
------EELQ--TI---EYK---SC-EICDN------D-I-E-KFL-ELM
LAYKEA---T--VNLM-QEMV-KS---------PSI--------------
------------------L-HILKEGRLVAFRDPNDCLKLGFVFKVSL--
--KDAVCVIMTFT-----------------K-P------Y-KLPNGEPNH
LIYFPK-A---------DG-------YRR-RN--F-PKFQKT--DFYMEE
V---------PVTA-I-EVITK------------------------R---
K--FA-------------------AP-LGK-VIKKD-V---AALNEFN--
-------A----E--T-------N------NI-----LDGK--TL---KE
AINIE---------------------K--QGLKI-HQIL------LDRTN
IRDEIFK-LKSI---------------------K---CPN---LSQHIVP
KFKAHVIKKKIEEL-YHLMSDQNLSLLPDYEKRLAVLKDTEFIDQNHNVL
LKGRVACEINSGYELVLTELILDNFLGSFEPEEIVALLSVFVYEGKTREE
EPP-IV----TPRL---AKGKQ----RIEEIYKKMLCVF--NTHQIPLTQ
DE-AE--F--LDRKRFAMMNVVYEWARGLSFKEIMEMSP-EAEGTVVRVI
TWLDEICREVKTASIIIGNSTLHMKMSRAQELIKRDIVFAASLYL-----
--------------------------------------------------
--------------------------------------------------
--------------------------------------------------
-----------------------------
>ISCW013335-PA_Ixodes_scapularis
--------------------------------------------------
--------------------------------------------------
--------------------------------------------------
--------------------------------------------------
--------------------------------------------------
--------------------------------------------------
--------------------------------------------------
--------------------------------------------------
--------------------------------------------------
--------------------------------------------------
--------------------------------------------------
--------------------------------------------------
--------------------------------------------------
--------------------------------------------------
--------------------------------------------------
--------------------------------------------------
--------------------------------------------------
--------------------------------------------------
--------------------------------------------------
--------------------------------------------------
--------------------------------------------------
--------------------------------------------------
------------VRSMLYNRSDVVADLEWVIFDECHYINDPDRGVVWEEV
LIMLPRHVGLVLLSATVPNALNLANWIGRIKERMLYVICTTKRPVPLE--
---------HHLYFN------Q-ETFL-ILDAS-N------------KFQ
TS--R--C------GCPDFKL----F--YITHVMLYPHPF---NCVM---
--------HS-V-S-S----------------------------------
-------------------------FNF-EQDRSRYQGLIQHLRKADRLP
VICFTLSRKRCDENALSLRSL-----DLTT-AEEKSAIRRFIQSTVTSRL
GRADQRLPQLRTLRS-LLESGFGVHHSGVLPILKEAVEMLFQRGLVKVLF
ATETFAMGVNMPARTVVFDSIRKHDGVSNRDLLPAEYIQMAGRAGRRGKD
KTGTVLIMC-KAE-V-P-ESSQLQAMMLGRPTELQSRFRITYSMILN-LK
AQA-----HKRVEDMMRDSFREN-SNQA-SKW-GRVAWDS----------
------------------------A-HGC--------------NGS----
---HYF---Y--GVL-------------------KG--------------
------------------A-QTSSPKKLFFSFTRYHCSKVKLLYSISYAF
E-L-LKSQLIKLEDSNRAFP------------------------------
-----------------RG----LSAQRQ-GAPPL-APKQ----EGLDSG
R-----DTGSPAA--DRA-LCRCAV-HCFAH----H---QVGPQEAGVTS
CFSQWRLISLSGHCGSFLVFSCPRHP-QGK--TLLG-----QELLEVV--
-------EA-HP---------------------KGLPAIN---VPKDM--
--RIQ-A---------------------MDSVDL-VQRCQMLEEKLL---
------SS----------------------DCLG-C--PL-F--ETHFDQ
GRRRQRLTEELARM-RHLLSEESLASMPDYQNHVLALEKLGYLEPEGALT
LKGRVARALSSH-EVMLTELLLQESLLTLGAPEVAALFSSFVFEQRTEDE
--L-VI----PKSM---AAAVH----KFGEVAQRIGKVQ--RECGF--DE
---PPDQF--VEQFSFGLCNVVYHWAKGMHFAHIMELTK-TQEGIIVRCI
QRLDELLKDVRTAAGIVGNPELRAKMEEASRLIRRDIVFAASLYLQ----
--------------------------------------------------
--------------------------------------------------
--------------------------------------------------
-----------------------------
>PPAI010526-PA_Phlebotomus_papatasi  
MEVP----------------------------------------------
--------------------------------------------------
--------------------------------------------------
--------------------------------------------------
--------------------------------------------------
--------------------------------------------------
--------------------------------------------------
--------------------------------------------------
--------------------------------------------------
--------------------------------------------------
--------------------------------------------------
--------------------------------------------------
-----DNLRDYIVNP-FLE-LLENMP--MECLPSESNPDNV--FDISEPL
LGTTLKAKRCDVTGEVIDFIEIE--I---------------------A--
-NPDS---RPDNSMSFQRAPDVSGKRS-VRGSSTNYPFWPG-GFDEES--
--------EEEQET-EE-YP--------EE-D-GQ-LLTLA------PTM
THGISSTADD--IEE-A----------LEN-LKIDQIDYTDLINSN-PIA
----N---LWAR--KT----------------------------------
----------------------------SL-E--D--RKNRKK-KPEVLK
LSNAK-D-LKTIETKWAVLVDTNQAI--PAAT---TEPALVFPFKLDNFQ
KHAIHQLEDHNHVFVAAHTSAGKTAVAEYAIALSLKH----HTKAIYTSP
IKALSNQKYRDFKKSFKD--VGLIT-------------------GDVQID
SDASCLIMTTEILRSMLYCGSEIARDLEYVIFDEVHYITDADRGHVWEEV
LILLPANVTIVMLSATVPNTLEFASWVGQTKKKKVYVVSTLKRPIPLK--
---------HYLYVPFVAKN-K-EEIHLILDEN-S------------RFL
I-------------K------GHADAVALK--------------------
-----------E-T-T-----S-----A-KIGR---------K-------
-------------------------LTR-NQEKTMWEKLVGFLRKTDKLP
VVAFTLSRNRCDMNAESMRGC-----DLCTN-KEKGIINSFFMKCL-QSL
KPPDRNLPQVKNLQY-YLERGYGVHHSGILPILKEIVEMLFQCGLVKLLF
ATETFAMGVNMPARTVIFDSDRKFDGT-----------------------
------------------------EVS-----------------------
--------------------------------------------------
--------------------------------------------------
--------------------------------------------------
--------------------------------------------------
--------------------------------------------------
--------------------------------------------------
--------------------------------------------------
--------------------------------------------------
----------N--------------------I------------------
--------------------------------------------------
--------------------------------------------------
--------------------------------------------------
--------------------------------------------------
--------------------------------------------------
--------------------------------------------------
--------------------------------IHN---------------
--------------------------------------------------
--------------------------------------------------
--------------------------------------------------
-----------------------------
>GBRI004156-PA_Glossina_brevipalpis  
MSLI----------------------------------------------
--------------------------------------------------
--------------------------------------------------
--------------------------------------------------
--------------------------------------------------
--------------------------------------------------
--------------------------------------------------
--------------------------------------------------
--------------------------------------------------
--------------------------------------------------
--------------------------------------------------
-------------------------------------------------N
-EENTKKLQNYILCP-ELS-IHNPIP--E-VIPRKYNEMRL--LNLPRGA
ASTKLVPRRDFLTGKVISFVEVD--L---------------------E--
-DVDA---NAKNSTSMRREPGLL-DEI-TRGSAMNYPFWPGGGFDEPS--
--------KEINKL-ST-EDF-------KI-E-GE-LLSLP------PGF
KHGYDFSKQH--GFK-EED----LF--KNM-QPNDNVNLLENLEKD-LDV
L---E---WL-K-L-------T-EK----E---------SE-NKE-----
------L-KTNTNNNNDFTAEFKDLDD-QI-M--------SAE-LKPVLE
ISSSK---KGVVRTEWAEMLDVTHDI--TDFHERIPCPAKKFDFELDTFQ
KQAILKLEERQYVFVAAHTSAGKTVVAEYAIALSQRD----LTRTIYTSP
IKALSNQKYRDFKKIFKD--VGLIT-------------------GDLQID
PTATCLIMTTEILRSMLYCGSDITRDLEYVIFDEVHYINNRERGHVWEEV
FILLPDHVNIIMLSATVPNTMELATWVGCTKKRKVYVISTLKRPVPLM--
---------HYLYTGAGGKS-K-DSITLLVDAD-G------------KFL
HQ--N--Y------E--IAVAKKKAM--QS--------K----S-KSS--
---------F-G-G-G-----S-------KMVQ---------N-------
-------------------------TSL-KQDQNTWIGLIDFLKRNDKMP
VVAFTLSRNRCDINAQVLQSI-----DL-NTAREKGSVEIFFQQCL-AKL
KPPDRVLPQVLTMKD-SLGRGIGVHHSGILPILKEIVEMLFQAGLVKLLF
ATETFAMGVNMPARTVVFDSHRKFDGSEVRNLKPGEYIQMAGRAGRRGHD
QNGTVILLC-KVQ-V-P-YEDEMRAMILGKPEKLESQFILRYAVILI-CL
RIE-----SIKVEDIMKFSFKEFNQK--LQLPAQQKQLEVA---------
-Q----N-------------------------------------------
--------------------------------------------------
--------------------------------------------------
--------------------------------------------------
--------------------------------------------------
-----------------K-FSQ-----MAE--------------------
---------------------------LG---------------------
--------------------------------------------------
----------------------------------------------E---
------HLQP----------------------------------LCKF--
--------------------------------------------------
------CDLGSE--------------------------------------
-------------------------------------------------Y
-------------------------------------IT-EKQRLMVR--
---------------------------------------AA---------
--------------------------------------------------
--------------------------------------------------
--------------------------------------------------
-----------------------------
>AALF008031-PA_Aedes_albopictus  
-----------------------------S--------------------
--------------------------------------------------
--------------------------------------------------
-------------------------------------W------------
-----------WQ-------------------------------------
--------------------------------------------------
--------------------------------------------------
--------------------------------------------------
--------------------------------------------------
--------------------------------------------------
--------------------------------------------------
-----------------------------------KP---------PPIV
-DSTEDVLRQYILEP-VIP-VNEPKP--H-FQPRVPTVESL--YDIPPAP
LSTRIVPERCQETGKIIDFIEIP--I---------------------E--
-NAGS---TAKNSMSLKREPGPG-DDS-TRGSASYFPFWPG-GFDEPE--
--------KAIQMLDID--NS-------VF-E-KN-LKNCP------PGF
ANGMVFADVK-------------------S-SDDGIVDLLSAIEQEVEGL
R---M----W-D-SEDSEEDDDAPR----VDPS------SI-QRV-----
------P-L-------------DDSLD-ESLLNVE--Q-S-L---AKVLK
IGETG-S-NASTSAEWAEILDVSKPV--ADFYTRIPDMAHKYPFELDIFQ
KQAIIKLEEHNHVFVAAHTSAGKTVVAEYAIALSKKH----MTKTIYTSP
IKALSNQKYRDFKTTFED--VGLIT-------------------GDIQID
PTASCLIMTTEILRSMLYCGSDITRDLEYVIFDEVHYLTDADRGHVWEEV
LILLPDHVCIVMLSATVPNTLEFANWVGKTKKKRVYVVSTPKRPVPLE--
---------HYLYTGCGGKTKD-DLFL-VVDEK-S------------NFL
MD--G--Y------R--KAKE----A--KL----AKNTT----K-NA---
--------GR-Q-G-Q----------------------------------
-------------------------FNQ-KQEQTLWVGLIHHLEKNKKMP
VVAFTLSRNRCDNNANALMSC-----DLTT-PSEKYFINSFFQLCL-QKL
KPPDRVLPQVIQVQN-CLQRGIGIHHSGILPILKEIVEMLFARGLVKILF
ATETFAMGVNMPAKTVIFDSTKKFDGQSSRLLQPAEYTQMAGRAGRRGLD
KNGTVIIIC-KVD-V-P-SESDLRNMILGKPMRLESQFRLTYAMILY-LL
RVE-----LVTVENMMLHSFREF-EKRQ-KLPESKSELSRM---------
-E----EKI--------SKLNELSE-HL--K------P-L-C-QF-YDAA
---VHYLAKW--DDFM-PFVF-LT---------QKV--------------
------------------S-NEMKPGRVLVITHKTHRNKLAILLSVLQQD
H-KSARYKVLVLDHQH--AN-A--------S-E------A-E--------
-------T-------LERG----DLWHRI-LA--LSAQYR----QFIPEG
IGGHCVLQITHTNIV--D-VTKQTI-KCDPT----K---IIQNWDNRQ-I
PR-FKD------------------QP-PSQ-SVLDA-M---AALTELN--
-------TAV-VN--E-------------S-I-----------KLESL--
--KYQLT---------------------LNQLKQ-NEELQKAREALD---
------RYLPYT---------------------D-I--AD-F--VHEFAI
VFDRKQVEKKLDDL-KFQVSYKSMSLYPDYCNKLKVLQELRYIDDMQQVA
MKGRVACEMGQN-ELMITELVLRNILTDLQPAEIAALLSSLVFQAKTEVE
--P-KM----TETL---KKAKA----LFEEVENDIRYVE--KMYNV--TD
---IL--E--KDELNFGLIEVVYEWARNKPFAEIMELTD-IKEGIIVRCI
QQLNETLCNVKDAARIIGDPVLHSKMEEASNAIKRDIVFAASLYTSTTPI
AV----EAAVME--------------------------------------
--------------------------------------------------
--------------------------------------------------
-----------------------------
>CLEC011697-PA_Cimex_lectularius  
MEI-----------------------------------------------
--------------------------------------------------
--------------------------------------------------
----------------------------------------------VNLW
IMEN----------FD----------------------------------
--------------------------------------------------
--------------------------------------------------
--------------------------------------------------
--------------------------------------------------
--------------------------------------------------
--------------------------------------------------
--------------------------------------------------
--VSYEKLQKWVLEF-KED-------------------------------
----------------M---------------------------------
------------------------------------PHHLD-PFD-----
---------------------------------------HPLPEDEAE--
----------------------------LA-KEGGVEKLLSKFKP--LGR
D--------------------------------------------LTREE
KEEQEEMER------------TARFES-DGLL------------------
LYEKV-E-KILYKGAYAVQANTYNPV--DMSF--IKQPALTFPFDLDNFQ
KRAILALEQSYHVFVAAHTSAGKTVVAEYAIAMAKRN----QTRAIYTSP
VKALSNQKFHDFSKKFKDISVGLIT-------------------GDTQLN
ESARCLIMTTEILRSMLYNSSEKIHDLEFVIFDEVHYLNDPEQRCRT---
---------------------RSSSQLGSVGRKGALSPSVRQTTVPSRSN
TTSTCRPSSQSTRTSATCRAFS-RSLT-ICETDNA------------QSM
KE--KLAV------K--KAES----A--KR----YKDSK-----RNY---
--------K-----------------------------------------
------------------DDPDMEQIRR-KRDEMLWTRLIYMLKSADLMP
VVVFIFSRKKCDELA-SLCRV-----NLTT-SREKWSILTFLKMHI-KKL
DEDDQKLEQISVMKE-LLERGIGVHHSGVLPILKEIVESLFHQGIVKVLF
TTETFAMGVNMPARTVVFNTIEKFDGSNKRLLTPAEYIQMAGRAGRRGKD
MEGNVYIMNWPKQ-V-IPF-HHLQTVMEGNPTKLTSQFRIFYRMILITLA
KRE-----MITVDAMMANSFREN-DQQL-KKNDYKLVFFKKK--------
------IKHPPIK------------------------------I------
------------INLLNNKKSPKIIHSKMPTVNPQGIDNSLSILLEKKKK
KKNRNNFSEFPSAENFIGK-LELEEGRFVKVTFKNEINRIGIILEVKRPT
R-DTVNYIVIMLKAHV--KVYT--------D-I------A-P--------
---KDE-SKF----TEKEL----NRWYKM-VS--MLPCFH-F---LQPFS
E-------------------------------------------------
-------------------------------D-----C---YFIATI---
--------------------------------------------------
------------------------------------------------KA
TDI----------------------------------------FENHFEK
VFLWKEALKNKNETRDIL---ENLQNKALYSNMINVLKEKDYIDENESVK
TKGYIAARISKY-ELVVCEMLIDNILFDLEPPEVAALLSFLVHENKDKND
DDS-DI----SDDM---IIAV-----------------------------
--------------------------------LPPRLTK-VRAILLLTFL
VDLDLVLASFK---------------------------------A-----
--------------------------------------------------
--------------------------------------------------
--------------------------------------------------
-----------------------------
>MDOA011080-PA_Musca_domestica  
MTTV----------------------------------------------
--------------------------------------------------
--------------------------------------------------
--------------------------------------------------
--------------------------------------------------
--------------------------------------------------
--------------------------------------------------
--------------------------------------------------
--------------------------------------------------
--------------------------------------------------
--------------------------------------------------
--------------------------------------------------
-LENNNKLKNYILAP-ELS-IHDPLP--D-IIPREYNEEKL--LHLPRGP
ASTKLVPKRDFITGKILLFVEVE--I---------------------E--
-DVGA---NAKNSTSMRREPGKL-DEI-TRGSATNYPFWPG-GFDEPP--
--------KEIKRL-EI-EGF-------EI-E-GE-LLTTP------PGF
KAGYDFTKHE--QFK-NSI---LKP--FAA-KEAEKVNLLRNLEDD-LDV
Q---E---WL-K--ITQEEDNS-QE----E---------KR-STM-----
------L-PPE----------FKDVDD-DI-M--------ATE-LKPVLE
ISTAK-D-KTLQ-TEWAEMLDISHPI--TDFKEKIPCPAMSFPFELDTFQ
KQAIIKLEERQYVFVAAHTSAGKTVVAEYAIALSQRD----LTRTIYTSP
IKALSNQKYRDFKKTFKD--VGLIT-------------------GDLQID
PTATCLIMTTEILRSMLYCGSDITRDLEYVIFDEVHYINNPERGHVWEEV
IILLPDHVNIIMLSATVPNTMELADWVGSTKKRKVFVISTLKRPVPLM--
---------HYLYTGSGGKTKD-DRFLL-VDDQ-G------------RFL
QE--N--Y------E--KAVE-KKKA--AQ-------SK----S-KQM--
---------SGGTG-P-----K---------HQ---------T-------
-------------------------TTPKQ-DQNTWIGLIDFLKRNDLMP
VVAFTLSRNRCDMNAQALNSI-----DL-NTAREKGSVEIFFHQCL-SKL
KPPDRELPQVLQMKD-SLSRGIGVHHSGILPILKEIVEMLFQSGLVKLLF
ATETFAMGVNMPARTVVFDSHRKFDGMEVRNLKPGEYIQMAGRAGRRGHD
KNGCVILMC-KAN-V-P-PAQDLRSMILGKPEKLESQFILRYAVILT-CL
RIE-----SIKVEDIMKFTFKEFNQK--LQLPAQQKQLEVA---------
-Q----SKFS--QM-P--EL---GE-HL--Q------P-L-C-KFY-DLA
TEYIGE---KQ--RLM-RFLL-AQ---------PKI--------------
------------------V-KELKVGRVVLVCKGKHYNKLGVLLSMKAVQ
G-KETTYRVLVLDHQF--KSN-------------------E---------
----KD-D-------FYRG----ESYYK-MIA--LTPQFK----YYHPEG
IGGHTILDLHAADF-V-E-ITKTN-----VKIDADV---IIRNWEQRQ-I
ER-FKD------------------SP-PGASVVK-L-VSELHQLNE----
--------N-YIQ--NSDSIKFINMSKEIN-V-----N-A-E-T----EM
A-QI-------RY-------LE--HLAK----QL------------Q---
------DVLPHT---------------------N-I--AG-F--EQEFAI
VYERKMLEHRIEEL-KFKNSTKNLSLYPDYCNKLEVLRALKYIDELDEVT
LKGKVACEMGQN-ELLITELILCNMFNNLEPAEIAALLSGLVFQAKIQGE
--P-VIP----EKL---KKCVKEFEEINDNI----LSVELRH-HAV--VQ
TE---------DRLNFGLLEVVYEWARNKPFAEIMKLTE-VQEGIIVRCI
QQLDETIRDVKTAAIRIGNPALQSKMEEASNAIKRDIVFTASLYTTF---
--------------------------------------------------
--------------------------------------------------
--------------------------------------------------
-----------------------------
>PHUM420000-PA_Pediculus_humanus  
MDLV----------------------------------------------
--------------------------------------------------
--------------------------------------------------
--VDLPF-------------------------------------------
--------------------------------------------------
-----------------------------------GV-------------
--------------------------------------------------
--------------------------------------------------
--------------------------------------------------
--------------------------------------------------
--------------------------------------------------
----------------------------------------------PPIL
-PDVGKQLQEYILCPDKLP-IHNFETSQQ-HWDEEPDTSALYLSDL--SE
NSTILKLDRDLRSGELRSFTEVL--CNGDSLPTINKEEQSKTIDDIIEVL
ENVGDVIETEENEKSVKQ--------------------------------
--------------------------------------------------
---------------------------NET-SDSNFINLVDLLKGG-QHL
L---E---VT-N-SSFELE-NE-ED----K--H------EN-KND-----
------TEE-------------ISVEE-SDVISSIPNE-V-AF-KAPVIR
LSDVT-PLKGVTSTEWAEVIDVSLPV--TDFYEKIPDMAFKYNFELDTFQ
KQAILKLEEHCSVLVAAHTSAGKTVIAEYAIALSQRH----MTRTIYTSP
IKALSNQKYRDFRNTFKD--VGLIT-------------------GDFQVN
QTGTCLIMTTEILKSMLLAQNDIIRDLEYVIFDEVHYINDFKRGHVWEEV
VILLPSHVSIVMLSATVPNTLQFADWVGRTKQQKMYVISTTQRPVPLE--
---------HFLYTGSGGNSKD-ERFL-ILSAT-N------------EFQ
KKG----Y------L--EAVE----A--KK----KRESK----Q-KNV--
--------VK-E-R-P-----Q----------------------------
-------------------------TGR-KQDTTMWVALIEHLQKHDKLP
IVAFILSQKRCDENASSLMSV-----DLTT-AKEKSHVRHFFQQSI-QKL
KEPDQTLPQILKMQK-LLENGIGIHHKGILPILKEIVEMLFQERCVKILF
ATETFAMGVNMPAKTVVFDSIHKYDGSEKRMLLPSEYIQMAGRAGRRGLD
KTGTVIIIC-RED-M-P-TENNLIQLMKGIPKKIESQFRLTYSVILK-LE
RKKIVAEGRVTVEEMMANSFKEA-DHII-KKKTYTQSLEQV---------
-----ENNLS--SL-E--KT---IE-KN--NVWEEVRD-----S-C-SIL
LDYIKN---W--AVLS-SKIF-TD---------KKG--------------
------------------L-KLVTPGRVVLLTHKSHINKLGIILSCEY--
K-KNVKFKVLVLDNKI--DKSK--------D-NSETDKDF-K----S---
---I-E-N---------E-------WYKL-IG--LLNLNK----IFVPDD
LGVHTVITIDASDI-F-E-VTTILL-KIDSK----I---ILSDWDNRQ-I
PR-FRD------------------NP-PGQ-TFQRV-L---EELTEIT--
-------HT-YANSEE-------K-IEYLN-LLK----DF-KISS---KE
------------------------------DFKNFHELV-K----LK---
------TKVCES---------------------NTL--TDHE--Q--LKK
FFKLLCLEKKKENL-KFLLSYQSMSLYSDYKSRLAVLKMLNYLDSKNSVQ
MKGNVACEMSSQ-ELLITELVFRNALNDLQPPEIAALLSCFVYQGKKKNE
--PLQL----TATL---EAGIA----RIKKIAKDVFEAE--EICGV--NQ
AEATG--N--EENMNFDLVPVVYEWAREKPFAQIMTLTD-VQEGIIVRCI
QQLNETIKEVKNAAKIIGEPTLQQKMEDASNAIKRDIVFAASLYMQ----
--------------------------------------------------
--------------------------------------------------
--------------------------------------------------
-----------------------------
>AMAM023813-PA_Anopheles_maculatus
Y-------------------------------------------------
--------------------------------------------------
--------------------------------------------------
--------------------------------------------------
--------------------------------------------------
--------------------------------------------------
--------------------------------------------------
--------------------------------------------------
--------------------------------------------------
--------------------------------------------------
--------------------------------------------------
--------------------------------------------------
--------------------------------------------------
--------------------------------------------------
--------------------------------------------------
--------------------------------------------------
--------------------------------------------------
--------------------------------------------------
--------------------------------------------------
--------------------------------------------------
--------------------------------------------------
--------------------------------------------------
--------------------------------------------------
--------------------------------------------------
--------------------------------------------------
--------------------------------------------------
--------------------------------------------------
--------------------------------------------------
--------------------------------------KSFFSSCQ-YKK
KSVDTR--------------------AVSLPILNRFL-------------
--------------------------------------------------
---------------------------IPPPITL----------------
--------------------------------------------------
--------------------------------------------------
--------------FQ-PKQL-CQ---------PKA--------------
------------------I-NELKVGRVVVVTDRHHYNMLGILVSVSLQS
H-KDMTLAVLVLDHGR--QKAD--------S-P------P-P--------
----VE-T-------LDRG----MLWHQM-LS--LALPYQ----TFLPEG
VGGHCLLTLGPTNL-V-K-VTKHTI-KCDAN----N---IIRSWENRL-I
PR-FRD------------------AP-PSQ-ATVEA-V---ASLAELN--
-------AK-VIE--S-------G-----CGI-----T-G---ELECV--
--RFAID---------------------HTNFEL-NMSLKCAQEQLN---
------RWVPYT---------------------D-I--AD-F--EHEFAI
VFDRKQLERKLDEL-KYQVSYESLSLYRDYRQKLQVLQELKYIDKMHEVA
MKGRVACEMGQN-ELMITELVMRNILTDLQPAEIAALLSSLVFQAKTDVT
--P-KL----TETL---QKAEE----QFREVENDIRMVE--RQFGV--TD
---VC--K--KEELNFGLTEVVYEWARNKPFADIMVLTD-VKEGIIVRCI
QQLNETLCNVKDAARIIGDPVLHSKMEEASNAIKRDIVFAASLYTSSTPI
VI----GDV-----------------------------------------
--------------------------------------------------
--------------------------------------------------
-----------------------------
>AFAF012816-PA_Anopheles_farauti  
--------------------------------------------------
--------------------------------------------------
------------------------------------------------M-
SFD---------------------------------------PA-----W
--------------------------------------------------
--------------------------------------------------
--------------------------------------------------
--------------------------------------------------
--------------------------------------------------
--------------------------------------------------
--------------------------------------------------
---------------------------------LTNP---------PPIA
-EDTDDLLRAFILEP-NIP-VHKPKP--F-FVPRHITPEQL--YDVPHAP
ISTRIVPERCPETGKVLDFIETV--V---------------------Q--
-NAGS---TAKNSMSLQREPTES-LDS-ARGNASYFPFWPG-GFDEPE--
--------TVLSY--LP-SNP-------MF-E-TN-LKSCP------PGF
ATGVDFGTRD--GDG-GLV--------ESTA-DGGVIDLLSAIAGE-EGF
E---L----L-S-EEVSKTDEE-SS----TKPH------DSM-KS-----
------L-P-------------EGIID-EGLLAVD--K-S-EQ--QQVLK
ISNVN-N-NELKSAEWAEMIDISKPV--DDFYAKIPVMAHRFPFELDIFQ
KQAILKLEEHNHVFVAAHTSAGKTVVAEYAIALSKKH----MTKTIYTSP
IKALSNQKYRDFKTTFQD--VGLIT-------------------GDIQID
PTASCLIMTTEILRSMLYCGSDITRDLEYVIFDEVHYITDSDRGHVWEEV
LILLPDHVCIVMLSATVPNTIEFANWVGKTKKKRVWVVSTAKRPVPLE--
---------HYLYTGFGGKSKD-DSFL-IVNEH-S------------QFE
QG--G--Y------R--RAKE----A--HE----AKQTK----N-AT---
--------RRT--G-P----------------------------------
-------------------------YSQ-RQEQTLWVGLIDHLQKKEKLP
VVAFTLSRKRCDNNAEALMSC-----DLTT-AREKYAITSFFQQCL-QRL
IPPDRALPQVLQIQS-CLERGIGIHHSGILPILKEIVEMLFARGLVKILF
ATETFAMGVNMPARTVIFDSTRKFDGQSVRPLQPSEYTQMAGRAGRRGLD
KTGTVIILC-KQN-L-P-TEPELKTMILGKPVRLESQFRLTYAMILY-LL
RVE-----LVSVENMMLHSFREF-GKRQ-QIPQSKLELSKV---------
-Q----EKVS--AL-S--KL---SD-HV--L------P-L-C-EFYEAAN
-VYIDL---W--NELQ-PKQL-CQ---------PKA--------------
------------------I-NEFKVGRILVVTEKNHYNKLGILLSVSMQS
H-KEMKLVVLVLDHQT--KDRT--------G-D-------------A---
---HPE-T-------LDRG----PLWHRM-LS--LALPNQ----TFLPEG
VGGHCVLTLAPTNV-I-E-VTKHTI-KCDGN----S---ILRSWENRL-I
PR-FRD------------------AP-PSQ-TTIEA-V---ASLAELN--
-------AS-VVQ---------TG-----S-A-----T-G---TLECV--
--RFQRD---------------------LTNLEL-SEQLKVAQQRLA---
------QWLPYT---------------------N-I--AD-F--EHEFAL
VFDRKQLERKLEEL-TYQVSYESMSLYPDYCRKLKVLQELKYIDDMQQVA
MKGRVACEMGQN-ELMITELVMRNILTDLQPAEIAALLSSLVFQAKTEV-
----------TPNL---TESLKKAEGQFREVENDIRLVE--RQFDV--TD
---AL--K--KEELNFGLTEVVYEWARNKPFAEIMVLTD-IKEGIIVRCI
QQLNETLCNVKDAARIIGDPVLHSKMEEASNAIKRDIVFAASLYTSSTPI
VI----SEV-----------------------------------------
--------------------------------------------------
--------------------------------------------------
-----------------------------
>SCAU006195-PA_Stomoxys_calcitrans  
MATA----------------------------------------------
--------------------------------------------------
--------------------------------------------------
--------------------------------------------------
--------------------------------------------------
--------------------------------------------------
--------------------------------------------------
--------------------------------------------------
--------------------------------------------------
--------------------------------------------------
--------------------------------------------------
-------------------------------------------------A
-EENINKLKNYILSP-ELS-IHDPLA--D-VIPRKYNAEKL--IHLPRGP
ASTKLVPKRDFFTGKILSFVEVD--I---------------------E--
-DVGA---TAINSTSMRREPGQL-DEA-TRGSAMNFPFWPG-GFDEPP--
--------KEIKLL-EV-DGF-------EI-D-GE-LLTTP------PGF
RAGYDFSKHN--DFK-DDV---LKS--FKA-KTAENVNLLMNLEND-LDV
QEWLK---IT-Q-EEEDKLEEG-DK----A---------NN-AMS-----
------E-F-------------KDVDD-DI-M--------ATE-LKPVLE
ISTAK-D-TRLQ-TEWAEMLDISQPI--TDFKEKIPCPAMSYPFELDTFQ
KQAIIKLEERQYVFVAAHTSAGKTVVAEYAIALSQRD----LTRTIYTSP
IKALSNQKYRDFKKTFKD--VGLIT-------------------GDLQID
PTATCLIMTTEILRSMLYCGSDITRDLEYVIFDEVHYINNPERGHVWEEV
IILLPDHVNIIMLSATVPNTMELADWVGSTKKRKVYVISTLKRPVPLM--
---------HYLYTGSGGKSKD-DRFLL-VDEQ-G------------RFL
QD--N--Y------E--KAVE-KKKA--AQ-------SK----T-KQG--
---------GGGSG-P-----K---------HQ---------T-------
-------------------------STPKQ-DQNTWIGLIDFLKRNDLMP
VVAFTLSRNRCDMNAQALTSI-----DL-NTAREKGSVEIFFQQCL-SKL
KPPDRELPQVLQMKD-SLGRGIGVHHSGILPILKEIVEMLFQAGLVKLLF
ATETFAMGVNMPARTVIFDSHRKFDGMEVRNLKPGEYIQMAGRAGRRGHD
KNGCVILMC-KAN-V-P-PAQDLRSMILGKPEKLESQFILRYAVILT-CL
RIE-----SIKVEDIMKFTFKEFNQK--LQLPAQQKQLEVA---------
-Q----SKFS--KM-A--EL---GE-HL--Q------P-L-C-KFY-EMA
VEFITE---KQ--RLM-KFFL-TQ---------PKI--------------
------------------V-KELKVGRVVLISKGKHYNKLGVLLSMKAVP
G-KDTIYRVLVLDHQF--KSN-------------------E---------
----KD-D-------FYRG----EIYYK-MIS--LTPQYK----YFHPEG
IGGHTILDLQAADF-V-E-VTKSS-----LKIDADV---IIRNWEQRQ-I
ER-FKD------------------SP-PGA-TVVKA-V---SELHQLN--
-------EN-YIQ--NA--------------------D-AIK-LLNMSKE
I-NVNSDTEMAQI---R--YLE--HLGK----QI------------Q---
------DILPHT---------------------N-I--AG-F--EQEFAI
VYERKVLEHRIEEL-KFKNSTKNLSLYPDYCNKLEVLRTLKYTDELDEVT
LKGKVACEMGQN-ELLITELILCNMFNNLEPAEIAALLSGLVFQAKIQGE
--P-VIP----EKL---KKCVKEFEEINDNI----LAVE-LL-HHV-IAP
SE---------ERLNFGLVEVVYEWARNKPFAEIMKLTE-VQEGIIVRCI
QQLDETIRDVKTAAIRIGNPALQSKMEEASNAIKRDIVFTASLYTTF---
--------------------------------------------------
--------------------------------------------------
--------------------------------------------------
-----------------------------
>AGAP003182-PA_Anopheles_gambiae  
MSFDP------------------------T--------------------
--------------------------------------------------
--------------------------------------------------
-------------------------------------W------------
--------------------------------------------------
--------------------------------------------------
--------------------------------------------------
--------------------------------------------------
--------------------------------------------------
--------------------------------------------------
--------------------------------------------------
---------------------------------LKEP---------PPIV
-EDTEDLLRAFILEP-KIP-IHEPKP--Y-FEPRHPSFDQL--YDIPHAP
ISTRIVPDRCPETGKVLDFIETQ--V---------------------Q--
-NAGS---TAKNSMSLQREPTES-IDS-ARGSASYFPFWPG-GFDEPE--
--------SVLAGL-VP--SP-------LF-E-TD-LKSCP------PGF
ATGVEFEAPPTGTD-GARA-----T--EDS-GKSGMVDLLSAIASE-EAF
V---E---LL-P-EGLQTQLSTNDQ----STQG------TQ-QEP-----
------L-P-------------AGIDEEEGLLAVA--GEL-GA-GEQVLK
ISTVT-N-NALQSAEWAEMLDISKPV--DDFYVKIPTMAHRFPFELDIFQ
KQAILKLEEHSHVFVAAHTSAGKTVVAEYAIALSKKH----MTKTIYTSP
IKALSNQKYRDFKTTFQD--VGLIT-------------------GDIQID
PTASCLIMTTEILRSMLYCGSDITRDLEYVIFDEVHYITDSDRGHVWEEV
LILLPDHVCIVMLSATVPNTIEFANWVGKTKKKRVWVVSTAKRPVPLE--
---------HYLYTGFGGKSKD-DSFL-IVNAQ-S------------QFV
QD--G--Y------R--RAKE----S--YE----AKQAK----S-TG---
--------RRTN-G-P----------------------------------
-------------------------YSQ-RQEQTLWVGLIDHLQKKEKLP
VVAFTLSRNRCDNNAEALMSC-----DLTT-AREKYAITSFFQQCL-QRL
VPADRVLPQVQQIQS-CLERGIGIHHSGILPILKEIVEMLFARGLVKILF
ATETFAMGVNMPARTVIFDSTRKFDGQAFRPLQPSEYTQMAGRAGRRGLD
KTGTVIILC-KQN-L-P-LDGELKTMILGKPVRLESQFRLTYAMMLY-LL
RVE-----LVSVENMMLHSFREF-DKRQ-QMPQSKLELNQV---------
-Q----EKMS--AL-S--KL---SD-HL--Q------P-L-C-EF-YEAA
SEYLNL---R--NELL-PKQL-CQ---------PKA--------------
------------------I-NELKVGRVVVVTDEHHYNKLGILLSVSVQS
H-KELKLVVLVLDHCA--SGKT--------Q-P------A-S--------
----PE-T-------LNRG----PLWHQM-LS--LALPYQ----TFLPEG
VGGHAVLTLAPVNL-I-E-LTKHTI-KCDAN----G---IIRSWEYRL-I
PR-FRD------------------AP-PSQ-STIEA-V---AALAELN--
-------AT-VVQ--A-------G-----S-V-----T-G---TLELV--
--RFPRD---------------------LTNLEL-TQQLQTAQGRLN---
------RWLPYT---------------------G-M--AD-F--EHEFAV
VYDRKQLERKLDEL-KYQASYESLSLYPDYCRKLQVLQELKYIDDMQQVA
MKGRVACEMGQN-ELMITELVMRNILTDLQPAEIAALLSSLVFQAKSDVT
--P-KL----TETL---QKAEA----QFREVENDIRLVE--RQYGV--TD
---VC--K--KEELNFGLTEVVYEWARNKPFAEIMLLTD-IKEGIIVRCI
QQLNETLCNVKDAARIIGDPVLHSKMEEASNAIKRDIVFAASLYTSSTPI
VI----GEV-----------------------------------------
--------------------------------------------------
--------------------------------------------------
-----------------------------
>AMIN002753-PA_Anopheles_minimus  
M-------------------------------------------------
--------------------------SAFST-LAFSAAEITNLLPLTAVI
VCIGATIM------FLIKAAVILRVQADDVLRPSNVTQQNHNVHVPRLKM
TRVHIPFTFRLLDAGNNSFDEVRLAVSSQVKYSLQAFWGVSIRELHVSLW
RTWNDLREASNSHIVDSSYCQQLATNV-----------------------
------RSDFTALYCDMISPLASTLPVSPKPPLILGAPPRLAYPLVVFMI
RETEPEELLHPDET---------------------VILVNVVHLRDPVCP
LPTSILAQYLKQASGQLSCLKQLYLATGDPMTADEATTTSAGSN-GGPT-
NAGN-GG-SGTGT-------TGTSVPTGTLSLAEPVACAGNNEPLLCSDS
APRDCPVGEQLCVVCHYFPLSRALLPCRHTCICAVCFSKLDRCPMCRATI
TSYFCIRTEEYLPASTTNELKMSF--------------------------
-----------------------------DPAWLTTP---------PPIV
-EDTEDLLRAFILEP-KIP-IHEPKP--Y-FEPRHPSVNQL--YDIPHAP
IITRIVPERCPETGQVLDFIETV--V---------------------Q--
-NAGS---TAKNSMSMQREPTES-LDS-ARGSASYFPFWPG-GFEEPE--
--------AILANI-A--TSP-------MF-D-AN-LKSCP------PGF
VTGVEFDTND--VDG-ERT----------EG-KGGVIDLLSAIGDE-DAF
D---L----F-S-ELQPKSVAS-EP-------A------HQQ-KD-----
------L-P-------------KDVDE-ESLLAVD--K-T-KA-EPQVLK
ISNVS-N-NAIQSAEWAEMLDISKPV--DDFYVKVPVMAHRFPFELDIFQ
KQAILKLEEHSHVFVAAHTSAGKTVVAEYAIALSKKH----MTKTIYTSP
IKALSNQKYRDFKTTFQD--VGLIT-------------------GDIQID
PTASCLIMTTEILRSMLYCGSDITRDLEYVIFDEVHYITDSDRGHVWEEV
LILLPDHVCIVMLSATVPNTIEFANWVGKTKKKRVWVVSTAKRPVPLE--
---------HYLYTGFGGKSKD-DSFL-IVNEH-S------------QFL
QP--G--Y------Q--KAKE----S--CE----ARQAK----N-AT---
--------RRP--G-P----------------------------------
-------------------------YSQ-RQEQTLWVGLIDHLQKKEKLP
VVAFTLSRNRCDNNAEALMSC-----DLTT-AREKYAITCFFQQCM-QRL
IPPDRALPQVVQMQS-CLERGIGIHHSGILPILKEIVEMLFARGLVKILF
ATETFAMGVNMPARTVIFDSTRKFDGQAVRPLQPSEYTQMAGRAGRRGLD
KTGTVIILC-KQN-L-P-TDAELKTMILGKPIRLESQFRLTYAMMLY-LL
RVE-----LMSVENMMLHSFREF-GKRL-QMPQSMLELTKV---------
-Q----EKVS--AL-S--KL---SD-NL--M------P-L-C-EFY-EAA
KVFIEL---W--NELL-PKQL-CQ---------PKA--------------
------------------I-NELKVGRVVVVTDKDHYNKLGILLSVSLQS
H-KDMKLVVLVLDHQR--KQSD--------S-G-------------Q---
---PEA--------GLDRG----TLWHRM-LS--LALPYQ----TFQPEG
VGGHCVLTLAPSNL-V-E-VTKHTI-KCDAN----N---IIRSWENRL-I
PR-FRD------------------AP-PSQ-STVEA-V---ASLAELN--
-------AT-IVQ--TGS-V-----------------T-G---TLECV--
--RFQRD---------------------LTNLEL-TELLKVAQEKLG---
------VWIPYT---------------------N-I--AD-F--EHEFAL
VFDRKQLERKLDEL-KYQASYESMSLYPDYCQKLKVLQELKYIDDMQQVA
MKGRVACEMGQN-ELMITELVMRNILTDLQPAEIAALLSSLVFQAKTDVT
--P-QL----TETL---QKAEKQFRE----VENDIRLVE--RQYGV--TD
---VA--K--KEELNFGLTEVVYEWARNKPFAEIMVLTD-IKEGIIVRCI
QQLNETLCNVKDAARIIGDPVLHSKMEEASNAIKRDIVFAASLYTSSTPI
VI----GDV-----------------------------------------
--------------------------------------------------
--------------------------------------------------
-----------------------------
>GPPI000095-PA_Glossina_palpalis_gambiensis  
MSLI----------------------------------------------
--------------------------------------------------
--------------------------------------------------
--------------------------------------------------
--------------------------------------------------
--------------------------------------------------
--------------------------------------------------
--------------------------------------------------
--------------------------------------------------
--------------------------------------------------
--------------------------------------------------
-------------------------------------------------N
-EEDVKKLQNYILCP-ELS-IHNPLP--E-VIPRKYNEMRL--LTVPRGN
ASTKLVPKRDFITGRIVSFVEID--L---------------------E--
-NVGA---NAKNSTSMRREPGLL-DEI-TRGSAMNYPFWPG-GFDEPS--
--------KEMKKL-TM-EDF------QIE-D-EL-LLTVP------PGF
KYGYDFSEQH--GFK-QEE----LF--KNV-QPNDNVNLLENLEKD-LDV
L---E---WL-K-L-------T-EK----E---------ND-SSE-----
------L-GINVNSVNDFTAEFKDLDE-QI-M--------SAE-LKPVLE
ISSSR---KSIVRTEWAEMLDVTHDI--ADFHERIPCPAKKYDFELDTFQ
KQAILKLEERQYVFVAAHTSAGKTVVAEYAIALSQRD----LTRTIYTSP
IKALSNQKYRDFKKIFKD--VGLIT-------------------GDLQID
PTATCLIMTTEILRSMLYCGSDITRDLEYVIFDEVHYINNRERGHVWEEV
FILLPDHVNIIMLSATVPNTMELADWVGSTKKRKVYVISTLKRPVPLM--
---------HYLYTGTGGKS-K-DSITLLVDAD-G------------KFL
QE--N--Y------E--IAVAKKKAM--QS--------K----S-KSC--
---------G-S-G-------S-------KMVQ---------N-------
-------------------------TSL-KQEQNTWIGLVDFLKRNDKMP
VVAFTLSRNRCDINAQMLQSI-----DL-NTAREKGSVEIFFQQCL-AKL
KPPDRVLPQVLTMKD-SLGRGIGVHHSGILPILKEIVEMLFQAGLVKLLF
ATETFAMGVNMPARTVIFDSHRKFDGSEVRNLKPGEYIQMAGRAGRRGHD
QNGTVILLC-KVQ-V-P-PADEMRAMILGKPEKLESRFILRYAVILT-CL
RIE-----SIKVEDIMKFSFKEFNQK--LQLPAQQKQLEVA---------
-Q----NKFS--KM-P--EL---GE-HL--Q------P-L-C-KFC-ELG
NEYITE---KQ--RLM-KSLF-AQ---------PKI--------------
------------------A-KELKIGRVVIVTHSKHYNKLGILLYIKNTI
G-KETSYRVLVLDHQF--KASEGKF-SRIPI-N------GL---------
----KD-D-------IHRG----EMYYK-LIS--LTPQHK----FFQPEG
IGGHAILDVKAGDF-V-E-ITKASL-KIDADVIIR-------NWEQRQ-I
ER-FRN------------------SP-PGA-TVLKA-V---SELSKLN--
-------DG-YVN----------------N-P-----ESL-K-FLNMAKE
I-NINSDN---EM--VQLCYLD--HLQK----TL------------Q---
------EILPYT---------------------N-I--AG-F--EEEFAI
VHDRKVLEHRIEEL-KFKNSIKNLSLYPDYCNKLEVLRALRYIDELDEVT
LKGKVACEMGRN-ELFITELILCNMFNDLEPAEIAALLSGLVFRAKIAGE
--S-T-V----PE-----KFIQYVSE-FEKINDNIVE--QEMKHRA-ITE
TE---------ERLNFGLLEVVYEWACNKPFAEIMKLTE-VQEGIIVRCI
QQLDETLHDVKTAAIRIGNPTLQSKMEEASNAIKRDIVFTASLYTTF---
--------------------------------------------------
--------------------------------------------------
--------------------------------------------------
-----------------------------
>GAUT041349-PA_Glossina_austeni  
MSLI----------------------------------------------
--------------------------------------------------
--------------------------------------------------
--------------------------------------------------
--------------------------------------------------
--------------------------------------------------
--------------------------------------------------
--------------------------------------------------
--------------------------------------------------
--------------------------------------------------
--------------------------------------------------
-------------------------------------------------N
-EEDVNKLQNYILCP-ELS-IHNPLP--E-IIPRKYNEMRL--LSVPRGN
ASTKLVPKRDFITGKIVSFVEVD--L---------------------E--
-NVGA---NAKNSTSMRREPGLV-DEI-TRGSAMNYPFWPG-GFDEPS--
--------KEMDKL-TM-EDF-------QI-E-GE-LLTVP------PGF
KYGYDFSKQD--GFN-QDE----LF--KNI-QPSDNVNLLENLEKD-LDV
L---E---WL-K-L-------T-EK----E---------SE-SSE-----
------S-GINANSVNDFTAEFKELDE-QI-M--------SAE-LKPVLE
ISSSK---KSVVRTEWAEMLDVTHDI--ADFHERIPCPAKKYDFELDTFQ
KQAILKLEERQYVFVAAHTSAGKTVVAEYAIALSQRD----LTRTIYTSP
IKALSNQKYRDFKKIFKD--VGLIT-------------------GDLQID
PTASCLIMTTEILRSMLYCGSDITRDLEYVIFDEVHYINNRERGHVWEEV
FILLPDHVNIIMLSATVPNTMELADWVGSTKKRKVYVISTLKRPVPLM--
---------HYLYTGTGGKS-K-DSITLLVDAD-G------------KFL
QE--N--Y------E--IAVAKKKAM--QS--------K----S-K----
-----------S-G-G-----S-----GSKIVQ---------N-------
-------------------------TSL-KQDQNTWIGLVDFLKRNDKMP
VVAFTLSRNRCDINAQMLQSI-----DL-NTAREKGSVEIFFQQCL-AKL
KPPDRVLPQVLTMKD-SLGRGIGVHHSGILPILKEIVEMLFQAGLVKLLF
ATETFAMGVNMPARTVIFDSHRKFDGSEMRNLKPGEYIQMAGRAGRRGHD
QNGTVILLC-KVQ-V-P-PADEMRSMILGKPEKLESRFILRYAVILT-CL
RIE-----SIKVEDIMKFSFKEFNQK--LQLPAQQKQLEVA---------
-Q----NKFS--QM-P--EL---GE-HL--Q------P-L-C-KFC-DLG
NEYITE---KQ--RLM-KSLF-AQ---------PKI--------------
------------------A-KELKIGRVVIVTHGKHYNKLGVLLYIKNTI
G-KETSYRVLVLDHQF--KAS-------------------EG--------
----KD-D-------INRG----EMYYKLVSL--T-PQHK----FFQPEG
IGGHAILDVKAGDF-V-E-ITKASL-KIDADVIIR-------NWEQRQ-I
DR-FRN------------------SP-PGA-TVLKT-V---SELSQLN--
-------EN-YIN----------------N-P-----ESL-K-FLNMAKE
I-NINADN---EM--VQLCYLD--HLQK----KL------------Q---
------EILPYT---------------------N-I--AG-F--EEEFAI
VHDRKVLEHRIEEL-KFKNSINNLSLYPDYCNKLEVLRALRYIDELDEVT
LKGKVACEMGRN-ELFITELILCNMFNDLEPAEIAALLSGLVFHAKLAGE
--C-T-V----PE-----KFVQYVSE-FEKINDNIVE--QETKHRA-ITE
TE---------ERLNFGLLEVVYEWACNKPFAEIMKLTE-VQEGIIVRCI
QQLDETLHDVKTAAIRIGNPTLQSKMEEASNAIKRDIVFTASLYTTF---
--------------------------------------------------
--------------------------------------------------
--------------------------------------------------
-----------------------------
>FBpp0083853_Drosophila_melanogaster  
MNEI----------------------------------------------
--------------------------------------------------
--------------------------------------------------
--------------------------------------------------
--------------------------------------------------
--------------------------------------------------
--------------------------------------------------
--------------------------------------------------
--------------------------------------------------
--------------------------------------------------
--------------------------------------------------
-------------------------------------------------R
GEDNLERLRNYILRP-ELS-LHNPLP--D-VLPRKFDPMRL--LHAPRCP
GSTKLAPRR-DQSGHILEFVELD--L---------------------E--
-AVGA---NANNSMSMQREPGLL-EDA-TRGSHSNFPFWPG-GFDEQR--
--------QQIAAL-DV-SNF-------QF-G-DK-LLTVP------PGF
SSGYDFFQSQ--SVT-LPP---------VV-ADPSNVDLLENLEQD-LDV
Q---EWMKLTRS-EETSST-GT-PK----SP-K------QS-NVQ-----
------L-PS------EE---FRDVDD-HI-M--------KAD-LKPVLN
ISTTT---KN-FKSDWAEMVDISQPI--NNFKEQIPCPAMDFPFELDVFQ
KQAILKLEQRQYVFVAAHTSAGKTVVAEYAIALSKRD----LTRTIYTSP
IKALSNQKYRDFRKTFKD--VGLIT-------------------GDLQIE
PTASCLIMTTEILRSMLYCGSDVTRDLEWVIFDEVHYINNPERGHVWEEV
IILLPEHVNIIMLSATVPNTLELADWVGSTKKRKVYVISTLKRPVPLT--
---------HFLYTGAGGKSRD-DIFLL-VDAQ-G------------KYL
QG--N--Y------E--KAVERKKEM--QG--------K----A-KGG--
---------G-G-G-P---------------RN---------H-------
-------------------------LNAKQ-EQYTWIGLIDFLRRSNMMP
VVAFTLSRNRCDSNLAALQSV-----DLNTE-KEKGAVQKFFLQCL-AKL
KPPDRTIPQVLVLKD-ALERGIGVHHSGILPILKEIVEMLFQNGLVKLLF
ATETFAMGVNMPARTVVFDSCKKFDGLEMRNLKPGEYIQMAGRAGRRGHD
ETGTAIIMC-KGS-V-P-PSMELRPMILGLPEKLQSQFILRYAVILT-CL
RIE-----SIKVEDIMKFSFKEFNLK--LQLPTQQKQLRLA---------
-E----DKFA--ML-P--TL---GE-HL--Q------P-L-V-NFY-DKA
VEYW-----KEKHRIM-KFVV-TQ---------PKI--------------
------------------Q-KELKAGRVIVITQGKHYNKLAILLNTKSVP
G-KDTIYKVLVLDHQF--KAK-------------------D---------
----SN-S-------LQQG----ELYYK-ILS--LTPRNM----TFQPVG
IGGHTVLDIKAIDI-I-S-ITKSTL-KVDADA-------IIRNWEQRQ-L
ER-FKD------------------SPPSGS-VVKA--V---TELNQLN--
-------ES-YID--NPD-----------N-I-KYVNLSK-E-II---VN
A-DS-------EVAMLN--YVD--HLLR----KV------------G---
------EFLPHT---------------------N-I--AG-F--EQEFAK
VYERRMLEIHIEEL-RFKNSARNLTLYPDYCNKLKVLRALKYIDELDEVT
LKGKVACEMGQN-ELLITELILCNMFNDLEPAEIAALLSGLVFQAKMQDK
--P-VI-----PE-----ALKECVAA-FEQINDTILA--EEQRFQA-AIE
TD---------NRLNFGLLEVVYEWARNKPFAEIMKLTT-VQEGIIVRCI
QQLNETLRDVKTAAIRIGNPGLQSKMEEASAAIKRDIVFTASLYTEL---
--------------------------------------------------
--------------------------------------------------
--------------------------------------------------
-----------------------------
>GFUI034293-PA_Glossina_fuscipes_fuscipes  
MSLI----------------------------------------------
--------------------------------------------------
--------------------------------------------------
--------------------------------------------------
--------------------------------------------------
--------------------------------------------------
--------------------------------------------------
--------------------------------------------------
--------------------------------------------------
--------------------------------------------------
--------------------------------------------------
-------------------------------------------------N
-EEDVKKLQNYILCP-ELS-IHNPLP--E-VIPRKYNEMRL--LTVPRGN
ASTKLVPKRDFITGRIVSFVEID--L---------------------E--
-NVGA---NAKNSTSMRREPGLL-DEI-TRGSAMNYPFWPG-GFDEPS--
--------KEMKKL-TM-EDF------QIE-D-EL-LLTVP------PGF
KYGYDFSKQH--GFK-QQE----LF--KNV-QPNDNVNLLENLEKD-LDV
L---E---WL-K-L-------T-EK----E---------NE-SSE-----
------L-GINLNSVNDFTAEFKDLDE-QI-M--------SAE-LKPVLE
ISSSR---KSIVRTEWAEMLDVTHDI--ADFHERIPCPAKKYDFELDTFQ
KQAILKLEERQYVFVAAHTSAGKTVVAEYAIALSQRD----LTRTIYTSP
IKALSNQKYRDFKKIFKD--VGLIT-------------------GDLQID
PTATCLIMTTEILRSMLYCGSDITRDLEYVIFDEVHYINNRERGHVWEEV
FILLPDHVNIIMLSATVPNTMELADWVGSTKKRKVYVISTLKRPVPLM--
---------HYLYTGTGGKS-K-DSITLLVDAD-G------------KFL
QE--N--Y------E--IAVAKKKAM--QS--------K----S-KSC--
---------G-S-G-------S-------KMVQ---------N-------
-------------------------TSL-KQEQNTWIGLVDFLKRNDKMP
VVAFTLSRNRCDINAQMLQSI-----DL-NTAREKGSVEIFFQQCL-AKL
KPPDRVLPQVLTMKD-SLGRGIGVHHSGILPILKEIVEMLFQAGLVKLLF
ATETFAMGVNMPARTVIFDSHRKFDGSEVRNLKPGEYIQMAGRAGRRGHD
QNGTVILLC-KVQ-V-P-PADEMRAMILGKPEKLESRFILRYAVILT-CL
RIE-----SIKVEDIMKFSFKEFNQK--LQLPAQQKQLEVA---------
-Q----NKFS--KM-P--EL---GE-HL--Q------P-L-C-KFC-ELG
NEYITE---KQ--RLM-KSLF-AQ---------PKI--------------
------------------A-KELKIGRVVIVTHSKHYNKLGILLYIKNTI
G-KETSYRVLVLDHQF--KASEGKF-SRIPI-N------GL---------
----KD-D-------IHRG----EMYYK-LIS--LTPQHK----FFQPEG
IGGHAILDVKAGDF-V-E-ITKASL-KIDADVIIR-------NWEQRQ-I
ER-FRN------------------SP-PGA-TVLKA-V---SELSKLN--
-------DG-YVN----------------N-P-----ESL-K-FLNMAKE
I-NINSDN---EM--VQLCYLD--HLQK----TL------------Q---
------EILPYT---------------------N-I--AG-F--EEEFAI
VHDRKVLEHRIEEL-KFKNSIKNLSLYPDYCNKLEVLRALRYIDELDEVT
LKGKVACEMGRN-ELFITELILCNMFNDLEPAEIAALLSGLVFRAKIAGE
--S-T-V----PE-----KFIQYVSE-FEKINDNIVE--QEMKHRA-ITE
TE---------ERLNFGLLEVVYEWACNKPFAEIMKLTE-VQEGIIVRCI
QQLDETLHDVKTAAIRIGNPTLQSKMEEASNAIKRDIVFTARIMNYK---
--------------------------------------------------
--------------------------------------------------
--------------------------------------------------
-----------------------------
>AMEC012304-PA_Anopheles_melas  
MSFDP------------------------T--------------------
--------------------------------------------------
--------------------------------------------------
-------------------------------------W------------
--------------------------------------------------
--------------------------------------------------
--------------------------------------------------
--------------------------------------------------
--------------------------------------------------
--------------------------------------------------
--------------------------------------------------
---------------------------------LKEP---------PPIV
-EDTEDLLRAFILEP-KIP-IHEPKP--Y-FEPRHPSFDQL--YDIPHAP
ISTRIVPDRCPETGKVLDFIETQ--V---------------------Q--
-NAGS---TAKNSMSLQREPTES-IDS-ARGSASYFPFWPG-GFDEPE--
--------SVLAGL-VP--SP-------LF-E-KD-LKSCP------PGF
ATGVEFETPPTGTD-GARA-----T--EDS-GKSGMVDLLSAIASE-EAF
V---E---LL-P-EGLQTRLSTNDQ----STQG------TQ-QEP-----
------L-P-------------AGIDEEEGLLAVT--GEM-GA-GEQVLK
ISTVT-N-NALQSAEWAEMLDISKPV--DDFYVKIPTMAHRFPFELDIFQ
KQAILKLEEHSHVFVAAHTSAGKTVVADYAIALSKKH----MTKTIYTSP
IKALSNQKYRDFKTTFQD--VGLIT-------------------GDIQID
PTASCLIMTTEILRSMLYCGSDITRDLEYVIFDEVHYITDSDRGHVWEEV
LILLPDHVCIVMLSATVPNTIEFANWVGKTKKKRVWVVSTAKRPVPLE--
---------HYLYTGFGGKSKD-DSFL-IVNAQ-S------------QFV
QD--G--Y------R--RAKE----S--YE----AKQAK----S-TG---
--------RRTN-G-P----------------------------------
-------------------------YSQ-RQEQTLWVGLIDHLQKKEKLP
VVAFTLSRNRCDNNAEALMSC-----DLTT-AREKYAITSFFQQCL-QRL
VPADRVLPQVQQIQS-CLERGIGIHHSGILPILKEIVEMLFARGLVKILF
ATETFAMGVNMPARTVIFDSTRKFDGQAFRPLQPSEYTQMAGRAGRRGLD
KTGTVIILC-KQN-L-P-LDGELKTMILGKPVRLESQFRLTYAMMLY-LL
RVE-----LVSVENMMLHSFREF-DKRQ-QMPQSKLELNQV---------
-Q----EKMS--AL-S--KL---SD-HL--Q------P-L-C-EF-YEAA
SEYLNL---R--NELL-PKQL-CQ---------PKA--------------
------------------I-NELKVGRVVVVTDEHHYNKLGILLAVSVQS
H-KELKLVVLVLDHCA--SGKT--------Q-P------A-S--------
----PE-T-------LNRG----PLWHQM-LS--LALPYQ----TFLPEG
VGGHAVLTLAPVNL-I-E-LTKHTI-KCDAN----G---IIRSWEYRL-I
PR-FRD------------------AP-PSQ-STIEA-V---AALAELN--
-------AT-VVQ--A-------G-----S-V-----T-G---TLELV--
--RFPRD---------------------LTNLEL-TQQLQAAQGRLN---
------RWLPYT---------------------G-M--AD-F--EHEFAV
VYDRKQLERKLDEL-KYQASYESLSLYPDYCRKLQVLQELKYIDDMQQVA
MKGRVACEMGQN-ELMITELVMRNILTDLQPAEIAALLSSLVFQAKSDVT
--P-KL----TETL---QKAEA----QFREVENDIRLVE--RQYGV--TD
---VC--K--KEELNFGLTEVVYEWARNKPFAEIMLLTD-IKEGIIVRCI
QQLNETLCNVKDAARIIGDPVLHSKMEEASNAIKRDIVFAASLYTSSTPI
VI----GEV-----------------------------------------
--------------------------------------------------
--------------------------------------------------
-----------------------------
>ACHR003211-PA_Anopheles_christyi  
M-------------------------------------------------
--------------------------------------------------
--------------------------------------------------
--------------------------------------------------
--------------------------------------------------
--------------------------------------------------
--------------------------------------------------
-------------------------------TADEATTANGGSN-GGAT-
--GNGAG-SGTGT-------TGTTVPTGTLSLAEPVACAGNNEPLLCSDS
APRDCPVGEQLCVVCHYFPLSRALLPCRHTCICAVCFSKLDRCPMCRATI
TSYFCIRTEEYLPANSTNEHKVNGKPKGTP--------------------
-------------------------------AWLKEP---------PPIV
-EDTEDLLRAFILEP-KIP-INEPKP--Y-FEPRHPSVEQL--YDIPQAA
LSTRIVPERCPETGKVLDFIETL--L---------------------L--
-NAGS---TAKNSMSLQREPTES-LDS-ARGSASYFPFWPG-GFDEPE--
--------NVLADL-VP--NP-------LF-D-TD-LKSCP------PGF
ATGVEFEAP-------SRS-DGSRL--EDS-GKGGVIDLLSAIATD-DGF
D---L----L-S-DRMQTQTSD--E----KGRH------EE-TKP-----
------L-P-------------EGIDD-ETLLAVE--SER-GT-EGEVLK
ISNVI-N-NALQTAEWAEMLDISKPV--DDFYVKIPVMAHRFPFELDIFQ
KQAILKLEEHSHVFVAAHTSAGKTVVAEYAIALSKKH----MTKTIYTSP
IKALSNQKYRDFKTTFQD--VGLIT-------------------GDIQID
PTASCLIMTTEILRSMLYCGSDITRDLEYVIFDEVHYITDSDRGYVWEEV
LILLPDHVCIVMLSATVPNTIEFANWVGKTKKKRVWVVSTAKRPVPLE--
---------HYLYTGFGGKSKD-DSFL-IVNEQ-S------------QFV
QD--G--Y------R--RAKE----S--YD----AKQAK----N-TA---
--------RW-N-G-P----------------------------------
-------------------------YSQ-RQEQTLWVGLIDHLRKKEKLP
VVSFTLSRNRCDNNAEALVSC-----DLTT-AREKYAITSFFQQCL-QRL
VPADRVLPQVQQIQS-CLERGIGIHHSGILPILKEIVEMLFARGLVKILF
ATETFAMGVNMPARTVIFDSTRKFDGQAFRPLQPSEYTQMAGRAGRRGLD
KTGTVIILC--KQIL-P-TDGELKTMILGKPVRLESQFRLTYAMMLY-LL
RVE-----LVSVENMMLHSFREF-DKRQ-QMPQSKLELSKV---------
-Q----EKVS--DL-S--KL---SD-H----------L-QPLCEFYESA-
NDYL-L---L-RNELL-PKQL-CQ---------PKA--------------
------------------I-NELKVGRVVVVTDEHHYNKLGILLSFSVQS
H-KDLKLVVLVLDHHG--DGKA--------Q-H------A----------
----P--S---------DTLNRGTLWHQM-LS--LALPYQ----TFLPEG
VGGHAVLTLAPVN--L-VELTKHSI-KCDAN----S---IIRSWQNRL-I
PR-FRD------------------AP-PSQ--TTIEAI---AALAELN--
-------AS-VVQ--T-------G-----S-V-----S-G---TLELV--
--RFQRD---------------------LTNLEL-TEQLKVAQDRLN---
------RWLPYT---------------------N-I--AD-F--EHEFAL
VYDRKQLERKLDEL-KYQASYESLSLYPDYCRKLQVLQELKYIDDMQQVA
MKGRVACEMGQN-ELMITELVMRNILTVLQPAEIAALLSSLVFQAKSDVK
--P-KLTETLQKGE---AQFRE----VEND----IRLVE--RQYGV--TD
---VC--K--KEELNFALTEVVYEWARNKPFAEIMLLTD-IKEGIIVRCI
QQLNETLCNVKEAARIIGDPVLHSKMEEASNAIKRDIVFAASLYTSNTPI
VI----GEV-----------------------------------------
--------------------------------------------------
--------------------------------------------------
-----------------------------
>AMAM008270-PA_Anopheles_maculatus  
M-------------------------------------------------
--------------------------SRNV--------------------
--------------------------------------------------
--------------------------------------------------
--DKNAKEAENHNITQN---------------------------------
--------------------------------------------------
--------------------------------------------------
--------------------------------------------------
--------------------------------------------------
--------------------------------------------------
--------------------------------------------------
-----------------------------SPAWLVQP---------PPII
-EDTEDLLRAFILEP-KIP-IHEPKP--Y-FEPRHPSVDQL--YDVPHAP
IMTRIVPNRCPETGKVLDFIETL--V---------------------Q--
-NAGL---TAKNSMSLQRELTES-LDS-VRGSASNFPFWPG-GFDEPE--
--------AMLADL-M--PST-------MF-E-TGNLKSCP------PGF
ATGVDFGASG--TDG-DRN--------VGIG-EGGIIDLLSAIAHE-DAF
D---M----L-T-DKTQHEKAT-AA-------P------DGERDP-----
------P-P-------------ADLDG-ES--------------------
--------------------------------------------------
--------------------------------LLAKH----MTKTIYTSP
IKALSNQKYRDFKTTFQD--VGLIT-------------------GDLQID
PTASCIIMTTEILRSMLYCGSDITRDLEYVIFDEVHYITDSDRGHVWEEV
LILLPDHVCIVMLSATVPNTIEFANWVGKTKKKRVFVVSTAKRPVPLE--
---------HYLYTGFGGKSKD-DSFL-IVNEH-S------------QFL
AQ--G--Y------Q--RAKE----S--YE----ARQTK----N-VT---
--------RRTG-G-P----------------------------------
-------------------------YSQ-RQEQTLWVGLISHLQKKEKLP
VVAFTLSRNRCDNNAEALMSC-----DMTT-AREKYAITSFFQQCL-QRL
IPADRILPQVVQIQA-CLERGIGIHHSGILPILKEIVEMLFARGLVKVLF
ATETFAMGVNMPARTVIFDSTLKFDGQAVRPLQPSEYTQMAGRAGRRGLD
KTGTVIILC-KQN-L-P-TDGELRTMILGKPIRLESQFRLTYAMMLY-LL
RVE-----LVSVENMMLHSFREF-GKRQ-QMPQSKLELKKV---------
-Q----EK-------------------------------M-S-ALS-KLS
---DNL---M----------------------------------------
--------------------------------------------------
----PLC----------------------------------E----F---
---YEA--------A-----------------------------------
--------NHYIA-------------------------------------
----LW------------------SE-L----IKK---------------
--------------------------------------------------
-------------------------------YTL-S--------------
-----------C---------------------N-V--RD---------I
VNT-----SKIQKL----LL--VGS-------RLA---------------
------Y------RL-----------------------------EKRRL-
----------TP-------C----EN----DLK---CDQ-----------
--------------------------NGV----IVS----ESEC------
--------------------------------------------------
--------------------------------------------------
--------------------------------------------------
--------------------------------------------------
-----------------------------
>ADAC001232-PA_Anopheles_darlingi  
MQ------------------------------------------------
--------------------------------------------------
--------------------------------------------------
--------------------------------------------------
--------------------------------------------------
--------------------------------------------------
--------------------------------------------------
--------------------------------------------------
--------------------------------------------------
--------------------------------------------------
--------------------------------------------------
--------------------------------------------------
-EPDVDVLRAFIVEP-QIP-LHDPKR--F-YQPRQPTLELL--YEIPNAP
IGSRIVANRCAEMGRLLDFVEVA--I---------------------A--
-DAGA---NAKNSMSLQREPVEG--ES-ARGSASYFPFWPG-GFEAPE--
--------AMINTV-A--SADSGDGGALLFDE-HN-LKSCP------PGF
TNGIEFTKSG--TSG-SNRNA---T-HGDT-QAGAVVDLLSAIEDE-EGF
T---L----L-A-EKVEPEATT-TT-----TRKESRPEGKT-GTA-----
------L-E------------LGEGEE-EDLLATE--GVQ-HR-TAPVLN
ISANS-G-NNLQSAEWAEILDISKPV--DDFYVKIPVMAHRFPFELDIFQ
KQAILKLEEHSHVFVAAHTSAGKTVVAEYAIALSKKH----LTKSIYTSP
IKALSNQKYRDFKTTFQD--VGLMT-------------------GDIQID
PTASCLIMTTEILRSMLYCGSDITRDLEYVIFDEVHYITDSERGHVWEEV
LILLPDHVCIVMLSATVPNTLEFANWVGKTKKKRVYVVSTAKRPVPLE--
---------HYLYTGFGGKSKS-DCFL-IVNEH-S------------AFT
QE--G--Y------R--KAKE----C--ME----VKQAK----A-SGG--
GGPVMRNQKRT--G-P----------------------------------
-------------------------YSQ-KQEQTLWVGLIHHLKSQDKLP
VVAFTLSRNRCDSNADALLSC-----DLTT-AREKYAINSFFQQCL-HRL
IPPDRALPQVRQMQS-CLERGIGIHHSGILPILKEIVEMLFARGLVKILF
ATETFAMGVNMPARTVIFDSTRKFDGQCVRPLQPSEYTQMAGRAGRRGLD
KTGTVIIIC-KNE-V-P-AESELKTMIMGKPVRLESQFRLTYAMMLY-LL
RVE-----LVTVENMMLHSFREF-GKRQ-QIPQSKLELSKV---------
-Q----EKVS--RL-N--KL---GD-HL--Q------PLC-D-F-Y-HAA
EESIRL---W--DEIM-PKQL-CQ---------PKA--------------
------------------L-NELKPGRVLVITEKQHYNKLALLLAISLQS
H-KDMKLTVLVLDHQQ--QPASASEGPTKDK-D------D-S--------
----VD-R-------IDRG----TLWHRM-LS--LAIPYQ----SFIPEG
VGGHKILVLGSANV-V-E-LTKQTI-RCEAQ----K---IIQNWETRQ-I
PR-FRD------------------AP-LSP-AVIDA-V---ASLSELQ--
-------AT-L-P--D-------G-----N-A-----L-G---VFESI--
--PLKLL---------------------FDHVQL-TNDLQKAQSRLA---
------QYQPYT---------------------N-I--AN-F--EHEFAL
VYDRMQLERKLDDL-KFQVSYESMSLYPDYCRKLEVLQDLKYIDDMHQVA
MKGRVACEMGQN-ELMITELVMRNILTDLQPAEIAALLSSLVFQAKTDVS
--P-KLT----ETL---EKAVT----QFREVENDIRSVE--RQHGV--ME
---VV--K--KEELNFGLVEVVYEWACNKPFAEIMTLTD-IKEGIIVRCI
QQLNETLCNVKDAARIIGDPVLHSKMEEASNAIKRDIVFAASLYTSSTPV
VI----VEEQP---------------------TNSSDL------------
----------LNRL------------------------------------
--------------------------------------------------
-----------------------------
>SSCA002093-PA_Sarcoptes_scabiei
MN------------------------------------------------
--------------------------------------------------
--------------------------------------------------
-RL-----------------------------------------------
--------------------------------------------------
--------------------------------------------------
--------------------------------------------------
--------------------------------------------------
--------------------------------------------------
--------------------------------------------------
--------------------------------------------------
--------------------------------------------------
--------------------------------------------------
--------------------------------------------------
--------------------------------------------------
--------------------------------------------------
--------------------------------------------------
--------------------------------------------------
--------------------------------------------------
----------NAKYEYAVPLDAITPISEDEFRRLVPNPVKRFPFELDTFQ
KQAIIHIAN-ENVFVAAHTSAGKTVVAEYGIALAFSH----KTRVIYTSP
IKALSNQKFRDLKMEFND--VGIITGIICFIFLRNIILNAFSTQGDVQLN
PEAQCLVMTTEILLQMLYASSETINHLEYVIFDECHYVNDSKRGHVWEEV
FILLPSSVKLILLSATVPNVIEFSDWLGRTRRKKIYVICTEKRPVPLK--
---------HYLYLGRDGRTQN-QQIL-ILEGD-G------------EIN
KQ--N--Y------S--QTAE----I--MN----ERKGK-----------
--------FG-F-I-K----------------------------------
-------------------------RSM-QNERNVYLNLIRHLQKNDKLP
VICFTLSRKKCDRNLEMLLSIKEENSSLTT-KRESFLIKRFVYNHL-KNL
NKSDFELDQVKRVST-MLVRGFGVHHSGILPLLKELTEILFSSGLVKVLF
ATETFAMGVNMPARTVVFDSLSKHDGNQNRLLKPAEYIQMAGRAGRRGKD
VEGTVIILS-KYD-V-P-SLVDLNMVMKGSAQVLQSQFRITYHMILN-VL
KSQ------TSIESFLKSSYREH-NKVL-TSNDVANNRQKI---------
-R----DKID--QL-P--YL---TC-EICTE-------DI-D-LWY-AKL
DEFHLL---K--QKAI-PIIL-GK---------ASD--------------
------------------K-KLLLPGRSLVFEDREVIFRCGLLIRSIRAG
N-ATKELIVLALNKHN--EP------------------------------
--------------------------------------------EV----
------LAIEISKL-ICL-LTKQIK-GIDAN----A---IIQENDFKSKI
NS-FGK------------------KG-KFA--TEEA-----------G--
---------------------------------------E---KLRTS--
--EFKIA---------------------FEALKI-ASETFVSYDKLG---
------RLDPDTMFQLQEYGLKLRNLSKNFRCGD-C--KN-F--IEHFKT
FRVRSEMENDLLNL-DYRLSNESLELLPEYKLRIELLKNFNFINDHLVLL
PKGQIASCISDC-ELLITEIVFENLLGNLSDEALPAVLSCFVFDKQSDDD
LQT-KF----IQEIPELDENIK----KIVQISMKFGKAE--KEYNV--ED
---SENIY--LDQLNFETVRSVYEWAKGKSFSVIMQYTN-LQEGIMVRCI
QRTDELMKNIKIAARNMEMIDFQAKLERSSQLIRRDIVFMPSLYTSKEMA
TITVDHGDA-----------------------------------------
-----------DSVIEHSD-----GQA--------------KKEDENEDG
EDQKESKLFFSN--------------------------------DFFNYS
FENLDED----------------QDNIEY
>RPRC009671-PA_Rhodnius_prolixus  
KR------------------------------------------------
--------------------------------------------------
--------------------------------------------------
--------------------------------------------------
--------------------------------------------------
--------------------------------------------------
--------------------------------------------------
--------------------------------------------------
--------------------------------------------------
--------------------------------------------------
--------------------------------------------------
--------------------------------------------------
--------------------------------------------------
--------------------------------------------------
--------------------------------------------------
--------------------------------------------------
--------------------------------------------------
--------------------------------------------------
--------------------------------------------------
---------SLNKTEWAEELDMNKPC--P----MVEDPAMTFPFELDNFQ
KQAIYALENGFNVFVAAHTSAGKTVVAEYAIAMAQRNSSRKVTSSVYTSP
VKALSNQKYNDFRHTFAN--VGLIT-------------------GDIQIN
ESADCLIMTTEILRSMLYNSSDKIRNLEFVIFDEVHYINDPERGHVWEEV
LILLPSEVQIVMLSATVPNVIEFATWVGRTQQRKVHVCTTQHRPVPLQ--
---------HYLYVGGGG-V-KERRYL-VKDGD-GPFLRENCILISNSYN
SA--S--PSAIDSYQ--VSQE----L------------------------
--------------------------------------------------
--------------------------TE-K---TFWREFINYLESNDWMP
TVVFAFSRKTCDMLADLLSSV-----DLTT-KTDKMHISSFFRRQI-DKL
DEIDRNLPQIVKMEG-HLKNGIGVHHSGILPILKEIVEVLFQQGKVKMLF
ATETFAMGVNMPARTVVFNSIKKFDGNQLRLLLPSEYIQMAGRAGRRGKD
SAGNVVIVT-PPE-CLQ-KLEDLENMMLGTPCHLQSQFKLTYRMILN-TL
SSP--G--KITVQTIMARSYCEN-HSQL-KHSQYKMDLLTV--K------
------QALD--KAEQ--TL---NDEEA--K----L---L-S-NFF-DKA
FAYIKV---Y--RKMR-VK-F-RH---------HRI--------------
------------------L-KEINPGRLVRVSKGPHINQIGVVIDVISQV
DVSQSVYRIMIPKVED--KFLD--------I---------------Y---
---RPK-V--------SLF-------YIL-KYICF--SKSKTKVNLFEDE
T---KMISAKLYDI-V-E-VFKTTL-SLSAT----QIANILRDVDRSY-L
MK---------------------------------------GRLENFSVT
YLSSKLSTA-CSK--T-------L------SV-----IDE-N-GL---R-
---FNMD---------------------V-TLKM-EEMYQYK-EDLD---
----IAR----T---------------------C-IFSMDKNEFLEKFDA
LFHWKQMQIQCEQL-TYNLSDESMTLYPDYINKLAFLRERNFISQSDTVL
MKGLMAARVGKY-ELVVSELLMENVLLELGPEEVAALLSVLVCQSKVGTS
-----DT----NKL----EAIVR----VKAILKDLHDME--MMHNISDTD
---GS--E--GHKLSFDLVPIMYSWAKQQPFKEVMKVAQDYQEGLLVRYI
QQLLEALKEVETAAKVMGDPAVPEKINQAGEKIKRGIVFAPSLYTTI---
--------------------------------------------------
--------------------------------------------------
--------------------------------------------------
-----------------------------
>AQUA008109-PA_Anopheles_quadriannulatus  
M-------------------------------------------------
--------------------------------------------------
--------------------------------------------------
TRVHIPFTVRLLDAGNNSFDEVRLAVSSQVKYSLQAFWGVSIRELHVSLW
RTWNDLRDASNSHIVDSSYCQQLATNVR----------------------
-------C------CQPHTEHVIT-LQSPKPPLILGAPPRLAYPLVVFMI
RETEPEELLHPDET---------------------VILVNVVHLRDPVCP
LPTSILAQYLKQASGQLSCLKQLYLATGDPMTADEATSSAANGA-GQS--
--GN-GG-SGTGSTTTTTTGTGTTVPTGTLSLAEPVACAGNNEPLLCSDS
APRDCPVGEQLCVVCHYFPLSRALLPCRHTCICAVCFSKLDRCPMCRATI
SSYFCIRTEEYLPANSTNELK--------P--------------------
-------------------------------TWLKEP---------PPIV
-EDTEDLLRAFILEP-KIP-IHEPKP--Y-FEPRHPSFDQL--YDIPHAP
ISTRIVPDRCPETGKVLDFIETQ--V---------------------Q--
-NAGS---TAKNSMSLQREPTES-IDS-ARGSASYFPFWPG-GFDEPE--
--------SVLAGL-VP--SP-------LF-E-TD-LKSCP------PGF
ATGVAFEAPPTGTD-GARA-----T--EDS-GKSGMVDLLSAIASE-EAF
V---E---LL-P-EGLQTKLSTNDQST-QGTQQ------EH-SQP-----
------L-P-------------AGIDEEEGLLAVA--GEL-GA-GEQVLK
ISTVI-N-NALQSAEWAEMLDISKPV--DDFYVKIPTMAHRFPFELDIFQ
KQAILKLEEHSHVFVAAHTSAGKTVVAEYAIALSKKH----MTKTIYTSP
IKALSNQKYRDFKTTFQD--VGLIT-------------------GDIQID
PTASCLIMTTEILRSMLYCGSDITRDLEYVIFDEVHYITDSDRGHVWEEV
LILLPDHVCIVMLSATVPNTIEFANWVGKTKKKRVWVVSTAKRPVPLE--
---------HYLYTGFGGKSKD-DSFL-IVNAQ-S------------QFV
QE--G--Y------R--RAKE----S--YE----AKQAK----S-TG---
--------RRTN-G-P----------------------------------
-------------------------YSQ-RQEQTLWVGLIDHLQKKEKLP
VVAFTLSRNRCDNNAEALMSC-----DLTT-AREKYAITSFFQQCL-QRL
VPADRVLPQVQQIQS-CLERGIGIHHSGILPILKEIVEMLFARGLVKILF
ATETFAMGVNMPARTVIFDSTRKFDGQAFRPLQPSEYTQMAGRAGRRGLD
KTGTVIILC-KQN-L-P-LDGELKTMILGKPVRLESQFRLTYAMMLY-LL
RVE-----LVSVENMMLHSFREF-DKRQ-QMPQSKLELNQV---------
-Q----EKMS--AL-S--KL---SD-HL--Q------P-L-C-EF-YEAA
SEYLNL---R--NELL-PKQL-CQ---------PKA--------------
------------------I-NELKVGRVVVVTDEHHYNKLGILLSVSVQS
H-KELKLVVLVLDHCA--SGKT--------Q-P------A-S--------
----PE-T-------LNRG----SLWHQM-LS--LALPYQ----TFLPEG
VGGHAVLTLAPVNL-I-E-LTKHTI-KCDAN----G---IIRSWEYRL-I
PR-FRD------------------AP-PSQ-STIEA-V---AALAELN--
-------AT-VVQ--A-------G-----S-V-----T-G---TLELV--
--RFPRD---------------------LTNLEL-TQQLQAAQGRLN---
------RWLPYT---------------------G-M--AD-F--EHEFAV
VYDRKQLERKLDEL-KYQASYESLSLYPDYCRKLQVLQELKYIDDMQQVA
MKGRVACEMGQN-ELMITELVMRNILTDLQPAEIAALLSSLVFQAKSDVT
--P-KL----TETL---QKAEA----QFREVENDIRLVE--RQYGV--TD
---VC--K--KEELNFGLTEVVYEWARNKPFAEIMLLTD-IKEGIIVRCI
QQLNETLCNVKDAARIIGDPVLHSKMEEASNAIKRDIVFAASLYTSSTPI
VI----VEV-----------------------------------------
--------------------------------------------------
--------------------------------------------------
-----------------------------
>AFUN000615-PA_Anopheles_funestus  
MDYGEP-----------------------------------------LE-
EGINIQKSSTM---------------SAFST-LAFSAAEITNLLPLTAVI
VCIGATIM------FLIKAAVILRVQADDVLRPSNVTQQNHNVHVPRLKM
TRVHIPFTFRLLDAGNNSFDEVRLAVSSQVKYSLQAFWGVSIRELHVSLW
RTWNDLREASNSHIVDSSYCQQLATNV-----------------------
------RC------CQPHTEHIIA-LQSPKPPLILGAPPRLSYPLVVFMI
RETEPEELLHPDET---------------------VILVNVVHLRDPVCP
LPTSVLAQYLKQASGQLSCLKQLYLATGDPMTADEATTTGAGCN----I-
NAGN-GG--GIGT-------AGTTVPTGTLSLAEPVACAGNNEPLLCSDS
TPRDCPVGEQLCVVCHYFPLSRALLPCRHTCICAVCFSKLDRCPMCRATI
TSYFCIRTEEYLPANTTNELKVNSKPKGTVHWLDALNDRLTDFLGFRRFS
--QCLETYSDRLKCSISRKETHVFLKMSFDPAWLNEP---------PPIV
-KDTEDLLRAYILEP-EIP-IHEPKP--Y-FEPRHPSTDQL--YDIPHAP
IITRIVPERCPETGKVLDFVETA--V---------------------Q--
-NAGS---TAKNSMSLQREPTEL-LDS-ARGSASYFPFWPG-GFDEPE--
--------TILANI-V--PSP-------MF-D-VN-LKSCP------PGF
ATGVEFEKSN--GDG-DRT--------EGID-NGGVIDLLSAIGSE-EDF
D---L----F-S-EKQPKTVAT-AA-------S------PLQ-RE-----
------L-P-------------KDIDE-ESLLAVD--R-A-NA-EGQVLK
ISHVS-S-NAVQSAEWAEMIDISKPV--DDFYVKIPVMAHRFPFELDIFQ
KQAILKLEEHNHVFVAAHTSAGKTVVAEYAIALSKKH----MTKTIYTSP
IKALSNQKYRDFRTTFQD--VGLIT-------------------GDIQID
PTASCLIMTTEILRSMLYCGSDITRDLEYVIFDEVHYITDSDRGHVWEEV
LILLPDHVCIVMLSATVPNTIEFANWVGKTKKKRVWVVSTAKRPVPLE--
---------HYLYTGFGGKSKD-DSFL-IVNEQ-S------------QFL
QA--G--Y------Q--RAKE----S--CE----ARQAK----N-AT---
--------RRT--G-P----------------------------------
-------------------------YSQ-RQEQTLWVGLIDHLQKKEKLP
VVAFTLSRNRCDNNAEALMSC-----DLTT-AREKYAVTSFFQQCV-QRL
IPPDRALPQVVQMQS-CLERGIGIHHSGILPILKEIVEMLFARGLVKILF
ATETFAMGVNMPARTVIFDSTRKFDGQSVRPLQPSEYTQMAGRAGRRGLD
KTGTVIIIC-KQN-L-P-TDAELKTMILGKPIRLESQFRLTYAMMLY-LL
RVE-----LVSVENMMLHSFREF-GKRL-QMPQSKLELNKV---------
-Q----EKVS--AL-S--KL---SD-NL--K------P-L-C-EFY-ETA
NSYIEL---W--NELL-PKQL-CQ---------PKA--------------
------------------I-NDLKVGRVVVVTDKHHYNKLGILLSVSLQS
H-CDMKLVVLVLDHQV--KTSG--------S-G-------------P---
---PEA--------SLDRG----TLWHRM-IS--LALPYQ----TFLPEG
VGGHCVLTFAPANV-I-E-VTKHTI-KCDAN----N---IIRSWENRQ-I
PR-FRD------------------AP-PSQ-STVEA-V---ATLAELN--
-------AT-LVQ--TGS-A-----------------T-G---TLECV--
--RFQRD---------------------LSNLEL-TEQLKVAQERLN---
------QWLPYT---------------------N-I--AD-F--EHEFAL
VFDRKQLERKLDEL-KYQASYESMSLYPDYCRKLQVLQELKYIDDMQQVA
MKGRVACEMGQN-ELMITELVMRNILTDLQPAEIAALLSSLVFQAKTDVK
--P-KL----TETL---LKAEAQFRE----VENVIRLVE--RQYGV--TD
---VS--K--KEELNFGLTEVVYEWARNKPFAEIMTLTD-IKEGIIVRCI
QQLNETLCNVKDAARIIGDPVLQSKMEEASNAIKRDIVFAASLYTSSTPI
VI----GDV-----------------------------------------
--------------------------------------------------
--------------------------------------------------
-----------------------------
>AAEL013825-PA_Aedes_aegypti  
--------------------------------------------------
--------------------------------------------------
--------------------------------------------------
--------------------------------------------------
--------------------------------------------------
--------------------------------------------------
--------------------------------------------------
--------------------------------------------------
--------------------------------------------------
--------------------------------------------------
--------------------------------------------------
--------------------------------------------------
--------------------MA----------------------------
--------------------------------------------------
--------------------------------------------------
--------------------------------------------------
--------------------------------------------------
--------------------------------------------------
--------------------------------------------------
---------------------------------------HKYPFELDIFQ
KQAIIKLEEHNHVFVAAHTSAGKTVVAEYAIALSKKH----MTKTIYTSP
IKALSNQKYRDFKTTFQD--VGLIT-------------------GDIQID
PTASCLIMTTEILRSMLYCGSDITRDLEYVIFDEVHYLTDADRGHVWEEV
LILLPDHVCIVMLSATVPNTLEFANWVGKTKKKRVYVVSTPKRPVPLE--
---------HYLYTGCGGKTKD-DLFL-VVDEK-S------------NFL
MD--G--Y------R--KAKE----A--KL----AKNTT----K-NA---
--------VR-Q-G-Q----------------------------------
-------------------------FNQ-KQEQTLWVGLIHHLEKNKKMP
VVAFTLSRNRCDNNANALMSC-----DLTT-PSEKYFINSFFQLCL-QKL
KPPDRILPQVIQVQN-CLQRGIGIHHSGILPILKEIVEMLFARGLVKILF
ATETFAMGVNMPAKTVIFDSTKKFDGQTSRLLQPAEYTQMAGRAGRRGLD
KNGTVIIIC-KVD-V-P-SESDLRNMILGKPMRLESQFRLTYAMILY-LL
RVE-----LVTVENMMLHSFREF-EKRQ-KLPESKSELSRM---------
-E----EKI--------SKLNELSE-HL--K------P-L-C-QF-YDAA
---VYYLAKW--DEFM-PLVF-LT---------QKV--------------
------------------S-NEMKPGRVLVITHKTHRNKLAILLSVLQQD
H-KSARYKVLVLDH----QN-T--------N-A------A-E--------
----VE-T-------LERG----ELWHRI-LA--LSAQFR----QFIPEG
IGGHCVLQITQ-KDVV-D-VTKQTI-KCDPA----K---IIQNWDNRQ-I
PR-FKD------------------QP-PSQ-SVLDA-M---AALTELN--
-------TAV-VN--E-------------S-I-----------KLESL--
--KYQLT---------------------LTQLKQ-NEELQKARDVLD---
------RYLPYT---------------------D-I--AD-F--VHEFAI
VFDRKQVEKKLDDL-KFQVSYKSMSLYPDYCNKLKVLQELKYIDDMQQVA
MKGRVACEMGQN-ELMITELVLRNILTDLQPAEIAALLSSLVFQAKTEVE
--P-KM----TETL---KKAKV----LFEEVENDIRYVE--KMYNV--TD
---IL--E--KDELNFGLIEVVYEWARNKPFAEIMELTD-IKEGIIVRCI
QQLNETLCNVKDAARIIGDPVLHSKMEEASNAIKRDIVFAASLYTSTTPI
AV----EAAV-E--------------------------------------
--------------------------------------------------
--------------------------------------------------
-----------------------------
>GPAI045896-PA_Glossina_pallidipes  
MPLI----------------------------------------------
--------------------------------------------------
--------------------------------------------------
--------------------------------------------------
--------------------------------------------------
--------------------------------------------------
--------------------------------------------------
--------------------------------------------------
--------------------------------------------------
--------------------------------------------------
--------------------------------------------------
-------------------------------------------------N
-EEDVKKLQNYILCP-ELS-IHNPLP--E-IIPRKYNEMRL--LSVPRGN
ASTKLVPKRDFITGKIVSFVEVD--L---------------------E--
-NVGA---NAKNSTSMRREPGLV-DEI-TRGSAMNYPFWPG-GFDEPS--
--------KEMNKL-TM-EDF-------QI-E-GE-LLTVP------PGF
KYGYDFSKQD--GFK-QEE----LF--KNI-QPSDNVNLLENLEKD-LDV
L---E---WL-K-L-------T-EK----E---------SE-SSE-----
------L-GINANSVNDFTAEFKELDE-QI-M--------SAE-LKPVLE
ISSSK---KSIVRTEWAEMLDVTHDI--ADFHERIPCPAKKYDFELDTFQ
KQAILKLEERQYVFVAAHTSAGKTVVAEYAIALSQRD----LTRTIYTSP
IKALSNQKYRDFKKIFKD--VGLIT-------------------GDLQID
PTASCLIMTTEILRSMLYCGSDITRDLEYVIFDEVHYINNRERGHVWEEV
FILLPDHVNIIMLSATVPNTMELADWVGSTKKRKVYVISTLKRPVPLM--
---------HYLYTGTGGKS-K-DSITLLVDAD-G------------KFL
QE--N--Y------E--IAVAKKKAM--QS--------K----S-K----
-----------S-G-G-----S-----GSKIVQ---------N-------
-------------------------TSL-KQDQNTWIGLVDFLKRNDKMP
VVAFTLSRNRCDINAQMLQSV-----DL-NTAREKGSVEIFFQQCL-AKL
KPPDRVLPQVLTMKD-SLGRGIGVHHSGILPILKEIVEMLFQAGLVKLLF
ATETFAMGVNMPARTVIFDSHRKFDGSEVRNLKPGEYIQMAGRAGRRGHD
QNGTVILLC-KVQ-V-P-PADEMRAMILGKPEKLESRFILRYAVILT-CL
RIE-----SIKVEDIMKFSFKEFNQK--LQLPAQQKQLEVA---------
-Q----NKFS--QM-P--EL---GE-HL--Q------P-L-C-KFC-DLG
NEYITE---KQ--RLM-KSLF-AQ---------PKI--------------
------------------A-KELKIGRVVIVTHGKHYNKLGVLLHIKNTI
G-KETSYRVLVLDHQF--KAS-------------------EG--------
----KD-D-------INRG----EMYYK-LIS--LTPQHK----FFQPEG
IGGHAILDVKAGDF-V-E-ITKASL-KIDGDVIIR-------NWEQRQ-I
DR-FRN------------------SP-PGA-TVLKT-V---SELSQLN--
-------ES-YVN----------------N-P-----ESL-K-FLNMAKE
I-NINADN---EM--VQLCYLD--HLQK----KL------------Q---
------EILPYT---------------------N-I--AG-F--EEEFAI
VHDRKVLEHRIEEL-KFKNSINNLSLYPDYCNKLEVLRALRYIDELDEVT
LKGKVACEMGRN-ELFITELILCNMFNDLEPAEIAALLSGLVFHAKMAGE
--S-T-V----PD-----KFIQYVSE-FEKINDNIVE--QETKHRA-ITE
TE---------ERLNFGLLEVVYEWACNKPFAEIMKLTE-VQEGIIVRCI
QQLDETLHDVKTAAIRIGNPTLQSKMEEASNAIKRDIVFTASLYTTF---
--------------------------------------------------
--------------------------------------------------
--------------------------------------------------
-----------------------------
>AARA001280-PB_Anopheles_arabiensis  
--------------------------------------------------
--------------------------------------------------
--------------------------------------------------
--------------------------------------------------
--------------------------------------------------
--------------------------------------------------
--------------------------------------------------
--------------------------------------------------
--------------------------------------------------
--------------------------------------------------
--------------------------------------------------
--------------------------------------------------
--------------------------------------------------
--------------------------------------------------
-------------MSLQREPTES-IDS-ARGSASYFPFWPG-GFDEPE--
--------SVLAGL-VP--SP-------LF-E-TD-LKSCP------PGF
ATGVEFEAPPTGTD-GARA-----T--EDS-GKSGMVDLLSAIASE-EAF
V---E---LL-P-EGLQTKLSTNDQ----STQG------TQ-QEP-----
------L-P-------------AGIDEEEGLLAVT--GEQ-EA-GEQVLK
ISTVT-N-NALQSAEWAEMLDISKPV--DDFYVKIPTMAHRFPFELDIFQ
KQAILKLEEHSHVFVAAHTSAGKTVVAEYAIALSKKH----MTKTIYTSP
IKALSNQKYRDFKTTFQD--VGLIT-------------------GDIQID
PTASCLIMTTEILRSMLYCGSDITRDLEYVIFDEVHYITDSDRGHVWEEV
LILLPDHVCIVMLSATVPNTIEFANWVGKTKKKRVWVVSTAKRPVPLE--
---------HYLYTGFGGKSKD-DSFL-IVNAQ-S------------QFV
QD--G--Y------R--RAKE----S--YE----AKQAK----S-TG---
--------RRTN-G-P----------------------------------
-------------------------YSQ-RQEQTLWVGLIDHLQKKEKLP
VVAFTLSRNRCDNNAEALMSC-----DLTT-AREKYAITSFFQQCL-QRL
VPADRVLPQVQQIQS-CLERGIGIHHSGILPILKEIVEMLFARGLVKILF
ATETFAMGVNMPARTVIFDSTRKFDGQAFRPLQPSEYTQMAGRAGRRGLD
KTGTVIILC-KQN-L-P-LDGELKTMILGKPVRLESQFRLTYAMMLY-LL
RVE-----LVSVENMMLHSFREF-DKRL-QMPQSKLELNQV---------
-Q----EKMS--AL-S--KL---SD-HL--Q------P-L-C-EF-YEAA
SEYLNL---R--NELL-PKQL-CQ---------PKA--------------
------------------I-NELKVGRVVVVTDEHHYNKLGILLSVSVQS
H-KELKLVVLVLDHCA--SGKT--------Q-P------A-S--------
----PE-T-------LNRG----PLWHQM-LS--LALPYQ----TFLPEG
VGGHAVLTLAPVNL-I-E-LTKHTI-KCDAN----G---IIRSWEYRL-I
PR-FRD------------------AP-PSQ-STIEA-V---AALAELN--
-------AT-VVQ--A-------G-----S-V-----A-G---TLELV--
--RFPRD---------------------LTNLEL-TQQLQVAQGRLN---
------RWLPYT---------------------G-M--AD-F--EHEFAV
VYDRKQLERKLDEL-KYQASYESLSLYPDYCRKLQVLQELKYIDDMQQVA
MKGRVACEMGQN-ELMITELVMRNILTDLQPAEIAALLSSLVFQAKSDVT
--P-KL----TETL---QKAEA----QFREVENDIRLVE--RQYGV--TD
---VC--K--KEELNFGLTEVVYEWARNKPFAEIMLLTD-IKEGIIVRCI
QQLNETLCNVKDAARIIGDPVLHSKMEEASNAIKRDIVFAASLYTSSTPI
VI----GEV-----------------------------------------
--------------------------------------------------
--------------------------------------------------
-----------------------------
>ASIS004408-PA_Anopheles_sinensis  
MK------------------------------------------------
--------------------------------------------------
---------------MFDP-------------------------------
--------------------------------------------------
--------------------------------------------------
--------------------------------------------------
--------------------------------------------------
--------------------------------------------------
--------------------------------------------------
--------------------------------------------------
--------------------------------------------------
-------------------------------AWLKKP---------PPIV
-DDTEDEERAYILEP-KIP-LHDPKP--R-FCPRQPTVAHL--YDIPSAP
ICTRIVPERCTETGKVLDFIEAQ--V---------------------Q--
-NAGS---NAKNSMSLQREPTES-LDS-ARGSASNFPFWPG-GFDEPE--
--------TVLAKL-QRSDNP-------MF-E-TD-LKTCP------PGF
TNGIEFAQSR--PQG-GY----------DS-GGTGVIDLLSAIDAD-DGF
E---L----L-S-EDQRKTADS-VGSAK-DTGG------ET-KAN-----
------P-P-------------MALED-ESLLVVE--K-E-RS-VDQVLK
IGALNLN-RSAQSAEWAEMLDISKPV--DDFYVKVPVMAHRFPFELDIFQ
KQAILKLEEHSHVFVAAHTSAGKTAVAEYAIGLSKKH----MTKSIYTSP
IKALSNQKYRDFKATFQD--VGLIT-------------------GDIQID
PTASCLIMTTEILRSMLYCGSDITRDLEYVIFDEVHYITDSDRGHVWEEV
LILLPDHVCIVMLSATVPNTLEFANWVGKTKKKRVYVVSTAKRPVPLE--
---------HYLYTGFGGKSKN-DSFL-IVNEH-S------------QFV
GE--G--F------A--KAKE----S--IE----AKSN-------VH---
--------QRP--G-K----------------------------------
-------------------------YSQ-RQEQTLWVGLIDHLQKKEKLP
VVAFTLSRNRCDNNAEALSSC-----DLTT-AREKYAITNFFQQCL-QRL
IPADRVLPQVLQIQH-CLERGIGVHHSGILPILKEIVEMLFARGLVKILF
ATETFAMGVNMPARTVIFDSTRKFDGSSMRTLQPSEYTQMAGRAGRRGLD
KTGTVMIIC-KRD-L-P-SELELRTMILGKPVRLESQFRLTYAMILY-LL
RVE-----LVTVENMMLHSFREF-GKRQ-QMPQSKLELSKV---------
-E----EKVS--AL-S--KL---SD-HL--K------P-L-C-EF-YDAA
REYIDI---W--HQLV-PQQL-CQ---------IKV--------------
------------------L-NDIKPGRVLIITEKDHYNKLAVVLSISLQS
H-REAKLTVLVLDHQA--APENQ----T--N-P------T-E----QP--
---TPA---------LDRG----PLWHRM-LA--LAAHYQ----CFVPGG
FGGHRVLPIGLVNV-M-A-VTKHIV-RCDER----K---ILQNWETRQ-I
PR-FRD------------------TP-PSP-ATLQA-V---ATLNEIN--
-------NM-VLS--F-------G-----G-------P-Y---SLETI--
--TLECK---------------------LEQLDL-SKALSAAGLRVS---
------QYTPYT---------------------N-I--AN-F--EHEFAI
VYDRKQLERKLDDL-KFQVSYESLSLYPDYCRKLQVLQELNYIGEMQQVA
IKGRVACEMGQN-ELMITELVMRNILTDLQPAEIAALLSSLVFQAKTDND
--P-KLT----ETL---KAGVA----QFKEVENDIQRVE--RQHGV--TD
---AP--R--KEELNFGLVEVVYEWACNKPFAEIMVLTD-VKEGIIVRCI
QQLNETLCNVKDAARIIGDPVLHIKMEEASNAIKRDIVFAASLYTSGTPI
VI----GDV-----------------------------------------
--------------------------------------------------
--------------------------------------------------
-----------------------------
>BGLB001932-PA_Biomphalaria_glabrata  
MVK-----------------------------------------------
--------------------------------------------------
--------------------------------------------------
--RHLG--------------------------------------------
--------------------------------------------------
--------------------------------------------------
--------------------------------------------------
--------------------------------------------------
-----------------------------------------------QDD
A------------------------------------------PDRSVTV
VTQELVRLT-----------------------------------------
--------------------------------------------------
--------------------------------------------------
--------------------------------------------------
--------------------------------------------------
--------------------------------------------------
--------------------------------------------------
--------------------------------------------------
--------------------------------------------------
--------------------------------------------------
--------------------------------------------------
--------------------------------------------------
--------------------------------------------------
--------------------------------------------------
--------------------------------------------------
--------------------------------------------------
--------------------------------------------------
--------------------------------------------------
--------------------------------------------------
--------------------------------------------------
--------------------------------------------------
---------------------------------E----------------
--------------------------------------------------
--------------------------------------------------
--------------MN-PSGL-PG---------LHP--------------
------------------I-NDLKLKDIELVED-----------------
--------------------------------------------------
--------------------------------------------------
--------------------------------------------------
--------------------------------------------------
--------------------------------------------------
-----------------------------------CRALQFMEEEFS---
------KF-NCP---------------------N-C--PQ-F--LEHFSE
HNGNMKLKDEYKKI-MFLLSDESLQLLPEYTQRVEVLKRLECIDSKCTVQ
LKGKVACEMSTH-EVMITELLFNNVLNDLHPADIAASLSCFVFEMKKCSE
--P-QL----SETL---LQSKK----KILEIAEFIGTIQ--KQCGM--LE
---PV--QDYVEQYHFGLMEVVFEWARGMPFSEIIVLTD-VHEGIIVRSI
QRLHELLSDVRNAARMIGDRTLVQKMEETMHLIKRDIVFAASLYTQ----
--------------------------------------------------
--------------------------------------------------
--------------------------------------------------
-----------------------------
>ASTE008912-PA_Anopheles_stephensi  
M-------------------------------------------------
--------------------------SF----------------------
--------------------------------------------------
--------------------------------------------------
--------------------------------------------------
--------------------------------------------------
--------------------------------------------------
--------------------------------------------------
--------------------------------------------------
--------------------------------------------------
--------------------------------------------------
-----------------------------DPAWLSEP---------PPII
-EDTEDLLRAFILEP-KIT-IHEPKP--Y-FEPRHPSIDQL--YDVPHAP
IITRIVPDRCPETGKVLDFVETL--V---------------------Q--
-NAGL---TAKNSMSLQREPTES-LDS-ARGSASYFPFWPG-GFDEPE--
--------TMLADL-V--PSP-------MF-E-PGALKSCP------PGF
ATGVEFEASG--SVA-ERS--------EGIG-DGGVIDLLSAIAHE-DGF
D---L----L-S-DATTQREKN-AT-------P------HEE-RK-----
------L-P-------------ADIDE-ESLLSVE--SKE-TA-DGQVLQ
ISSVS-N-NATQSAEWAEMIDISKPV--DDFYVKIPAMAHRFPFELDIFQ
KQAILKLEEHNHVFVAAHTSAGKTVVAEYAIALSKKH----MTKTIYTSP
IKALSNQKYRDFKTTFQD--VGLIT-------------------GDIQID
PTASCLIMTTEILRSMLYCGSDITRDLEYVIFDEVHYITDSDRGHVWEEV
LILLPDHVCIVMLSATVPNTIEFANWVGKTKKKRVWVVSTAKRPVPLE--
---------HYLYTGFGGKSKD-DSFL-IVNEH-S------------QFL
AQ--G--Y------H--RAKE----S--CE----ARQAK----N-AT---
--------RRTG-G-P----------------------------------
-------------------------YSQ-RQEQTLWVGLIDHLQKKEKLP
VVAFTLSRNRCDNNAEALMSC-----DLTT-AREKYAITSFFQQCL-QRL
IPPDRALPQVVQMQA-CLERGIGIHHSGILPILKEIVEMLFARGLVKILF
ATETFAMGVNMPARTVIFDSTRKFDGQAVRPLQPSEYTQMAGRAGRRGLD
KTGTVIILC-KQH-L-P-TDGELKTMILGKPIRLESQFRLTYAMMLY-LL
RVE-----LVSVENMMLHSFREF-GKRQ-QMPQSKLELSKM---------
-Q----EQMS--SL-T--KL---SD-NL--K------P-L-C-EFY-EAA
HEYIDL---W--RE------------------------------------
----------------------LMVGRVVVVTDGHHYNKLGVLLSVSLQS
H-KDMKLVVLVLDHGQ--TQPK--------P-D--------P----P---
---HPE--------PLDRG----TLWHQM-LS--LAYPYQ----TFLPEG
VGGHCVLTLGPANL-I-E-VTKHTI-KCDAS----N---IIRSWENRL-I
PR-FRD------------------AP-PSQ-ATVEA-V---ASLAELN--
-------AK-VIE--AGS-V-----------------S-G---TFECV--
--RFQRD---------------------LTNLEL-SEQLKLAQDRLS---
------RWVPYT---------------------N-I--AD-F--EHEFAL
VFDWKQLERKLDEL-KYQASYESMSLYPDYQRKLQVLQELKYIDEMQQVA
MKGRVACEMGQN-ELMITELVMRNILTDLQPAEIAALLSSLVFQAKTDVQ
--P-KL----TETL---QKAEAQFRE----VENDIRLVE--RQYGV--TD
---VC--K--KEELNFGLTEVVYEWARNKPFAEIMVLTD-IKEGIIVRCI
QQLNETLCNVKDAARIIGDPVLHSKMEEASNAIKRDIVFAASLYTSSTPI
VI----GEV-----------------------------------------
--------------------------------------------------
--------------------------------------------------
-----------------------------
>AALB008726-PA_Anopheles_albimanus  
MEAVRSVRSVRTDPTDQAVLSIANIGCRRRRRPDACLRDCLPP--PRIRC
PSQVGGRGHGLVDHERTTPLLIQLTQDLFCSFCSFFASH--PIIIIVAVV
VVVVVIIIIIIINNIGSRAAVILRVQADDVLRPSNVAQQNHNVHVPRLKM
TRVHIPFTFRLLDAGNNSFDEVRLAVSSQVKYSLQAFWGVSIRELHVSLW
RTWNDLKEASSSLIVDSSYCQQLATNV-----------------------
------RC------CQPHTEHIIA-LQSPKPPLILGAPPRLAYPLVVFMI
RECEPDELLHPDETSSPSKRTFLMLNFACSRSDPQVILVNVVHLRDPVCP
LPTSILAQYLKQASGQLSCLKQLYLATGDPMTADEASSNGG-SM-VGST-
TAST-ASSNGVGG------GASSGAPTGTLSLAEPVACAGNNEPLLCSDS
APRDCPVGEQLCVVCHYFPLSRALLPCRHTCICAVCFSKLDRCPMCRATI
TSYFCIRTEEYLPASTTNELKVNSKPKGTVHWLDALNDRLTDFLGFRTNS
FGACSDSE------------------NQLQPTNYSAPGEVPLSRRSSAMQ
-EPDVDVLRAFIVEP-QIP-LNDPKR--F-YQPRQPTLELL--YEIPPAP
IGSRIVANRCAEMGHLLDFVEVT--I---------------------A--
-DAGA---NAKNSMSLQREPVEG--ES-ARGSASYFPFWPG-GFETPE--
--------AMLKTA-A--SADGADSGDLLFDE-SS-LKSCP------PGF
TNGIEFTKSG--TSG-GSSRS---TVDGDTQTTGAVVDLLSAIEDE-EGF
V---L----L-A-EETVDPGSS-ST-----IQNEAQTEGKT-GTP-----
------L-V------------IGEGEE-EELLATE--GVQ-HR-TAPILN
ISANS-G-TNLQSAEWAEILDISKPV--DDFYVKIPVMAHRFPFELDIFQ
KQAILKLEEHSHVFVAAHTSAGKTVVAEYAIALSKKH----LTKSIYTSP
IKALSNQKYRDFKTTFQD--VGLMT-------------------GDIQIE
PTASCLIMTTEILRSMLYCGSDITRDLEYVIFDEVHYITDSERGHVWEEV
LILLPDHVCIVMLSATVPNTLEFANWVGKTKQKRVYVVSTAKRPVPLE--
---------HYLYTGFGGKSKS-DCFL-IVNEH-S------------AFT
HE--G--Y------R--KAKE----C--ME----VKQTK----A-SGGGG
GGPVMRNQKRT--G-P----------------------------------
-------------------------YSQ-KQEQTLWVGLIHYLKSQDKLP
VVAFTLSRNRCDSNADALLSC-----DLTT-AREKYAINSFFQLCL-HRL
IPPDRALPQVRQMQS-CLERGIGIHHSGILPILKEIVEMLFARGLVKILF
ATETFAMGVNMPARTVIFDSTRKFDGQSVRPLQPSEYTQMAGRAGRRGLD
KTGTVIIIC-KNE-V-P-AESELKTMILGKPVRLESQFRLTYAMMLY-LL
RVE-----LVTVENMMLHSFREF-GKRQ-QLPQSKRELTKV---------
-Q----EKVS--RL-N--KL---GD-HL--Q------P-L-C-DFY-HAA
EEIIRL---W--NEIM-PKQL-CQ---------PKA--------------
------------------L-NELKPGRVLVISEKQHYNKLALLLAVSVQS
Q-KDMKLTVLVLDHQQ--QSGTVSEVSGKDK-D------D-T--------
----VD-R-------IDRG----TLWHRM-LS--LAIPYQ----SFIPEG
VGGHKILVLGPTNV-V-E-LTKQTI-RCEAQ----K---IIQNWETRQ-I
PR-FRD------------------SP-LSS-SVIDA-V---ASLSELQ--
-------AM-L-P--D-------G-----N-A-----L-G---VFESI--
--PLKML---------------------FDHVEL-TRELQKAQGKLL---
------QYQPYT---------------------N-I--AN-F--EQEFAL
VYDRMQLERKLDDL-KFQVSYESMSLYPDYCRKLEVLQDLKYIDDMHQVA
MKGRVACEMGQN-ELMITELVMRNILTDLQPAEIAALLSSLVFQAKTDVS
--P-KLT----ETL---EKAVV----QFREVENDIRSVE--RQHGV--ME
---VV--K--KEELNFGLVEVVYEWACNKPFAEIMMLTD-IKEGIIVRCI
QQLNETLCNVKDAARIIGDPVLHSKMEEASNAIKRDIVFAASLYTSSTPV
VI----VEAELTLLSPPDTPRMLPVSDQLTFQTTSSKLFSTVGCQETRSS
LVQITTRRSYLDRIIAPARHETLDGEIGFVWSLIERRFRYRGRAPADRIA
ADRMHSQVPASTLAVRMETEPSELPQASISPYSAGAHATELTDESWLLYS
YHRVQSPGPASFQMMTLRSYEHEARTLP-
>ACOM035635-PA_Anopheles_coluzzii  
LLCVCA-RVFFVTYTAWSVCFKGRSEAKKKAHTGTG-AEVIAPYTNTFKC
PAPTAQRQAKM---------------SAFST-LTFSAAEITNLLPLTAVI
VCIGATIM------FLIKAAVILRVQADDVLRPSNVTQQNHNVHVPRLKM
TRVHIPFTVRLLDAGNNSFDEVRLAVSSQVKYSLQAFWGVSIRELHVSLW
RTWNDLRDASNSHIVDSSYCQQLATN------------------------
---------------------------SPKPPLILGAPPRLAYPLVVFMI
RETEPEELLHPDET---------------------VILVNVVHLRDPVCP
LPTSILAQYLKQASGQLSCLKQLYLATGDPMTADEAASSAANGA-GQS--
--GN-GG-------------GGTAAPPPPPE-------------------
-----------------------------------------RAPPSRP--
-----------------------------P--------------------
-------------------------------TWLKEP---------PPIV
-EDTEDLLRAFILEP-KIP-IHEPKP--Y-FEPRHPSFDQL--YDIPHAP
ISTRIVPDRCPETGKVLDFIETQ--V---------------------Q--
-NAGS---TAKNSMSLQREPTES-IDS-ARGSASYFPFWPG-GFDEPE--
--------SVLAGL-VP--SP-------LF-E-TD-LKSCP------PGF
ATGVEFEAPPTGTD-GARA-----T--EDS-GKSGMVDLLSAIASE-EAF
V---E---LL-P-EGLQTKLSTNDQ----STQG------KQ-QEP-----
------L-P-------------AGIDEEEGLLAVT--GEQ-EA-GEQVLK
ISTVT-N-NALQSAEWAEMLDISKPV--DDFYVKIPTMAHRFPFELDIFQ
KQAILKLEEHSHVFVAAHTSAGKTVVAEYAIALSKKH----MTKTIYTSP
IKALSNQKYRDFKTTFQD--VGLIT-------------------GDIQID
PTASCLIMTTEILRSMLYCGSDITRDLEYVIFDEVHYITDSDRGHVWEEV
LILLPDHVCIVMLSATVPNTIEFANWVGKTKKKRVWVVSTAKRPVPLE--
---------HYLYTGFGGKSKD-DSFL-IVNAQ-S------------QFV
QD--G--Y------R--RAKE----S--YE----AKQAK----S-TG---
--------RRTN-G-P----------------------------------
-------------------------YSQ-RQEQTLWVGLIDHLQKKEKLP
VVAFTLSRNRCDNNAEALMSC-----DLTT-AREKYAITSFFQQCL-QRL
VPADRVLPQVQQIQS-CLERGIGIHHSGILPILKEIVEMLFARGLVKILF
ATETFAMGVNMPARTVIFDSTRKFDGQAFRPLQPSEYTQMAGRAGRRGLD
KTGTVIILC-KQN-L-P-LDGELKTMILGKPVRLESQFRLTYAMMLY-LL
RVE-----LVSVENMMLHSFREF-DKRQ-QMPQSKLELNQV---------
-Q----EKMS--AL-S--KL---SD-HL--Q------P-L-C-EF-YEAA
SEYLNL---R--NELL-PKQL-CQ---------PKA--------------
------------------I-NELKVGRVVVVTDEHHYNKLGILLSVSVQS
H-KELKLVVLVLDHCA--SGKT--------Q-P------A-S--------
----PE-T-------LNRG----PLWHQM-LS--LALPYQ----TFLPEG
VGGHAVLTLAPVNL-I-E-LTKHTI-KCDAN----G---IIRSWEYRL-I
PR-FRD------------------AP-PSQ-STIEA-V---AALAELN--
-------AT-VVQ--A-------G-----S-V-----T-G---TLELV--
--RFPRD---------------------LTNLEL-TQQLQTAQGRLN---
------RWLPYT---------------------G-M--AD-F--EHEFAV
VYDRKQLERKLDEL-KYQASYESLSLYPDYCRKLQVLQELKYIDDMQQVA
MKGRVACEMGQN-ELMITELVMRNILTDLQPAEIAALLSSLVFQAKSDVT
--P-KL----TETL---QKAEA----QFREVENDIRLVE--RQYGV--TD
---VC--K--KEELNFGLTEVVYEWARNKPFAEIMLLTD-IKEGIIVRCI
QQLNETLCNVKDAARIIGDPVLHSKMEEASNAIKRDIVFAASLYTSSTPI
VI----GEV-----------------------------------------
--------------------------------------------------
--------------------------------------------------
-----------------------------
>ACUA005022-PA_Anopheles_culicifacies  
M-------------------------------------------------
--------------------------S-----------------------
--------------------------------------------------
--------------------------------------------------
--------------------------------------------------
--------------------------------------------------
--------------------------------------------------
--------------------------------------------------
--------------------------------------------------
--------------------------------------------------
-----------------------F--------------------------
-----------------------------DPAWIKDP------SRCPPIV
-EDTEDLLRAFILEP-KIP-IHEPKP--Y-FEPRHPSTDLL--YDIPHAP
IITRIVPERCPETGKVLDFIETV--V---------------------Q--
-NAGS---TAKNSMSLQREPTES-LDS-ARGSASYFPFWPG-GFEEPE--
--------AMLANI-V--PSP-------MF-D-TN-LKSCP------PGF
ATGVEFETND--TEG-ERT----------EGKVGGVIDLLSAIGSE-EGF
D---L----F-S-ETQPKSVTS-EL-------T------DQQ-KD-----
------L-P-------------KDEDE-EGLLAVD--R-A-NA-ETQVLK
ISNVS-N-NAVQSAEWAEMLDISKPV--DDFYVKIPVMAHRFPFELDIFQ
KQAILKLEEHSHVFVAAHTSAGKTVVAEYAIALSKKH----MTKTIYTSP
IKALSNQKYRDFRTTFQD--VGLIT-------------------GDIQID
PNASCLIMTTEILRSMLYCGSDITRDLEYVIFDEVHYITDSDRGHVWEEV
LILLPDHVCIVMLSATVPNTIEFANWVGKTKKKRVWVVSTAKRPVPLE--
---------HYLYTGFGGKSKD-DSFL-IVNEH-N------------QFL
VP--G--Y------Q--RAKE----S--CE----ARQAK----N-TT---
--------RRT--G-P----------------------------------
-------------------------YSQ-RQEQTLWVGLIDHLQKKEKLP
VVAFTLSRNRCDNNAEALMSC-----DLTT-AREKYAINCFFQQCM-QRL
IPPDRALPQVVQMQS-CLERGIGIHHSGILPILKEIVEMLFARGLVKILF
ATETFAMGVNMPARTVIFDSTRKFDGQAVRPLQPSEYTQMAGRAGRRGLD
KTGTVIILC-KQN-L-P-TDAELKTMILGKPVRLESQFRLTYAMMLY-LL
RVE-----LVSVENMMLHSFREF-DKRL-QMPQSKLELSKM---------
-Q----EKVS--AL-T--KL---SD-NL--K------P-L-C-EFY-ETA
NVYIEL---W--NELL-PKQL-CQ---------PKA--------------
------------------I-NELKVGRVLVVTDKHHYNKLGILLSVSLQS
H-KDMKLVVLVLDHQT--KKSD--------S-G-------------Q---
---QET--------GLDRG----TLWHRM-LS--LALPYQ----TFLPEG
VGGHCVLTLTPSNL-I-E-VTKHTI-KCDAN----N---IIRSWENRL-I
PR-FRD------------------AP-PSQ-STVEA-V---ASLAELN--
-------AT-VVQ--TGS-V-----------------T-G---TLECV--
--RFQRD---------------------LTNLEL-SEQLKVAQEQLS---
------RWVPYT---------------------N-I--AD-F--EHEFAL
VFDRKQLERKLDEL-KYQASYESMSLYPDYCRKLQVLQELKYIDDMQQVA
MKGRVACEMGQN-ELMITELVMRNILTDLQPAEIAALLSSLVFQAKTDVT
--P-KL----TETL---QKAEAQFRE----VENDIRLVE--RQYGV--TD
---VA--K--KEELNFGLTEVVYEWARNKPFAEIMVLTD-IKEGIIVRCI
QQLNETLCNVKDAARIIGDPVLHSKMEEASNAIKRDIVFAASLYTSSTPI
VI----GDV-----------------------------------------
--------------------------------------------------
--------------------------------------------------
-----------------------------
>AATE000828-PA_Anopheles_atroparvus  
MY------------------------------------------------
--------------------------------------------------
---------------NSRAAVILRVQADDVLRPSSVTQQNHNVHVPRLKM
TRVHIPFTFRLLDAGNNSFDEVRLAVSSQVRYSLQAFWGVSIRELHVSLW
RTWNDLRKASSSHIVDSSYCQQLATN------------------------
---------------------------SPKPPLILGAPPRLAYPLVVFMI
RETEPDELLHPDET---------------------VILVNVVHLRDPVCP
LPTSILAQYLKQASGQLSCLKQLYLATGDPMTADEGGNGGSATGVGGSNN
GTGS-GA-AGS-G-------AGGGVPTGTLSLAEPVACAGNNEPLLCSDS
APRDCPVVEQLCP-------------------------------------
--------------------------------------------------
-------------------------------GWLEKP---------PPIV
-DDTDDALRAFILEP-KIP-LNDPKP--Y-FEPRYPTVTEL--YDIPGAP
ICTRIVPERCTETGKVLDFIETL--V---------------------Q--
-NAGS---NAKNSMSLQREPTE--LDS-ARGSASYFPFWPG-GFDEPE--
--------SVLAGL-QRSDTP-------LF-E-TD-LKTCP------PGF
ANGVEFAQSS--PGG-GY----------EP-AGTGVIDLLSAIDDG-EGF
E---L----L-A-EAGKREEGE-STVPETKLGA------SG-EKP-----
------P-S-------------MVIED-EGLLAVD--T-D-RT-VDQVLK
ISELNVS-LSKQSAEWAEMLDISKPV--DDFYVKIPIMAHRFPFELDIFQ
KQAILKLEEHSHVFVAAHTSAGKTAVAEYAIGLSKKH----MTKTIYTSP
IKALSNQKYRDFKATFQD--VGLIT-------------------GDIQID
PTASCLIMTTEILRSMLYCGSDITRDLEYVIFDEVHYITDSDRGHVWEEV
LILLPDHVCIVMLSATVPNTLEFANWVGKTKQKRVYVVSTAKRPVPLE--
---------HYLYTGFGGKSKN-DSFL-LVNEQ-G------------QFV
HE--G--F------A--KAKE----S--ID----ARKSG------NQ---
--------YRV--G-N----------------------------------
-------------------------YTQ-RQEQTLWVGLIDHLQRKEKLP
VVAFTLSRNRCDNNADALSSC-----DLTT-AREKYAITNFFQQCV-QRL
IPADRVLPQVLQIQH-CLERGIGIHHSGILPILKEIVEMLFARGLVKILF
ATETFAMGVNMPARTVIFDSTRKFDGMSMRTLQPSEYTQMAGRAGRRGLD
KTGTVMIIC-KRE-L-P-SDAELRTMILGKPVRLESQFRLTYAMMLY-LL
RVE-----LVTVESMMLHSFREF-GKRQ-QMPQSRLELTQV---------
-Q----EKVS--AL-S--KL---GD-HL--K------P-L-C-QF-YDAA
RDYIEL---W--HQLV-PNQF-CQ---------PKL--------------
------------------INNELRPGRVLIVTDKNHYNKLAVLLSITVQS
H-REAKLSVLVLEHQA--IPWSG----A--H-D------E-E----TA--
---PPS---------LDRG----PLWHRM-IA--LSVRYQ----FFVPAG
FGGHRVLAITFANV-M-E-VTKHTV-RCDER----K---ILQNWETRQ-I
PR-FRD------------------TP-PSP-AVVDA-V---ATLTQIN--
-------TM-VVE--R-------G-----G-------P-Y---TIECV--
--VPERK---------------------LEHLDL-VKQLAAARLRVD---
------QYAPYT---------------------N-I--AD-F--EHEFAI
VFDRKQLERKLDDL-TFQVSYESLSLYPDYLRKLQVLQELKYIDEMQQVA
MKGRVACEMGQN-ELMITELVMRNILTDLQPAEIAALLSSLVFQAKTLNV
--P-KLT----DTL---EAGVA----LFREVEKDILGVE--RQHGV--SD
---AP--R--KEELNFGLVEVVYEWARAKPFAEIMVLTD-VKEGIIVRCI
QQLNETLCNVKDAARIIGDPVLHSKMEEASNAIKRDIVFAASLYTSGTPI
VV----GDV-----------------------------------------
--------------------------------------------------
--------------------------------------------------
-----------------------------
>ADIR006507-PA_Anopheles_dirus  
--------------------------------------------------
--------------------------------------------------
------------------AAVILRVQADDVLRPSNVTQQNHNVHVPRLKM
TRVHIPFTFRLLDAGNNSFDEVRLAVSSQVKYSLQAFWGVSIRELHVSLW
RTWNDLRDASHSHIVDSSYCQQLATNRF---LSLIVR---LLSFSVDDP-
-----CRC------CQPHSEHVIA-LQSPKPPLILGAPPRLAYPLVVFMI
RETEPDELLHPDET---------------------VILVNVVHLRDPVCP
LPTSILAQYLKQASGQLSCLKQLYLATGDPMTADEVTATGA--S-GGST-
GGGT-GT--GTGTA-----GTGTTLPTGTLSLAEPVACAGNNEPLLCSDS
APRDCPVGEQLCVVCHYFPLSRALLPCRHTCICAVCFFPG----------
-------------------ISMSF--------------------------
-----------------------------DPAWLTKP---------PPVV
-DDTDDLLRAFILEP-NIP-VHEPKP--F-FEPRHPTPEQL--YDVPHAP
ISTRIVPERCPETGTVLDFIETL--M---------------------Q--
-NAGS---TAKNSMSLQREPTES-LDS-ARGNASYYPFWPG-GFDEPE--
--------TVLAN--LP-SNP-------IF-E-TN-LKSCP------PGF
ATGVEFAAGG--GESGAME--------AGSV-GGGVIDLLSAIAGE-EDF
E---L----L-S-EETTKHGEG-ST----IKQD------EGV-KS-----
------H-P-------------DGMID-EGLLAVD--R-N-GP--EQVLK
ISNVS-N-NAMQSAEWAEMIDISKPV--DDFYVKIPVMAHRFPFELDIFQ
KQAILKLEEHNHVFVAAHTSAGKTVVAEYAIALSKKH----MTKTIYTSP
IKALSNQKYRDFKTTFQD--VGLIT-------------------GDIQID
PTASCLIMTTEILRSMLYCGSDITRDLEYVIFDEVHYITDSDRGHVWEEV
LILLPDHVCIVMLSATVPNTIEFANWVGKTKKKRVWVVSTAKRPVPLE--
---------HYLYTGFGGKSKD-DSFL-IVNAQ-S------------QFE
QG--G--Y------R--RAKE----A--QD----AKQAK----N-TA---
--------RRT--G-P----------------------------------
-------------------------YSQ-RQEQTLWVGLIDHLQKKEKLP
VVAFTLSRNRCDNNAEALMSC-----DLTT-AREKYAITSFFQQCL-QRL
IPPDRALPQVLQMQT-CLERGIGIHHSGILPILKEIVEMLFARGLVKILF
ATETFAMGVNMPARTVIFDSTRKFDGQSVRPLQPSEYTQMAGRAGRRGLD
KTGTVIILC-KQN-L-P-IESELKTMILGKPVRLESQFRLTYAMMLY-LL
RVE-----LVSVENMMLHSFREF-GKRQ-QIPQSKLELSKV---------
-Q----EKVS--AL-S--KL---SD-HV--L------P-L-C-EFY-EAA
HAYIDV---W--NELL-PKQL-CQ---------PKT--------------
------------------I-NELKVGRILVVTEKNHYNKLGILLSVSMQS
H-KEMKLVVLVLDHQ------Q--------S-------------------
---ANRSA-DAHQEALDRG----PLWHRM-LS--LALPNQ----TFLPEG
VGGHCVLTLAPANV-I-E-VTKQSV-KCDAT----S---IIRSWENRL-I
PR-FRD------------------AP-PSQ-TTIEA-V---ASLAELN--
-------AS-VVQ--AGS-A--TG-----T-L-------------ECV--
--RFQRD---------------------LTNLEL-SEQLKVAQQRLG---
------QWLPYT---------------------N-I--AD-F--EHEFAL
VYDRKQLERKLEEL-TYQVSYESMSLYPDYCRKLKVLQELKYIDDMQQVA
MKGRVACEMGQN-ELMITELVMRNILTDLQPAEIAALLSSLVFQAKTEVT
--P-NL----TETL---KKAEAQFREVEND----IRLVE--RQFDV--TD
---AA--K--KEELNFGLTEVVYEWARNKPFAEIMVLTD-IKEGIIVRCI
QQLNETLCNVKDAARIIGDPVLHSKMEEASNAIKRDIVFAASLYTSNTPI
VI----GEV-----------------------------------------
--------------------------------------------------
--------------------------------------------------
-----------------------------
>AMEM013350-PA_Anopheles_merus  
MSFDP------------------------T--------------------
--------------------------------------------------
--------------------------------------------------
-------------------------------------W------------
--------------------------------------------------
--------------------------------------------------
--------------------------------------------------
--------------------------------------------------
--------------------------------------------------
--------------------------------------------------
--------------------------------------------------
---------------------------------LKEP---------PPIV
-EDTEDLLRAFILEP-KIP-LHEPKP--Y-FEPRHPSFDQL--YDIPHAP
ISTRIVPDRCPETGKVLDFIETQ--V---------------------Q--
-NAGS---TAKNSMSLQREPTES-IDS-ARGSASYFPFWPG-GFDEPE--
--------SVLAGL-VP--SP-------LF-E-TD-LKSCP------PGF
ATGVEFEAPPTGMD-GARA-----T--EDS-GKSGMVDLLSAIASE-EAF
V---E---LL-P-EGLQTKLSTNDQ----STQG------TQ-QEA-----
------L-P-------------AGIDEEEGLLAVT--GEQ-EA-GEQVLK
ISTVT-N-NALQSAEWAEMLDISKPV--DDFYVKIPSMAHRFPFELDIFQ
KQAILKLEEHSHVFVAAHTSAGKTVVAEYAIALSKKH----MTKTIYTSP
IKALSNQKYRDFKTTFQD--VGLIT-------------------GDIQID
PTASCLIMTTEILRSMLYCGSDITRDLEYVIFDEVHYITDSDRGHVWEEV
LILLPDHVCIVMLSATVPNTIEFANWVGKTKKKRVWVVSTAKRPVPLE--
---------HYLYTGFGGKSKD-DSFL-IVNAQ-S------------QFV
QE--G--Y------R--RAKE----S--YE----AKQAK----S-TG---
--------RRNN-G-P----------------------------------
-------------------------YSQ-RQEQTLWVGLIDHLQKKEKLP
VVAFTLSRNRCDNNAEALMSC-----DLTT-AREKYAITSFFQQCL-QRL
VPADRVLPQVQQIQS-CLERGIGIHHSGILPILKEIVEMLFARGLVKILF
ATETFAMGVNMPARTVIFDSTRKFDGQAFRPLQPSEYTQMAGRAGRRGLD
KTGTVIILC-KQN-L-P-LDGELKTMILGKPVRLESQFRLTYAMMLY-LL
RVE-----LVSVENMMLHSFREF-DKRQ-QMPQSKLELNQV---------
-Q----EKMS--AL-S--KL---SD-HL--Q------P-L-C-EF-YEAA
SEYLNL---R--NELL-PKQL-CQ---------PKA--------------
------------------I-NELKVGRVVVVTDEHHYNKLGILLSVSVQS
H-KELKLVVLVLDHCA--SGKT--------Q-P------A-S--------
----PE-T-------LNRG----PLWHQM-LS--LALPYQ----TFLPEG
VGGHAVLTLAPVNL-I-E-LTKHTI-KCDAN----A---IIRSWEYRL-I
PR-FRD------------------AP-PSQ-STIEA-V---AALAELN--
-------AT-VVQ--A-------G-----S-V-----T-G---TLELV--
--RFPRD---------------------LTNLEL-SQQLQTAQGRLN---
------RWLPYT---------------------G-M--AD-F--EHEFAV
VYDRKQLERKLDEL-KYQASYESLSLYPDYCRKLQVLQELKYIDDMQQVA
MKGRVACEMGQN-ELMITELVMRNILTDLQPAEIAALLSSLVFQAKSDVT
--P-KL----TETL---QKAEA----QFREVENDIRLVE--RQYGV--TD
---VC--K--KEELNFGLTEVVYEWARNKPFAEIMLLTD-IKEGIIVRCI
QQLNETLCNVKDAARIIGDPVLHSKMEEASNAIKRDIVFAASLYTSSTPI
VI----GDV-----------------------------------------
--------------------------------------------------
--------------------------------------------------
-----------------------------
>AEPI003917-PA_Anopheles_epiroticus  
MSA-----------------------------------------------
----------------------------FST-LAFSAAEFTNLLPVTAVI
VCIGATIM------FLIKAAVILRVQADDVLRPSNVTQQNHNVHVPRLKM
TRVHIPFTFRLLDAGNNSFDEVRLAVSSQVKYSLQAFWGVSIRELHVSLW
RTWNDLRDASNSHIVDSSYCQQLATNVRSDFTALYCDIIRRKGPALGSPI
VYTFYSEC------CQPHSEHVIA-LQSPKPPLILGAPPRLAYPLVVFMI
RETEPEELLHPDET---------------------VILVNVVHLRDPVCP
LPTSILAQYLKQASGQLSCLKQLYLATGDPMTADETTTTTNGGN-GGAS-
-GGN-GG-SGNGS-------TGTAHPTGTLSLAEPVACAGNNEPLLCSDS
APRDCPVGEQLCVVCHYFPLSRALLPCRHTCICAVCFSKLDRCPMCRATI
TSYFCIRTEEYLPANSTNELKVNGKPKGTVHWLDALNDRLTDFLGFRVAR
--K-----------------------DKDHPAWLKEP---------PPIV
-EDTEDLLRAFILEP-KIP-IHDPKP--Y-FAPRHPSVEQL--YDIPPAP
ISTRIVPERCPETGRVLDFIETL--V---------------------H--
-NAGS---TAKNSMSLQREPTES-IDT-ARGSASYFPFWPG-GFDEPE--
--------TVLAGL-MP--SP-------LF-E-TD-LKSCP------PGF
ATGVEFETRS-QMD--STG-----T--GDS-GKGGVIDLLSAIAGD-EGF
V---E---LL-S-DEYQTQAPD--R----TDKE------ET-SKP-----
------L-P-------------QDVDE-GDLLTVD--RER-GVIEGEVLK
ISNVN-N-NALQAAEWAEMLDISKPV--DDFYVKIPAMAHRFPFELDIFQ
KQAILKLEEHSHVFVAAHTSAGKTVVAEYAIALSKKH----MTKTIYTSP
IKALSNQKYRDFKTTFQD--VGLIT-------------------GDIQID
PTASCLIMTTEILRSMLYCGSDITRDLEYVIFDEVHYITDSDRGHVWEEV
LILLPDHVCIVMLSATVPNTIEFANWVGKTKKKRVWVVSTAKRPVPLE--
---------HYLYTGFGGKSKD-DSFL-IVNEQ-S------------KFV
QD--G--Y------R--RAKE----S--FE----AKQAK----N-TG---
--------RR-N-G-P----------------------------------
-------------------------YSQ-RQEQTLWVGLIDHLQKKEKLP
VVAFTLSRNRCDNNAEALMSC-----DLTT-AREKYAITSFFQQCL-QRL
VPADRALPQVQQMQS-CLERGIGIHHSGILPILKEIVEMLFARGLVKVLF
ATETFAMGVNMPARTVIFDSTRKFDGQAVRPLQPSEYTQMAGRAGRRGLD
KTGTVIILC-KQN-L-P-MDAELKTMILGKPVRLESQFRLTYAMMLY-LL
RVE-----LVSVENMMLHSFREF-DKRQ-QMPQSKLELSKI---------
-Q----EKVS--AL-S--KL---SD-HL--Q------P-L-C-DF-YEAA
YEYIQL---R--NELI-PKQL-CQ---------PKA--------------
------------------I-NELKAGRVVVVTDEHHYNKLGILLSVTVQS
H-KDLKLVVLVLDHYP--TGRA--------L-S------A-Q--------
----SE-T-------LNRG----TLWHQM-LS--LALPYQ----TFLPEG
VGGHTVLTLAPVNL-I-E-ITKQTI-KCDAN----S---IIRSWENRL-I
PR-FRD------------------AP-PSQ-TTVEA-V---AALAELN--
-------TT-VAQ--T-------G-----S-V-----T-G---ALEVV--
--KFQCD---------------------LTNFEL-TKQLKVARDRLN---
------HWLPYT---------------------N-I--AD-F--EHEFAL
VYDRKQLERKLEEL-KYQASYESLSLYPDYCRKLQVLQELKYIDDMQQVA
MKGRVACEMGQN-ELMITELVMRNILTDLQPAEIAALLSSLVFQAKTDVT
--P-KL----TETL---KKAEA----QFREVENDIRLVE--RQYGV--TD
---VC--K--KEELNFGLTEVVYEWARNKPFAEIMLLTD-IKEGIIVRCI
QQLNETLCNVKDAARIIGDPVLHSKMEEASNAIKRDIVFAASLYTSSTPI
VI----GEV-----------------------------------------
--------------------------------------------------
--------------------------------------------------
-----------------------------
