# Supplementary material for: The genome of the biting midge Culicoides sonorensis and gene expression analyses of vector competence for bluetongue virus
Source: BMC Genomics. 2018 Aug 22;19:624. doi: 10.1186/s12864-018-5014-1 (PMC6106943; doi:10.1186/s12864-018-5014-1)
Supplement: Supplementary file 3 — Supplementary Alignments. Zip file containing the gst-1 and ski2 CDS and protein sequences, the protein alignment obtained using T-Coffee as described in the Additional file 1: Supplementary Methods, and the protein alignment after removing variable positions (with a T-Coffee value < 6 as described in the Additional file 1: Supplementary Methods). (DOCX 267 kb) [file 12864_2018_5014_MOESM3_ESM.zip › ski2_prot_aln_cons.fasta]

>TCONS_00014023_C_sonorensis 
M-------------------------------------------------
--------------------------------------------------
--------------------------------------------------
--------------------------------------------------
--------------------------------------------------
--------------------------------------------------
---------------------------------------------LTNP-
--PKERLRKYIVEPDLPLHDPKPYFFPAQVNLDNLFHVPDCPPSTTIVPV
R---MGNIVDYEEVPLEGAGDTATNSMSLQRAPGPKTKETRGDHGNFPFW
PGGFDQPEKD---EHNLLTCPPGFDEGMTFG---IDLLS----EVLHISE
TVKTEWAEMLDVTKPVKDFHIKVPDPAHIYPFELDIFQKQAIIKLEEHNH
VLVAAHTSAGKTVVAEYAIALSRRHGTRAIYTSPIKALSNQKYHDFKKTF
GDVGLIT------GDIQIDGDSSCLIMTTEILKSMLYCGSDVTRDLEYVV
FDEVHYLNDPERGHVWEEVFILLPDHVCIVMLSATIPNTIEFANWVGRTK
RRKVFVMQTLKRPVPLQHFLYTGCGGKSRNDIFM-VNEKSEFSLS---KA
KA------NPQQEKTLWVGLVDYLRRNDKMPVIAFTLSRNRCDSNAEALS
STDLST-HEKYKINATFQRCLQRLKPIDRQLPQVK----CLERGVGIHHS
GILPILKEVVEILFQNGLVKLLFATETFAMGVNMPARTVIFDSVKKFNGK
ETRPLEPAEYTQMAGRAGRRGLDKSGTVILICKQDVPPDIQLRSMILGKS
KKLESQFRLTYAMILNLLRVEGLSVEDMMSHSFRE-FKQS--PEQ-----
---SRMSALQKLGEHLTPLCEFSAAKVYIKSWEIIPKYITQQKIQNELKP
GRILIISYKNHFNKLALLLTVPKLVKVDSQYKVFVLDN-----NLWYKML
SLSSPFKKFTPDGAGGHQVLSIQAEHILEISKKTL-IEPE----NWDQRQ
IPRFKDTP-SASVLKALT-----------EIYENSTDIPNFEQEFEKVYQ
RKSLEGELQELRYKISKESLSLYPDYVNKVKVLQDLNYVDSTHQVTMKGR
VACQMSQNELLITELIFRNILTELEPPEIAALLSALVFQEKTENDPK---
--GMQLLAIDTDVHTIEMQY-DKLNFGLMEVVYEWARNKPFAEIMELTDC
KEGIIVRCIQQLNEILKDVKDAARIIGNSTLPNKMEEASNAIKRDIVFAA
SLYTTDEKIFVGD-------------------------------------
-----------------------------------------------
>CPIJ003293-RA_Culex_quinquefasciatus
M-------------------------------------------------
--------------------------------------------------
--------------------------------------------------
--------------------------------------------------
--------------------------------------------------
--------------------------------------------------
--------------------------------------------------
--TEDTLRHFILEPFSSGSEPKPSFYPRTLTIESLYEIPPAPLSTQIVPK
RCQETGAIIDFVEVPLENAGSNAKNSMSLQREPGPA---TRGSAANFPFW
PGGFDEPENTLKMEENLKTCPPGFTNGMEFG--IIDLLSAI--QVLKIAN
TKTAEWAEILDVSKPVTDFHTKIPEMAHRYPFELDIFQKQAIIKLEEHNH
VFVAAHTSAGKTVVAEYAIALSKKHMTKTIYTSPIKALSNQKYRDFKSTF
EDVGLIT------GDIQIDPTASCLIMTTEILRSMLYCGSDITRDLEYVI
FDEVHYITDADRGHVWEEVLILLPDHVCIVMLSATVPNTLEFANWVGKTK
KKRVHVVSTPKRPVPLKHYLYTGCGGKSKDDMFLVVDEQSKFLIDGFRKA
KE-------QKQEQTLWVGLIDQLQKNDKLPVVAFTLSRNRCDNNANALM
SCDLTTGREKYLITSFFQLCLQKLKPPDRMLPQVIQVQNCLQRGIGIHHS
GILPILKEIVEMLFARGLVKILFATETFAMGVNMPARTVIFDSTKKFDGQ
TSRMLQPAEYTQMAGRAGRRGLDKNGTVIIICKMGVAGESELQNMILGKP
MRLESQFRLTYAMILYLLRVELVTVENMMLHSFREFGKRLKLPESTSELN
KM-------------------------------------LSQKVSNEMKP
GRVLVVTHAQHHNKLAILLSVVQQDQNTARYKVLVLDHQMERGKLWHRML
ALSAQHRHFVPEGVGGHCVLQITVDDVMDVTKQVIKCDPVKILQNWDNRQ
IPRFKDQPPSQSVLDATAALSELN--I--DRFLPYTDIADFGHEFAFVYD
RKQLETKLEDLKYQVSYKSMSLYPDYCNKLKVLQELKYIDDMQQVAMKGR
VACEMGQNELMITELVLRNILTDLQPAEIAALLSSLVFQSKTEVEPKM--
-KARA---VERDIRSVEQMY-DKLNFGLVEVVYEWAQNKPFSEIMDLTDI
KEGIIVRCIQQLNETLCNVKDAARIIGDPVLHSKMEEASNAIKRDIVFAA
SLYTSSTPIEID--------------------------------------
-----------------------------------------------
>S_cerevisiae_SKI2
M-------------------------------------------------
--------------------------------------------------
--------------------------------------------------
--------------------------------------------------
--------------------------------------------------
--------------------------------------------------
--------------------------------------------------
--------------------------------------------------
--------SGYK-------NANASNSLSITRSINHNQNSVRGSTAQLPFT
PGGI------------LFDIPEGMNRGIKP--------------------
--KKEWAHVVDLNHKIENFDELIPNPARSCPFELDTFQKEAVYHLEQGDS
VFVAAHTSAGKTVVAEYAIAMAHRNMTKTIYTSPIKALSNQKFRDFKETF
DDIGLIT------GDVQINPDANCLIMTTEILRSMLYRGADLIRDVEFVI
FDEVHYVNDQDRGVVWEEVIIMLPQHVKFILLSATVPNTYEFANWIGRTK
QKNIYVISTPKRPVPLEINIW---------ELIPVINQNSEFLEANFRKH
KEGGANRG-------TWPEIVNYLRKRELLPMVVFVFSKKRCEEYADWLE
GINFCNNKEKSQIHMFIEKSITRLKKEDRDLPQILKTRSLLERGIAVHHG
GLLPIVKELIEILFSKGFIKVLFATETFAMGLNLPTRTVIFSSIRKHDGN
GLRELTPGEFT-LAGRAGRRGLDSTGTVIVMA-----SIATFKEVTMGVP
TRLQSQFRLTYNMILNLLRIEALRVEEMIKYSFSENAKETLQPEHEKQIK
VL-EELQTI---------------M-AYK--TNLMQEMVKSPSILHILKE
GRLVAFRDPNDCLKLGFVFKVS----------------------------
--------------------------------------------------
-------P-GK---KDVAALNEFNA-------------PN-SQHIVPKFK
AHVIKKKIEELYHLMSDQNLSLLPDYEKRLAVLKDTEFIDQNHNVLLKGR
VACEINS-ELVLTELILDNFLGSFEPEEIVALLSVFVYEGKTR-------
--------IYKKMLC-------RKRFAMMNVVYEWARGLSFKEIMEMSPE
AEGTVVRVITWLDEICREVKTASIIIGNSTLHMKMSRAQELIKRDIVFAA
SLYL----------------------------------------------
-----------------------------------------------
>ISCW013335-PA_Ixodes_scapularis
--------------------------------------------------
--------------------------------------------------
--------------------------------------------------
--------------------------------------------------
--------------------------------------------------
--------------------------------------------------
--------------------------------------------------
--------------------------------------------------
--------------------------------------------------
--------------------------------------------------
--------------------------------------------------
--------------------------------------------------
-------------------------------VRSMLYNRSDVVADLEWVI
FDECHYINDPDRGVVWEEVLIMLPRHVGLVLLSATVPNALNLANWIGRIK
ERMLYVICTTKRPVPLEHHLY---------ETFLILDASNKFQ-------
--------NFEQDRSRYQGLIQHLRKADRLPVICFTLSRKRCDENALSLR
SLDLTTAEEKSAIRRFIQST-SRLGRADQRLPQLRTLRSLLESGFGVHHS
GVLPILKEAVEMLFQRGLVKVLFATETFAMGVNMPARTVVFDSIRKHDGV
SNRDLLPAEYIQMAGRAGRRGKDKTGTVLIMCKAEVPESSQLQAMMLGRP
TELQSRFRITYSMILNLKAQAHKRVEDMMRDSFREN--------------
--------------------------------------------------
----FSFTRYHCSKVKLLYSIS----------------------------
--------------------------------------------------
-------------------------------------CPLFETHFDQGRR
RQRLTEELARMRHLLSEESLASMPDYQNHVLALEKLGYLEPEGALTLKGR
VARALSSHEVMLTELLLQESLLTLGAPEVAALFSSFVFEQRTEDELVISM
AAAVHFGEVAQRIGKVQREC-EQFSFGLCNVVYHWAKGMHFAHIMELTKT
QEGIIVRCIQRLDELLKDVRTAAGIVGNPELRAKMEEASRLIRRDIVFAA
SLYLQ---------------------------------------------
-----------------------------------------------
>PPAI010526-PA_Phlebotomus_papatasi
--------------------------------------------------
--------------------------------------------------
--------------------------------------------------
--------------------------------------------------
--------------------------------------------------
--------------------------------------------------
--------------------------------------------------
-----NLRDYIVNPFLELLENMP-CLPSESNPDNVFDISEPLLGTTLKAK
RCDVTGEVIDFIEIEIANPDSRPDNSMSFQRAPDV---SVRGSSTNYPFW
PGGFDEESE------QLLTLAPTMTHGISS-------------EVLKLSN
A-ETKWAVLVDTNQAI----------ALVFPFKLDNFQKHAIHQLEDHNH
VFVAAHTSAGKTAVAEYAIALSLKHHTKAIYTSPIKALSNQKYRDFKKSF
KDVGLIT------GDVQIDSDASCLIMTTEILRSMLYCGSEIARDLEYVI
FDEVHYITDADRGHVWEEVLILLPANVTIVMLSATVPNTLEFASWVGQTK
KKKVYVVSTLKRPIPLKHYLYVPFVAKN------ILDENSRFLI------
----------NQEKTMWEKLVGFLRKTDKLPVVAFTLSRNRCDMNAESMR
GCDLCT-KEKGIINSFFMKCLQSLKPPDRNLPQVKNLQYYLERGYGVHHS
GILPILKEIVEMLFQCGLVKLLFATETFAMGVNMPARTVIFDSDRKFDGT
--------------------------------------------------
--------------------------------------------------
--------------------------------------------------
--------------------------------------------------
--------------------------------------------------
--------------------------------------------------
--------------------------------------------------
--------------------------------------------------
--------------------------------------------------
--------------------------------------------------
--------------------------------------------------
-----------------------------------------------
>GBRI004156-PA_Glossina_brevipalpis
M-------------------------------------------------
--------------------------------------------------
--------------------------------------------------
--------------------------------------------------
--------------------------------------------------
--------------------------------------------------
--------------------------------------------------
----KKLQNYILCPELSIHNPIPEVIPRKYNEMRLLNLPRGAASTKLVPR
RDFLTGKVISFVEVDLEDVDANAKNSTSMRREPGLLDEITRGSAMNYPFW
PGGFDEPSKEINK-GELLSLPPGFKHGYDFS------------PVLEISS
---TEWAEMLDVTHDITDFHERIPCPAKKFDFELDTFQKQAILKLEERQY
VFVAAHTSAGKTVVAEYAIALSQRDLTRTIYTSPIKALSNQKYRDFKKIF
KDVGLIT------GDLQIDPTATCLIMTTEILRSMLYCGSDITRDLEYVI
FDEVHYINNRERGHVWEEVFILLPDHVNIIMLSATVPNTMELATWVGCTK
KRKVYVISTLKRPVPLMHYLYTGAGGKS------LVDADGKFLHQNYEIA
VA------SLKQDQNTWIGLIDFLKRNDKMPVVAFTLSRNRCDINAQVLQ
SIDL--AREKGSVEIFFQQCLAKLKPPDRVLPQVLTMKDSLGRGIGVHHS
GILPILKEIVEMLFQAGLVKLLFATETFAMGVNMPARTVVFDSHRKFDGS
EVRNLKPGEYIQMAGRAGRRGHDQNGTVILLCKVQVPYEDEMRAMILGKP
EKLESQFILRYAVILICLRIESIKVEDIMKFSFKEF----QLPAQQKQLE
VAQN----------------------------------------------
--------------------------------------------------
--------------------------------------------------
--------------------------------------------------
--------------------------------------------------
--------------------------------------------------
--------------------------------------------------
--------------------------------------------------
--------------------------------------------------
-----------------------------------------------
>AALF008031-PA_Aedes_albopictus
--------------------------------------------------
--------------------------------------------------
--------------------------------------------------
--------------------------------------------------
--------------------------------------------------
--------------------------------------------------
-----------------------------------------------K--
---EDVLRQYILEPVIPVNEPKPHFQPRVPTVESLYDIPPAPLSTRIVPE
RCQETGKIIDFIEIPIENAGSTAKNSMSLKREPGPGDDSTRGSASYFPFW
PGGFDEPEKAIQ-EKNLKNCPPGFANGMVF---IVDLLSAIEQ-VLKIGE
TTSAEWAEILDVSKPVADFYTRIPDMAHKYPFELDIFQKQAIIKLEEHNH
VFVAAHTSAGKTVVAEYAIALSKKHMTKTIYTSPIKALSNQKYRDFKTTF
EDVGLIT------GDIQIDPTASCLIMTTEILRSMLYCGSDITRDLEYVI
FDEVHYLTDADRGHVWEEVLILLPDHVCIVMLSATVPNTLEFANWVGKTK
KKRVYVVSTPKRPVPLEHYLYTGCGGKTKDDLFLVVDEKSNFLMDGYRKA
KE-------QKQEQTLWVGLIHHLEKNKKMPVVAFTLSRNRCDNNANALM
SCDLTTPSEKYFINSFFQLCLQKLKPPDRVLPQVIQVQNCLQRGIGIHHS
GILPILKEIVEMLFARGLVKILFATETFAMGVNMPAKTVIFDSTKKFDGQ
SSRLLQPAEYTQMAGRAGRRGLDKNGTVIIICKVDVPSESDLRNMILGKP
MRLESQFRLTYAMILYLLRVELVTVENMMLHSFREFEKRQKLPESKSELS
RMEEKI------SEHLKPLCQFDAA------WDFMPFVFLTQKVSNEMKP
GRVLVITHKTHRNKLAILLSVLQQDHKSARYKVLVLDH--ERGDLWHRIL
ALSAQYRQFIPEGIGGHCVLQITHTNI-DVTKQTIKCDPTKIIQNWDNRQ
IPRFKDQPPSQSVLDAMAALTELNTA---DRYLPYTDIADFVHEFAIVFD
RKQVEKKLDDLKFQVSYKSMSLYPDYCNKLKVLQELRYIDDMQQVAMKGR
VACEMGQNELMITELVLRNILTDLQPAEIAALLSSLVFQAKTEVEPK---
--AKA--EVENDIRYVEKMY-DELNFGLIEVVYEWARNKPFAEIMELTDI
KEGIIVRCIQQLNETLCNVKDAARIIGDPVLHSKMEEASNAIKRDIVFAA
SLYTSTTPIAV---------------------------------------
-----------------------------------------------
>CLEC011697-PA_Cimex_lectularius
M-------------------------------------------------
--------------------------------------------------
--------------------------------------------------
--------------------------------------------------
--------------------------------------------------
--------------------------------------------------
--------------------------------------------------
-----KLQKWVLE-------------------------------------
--------------------------------------------------
--------------------------------------------------
---GAYAVQANTYNPVDMSF--------TFPFDLDNFQKRAILALEQSYH
VFVAAHTSAGKTVVAEYAIAMAKRNQTRAIYTSPVKALSNQKFHDFSKKF
KDVGLIT------GDTQLNESARCLIMTTEILRSMLYNSSEKIHDLEFVI
FDEVHYLNDPE---------------------------------------
--------------------------------------------------
---------RKRDEMLWTRLIYMLKSADLMPVVVFIFSRKKCDELA--LC
RVNLTTSREKWSILTFLKMHIKKLDEDDQKLEQISVMKELLERGIGVHHS
GVLPILKEIVESLFHQGIVKVLFTTETFAMGVNMPARTVVFNTIEKFDGS
NKRLLTPAEYIQMAGRAGRRGKDMEGNVYIMN-------HHLQTVMEGNP
TKLTSQFRIFYRMIL--AKREMITVDAMMANSFREND---K---------
----------------------------------------------ELEE
GRFVKVTFKNEINRIGIILEVKRPTRDTVNYIVIMLKA-------WYKMV
SML------QPFSE------------------------------------
-----------------------------------------ENHFEKVFL
WK-----------------------YSNMINVLKEKDYIDENESVKTKGY
IAARISKYELVVCEMLIDNILFDLEPPEVAALLSFLVHENKD--------
--------------------------------------------------
RAILLLTFL-----------------------------------------
--------------------------------------------------
-----------------------------------------------
>MDOA011080-PA_Musca_domestica
--------------------------------------------------
--------------------------------------------------
--------------------------------------------------
--------------------------------------------------
--------------------------------------------------
--------------------------------------------------
--------------------------------------------------
----NKLKNYILAPELSIHDPLPDIIPREYNEEKLLHLPRGPASTKLVPK
RDFITGKILLFVEVEIEDVGANAKNSTSMRREPGKLDEITRGSATNYPFW
PGGFDEPPKEIKR-GELLTTPPGFKAGYDFTK------R-----VLEIST
---TEWAEMLDISHPITDFKEKIPCPAMSFPFELDTFQKQAIIKLEERQY
VFVAAHTSAGKTVVAEYAIALSQRDLTRTIYTSPIKALSNQKYRDFKKTF
KDVGLIT------GDLQIDPTATCLIMTTEILRSMLYCGSDITRDLEYVI
FDEVHYINNPERGHVWEEVIILLPDHVNIIMLSATVPNTMELADWVGSTK
KRKVFVISTLKRPVPLMHYLYTGSGGKTKDDRFL-VDDQGRFLQENYEKA
VE-------P--DQNTWIGLIDFLKRNDLMPVVAFTLSRNRCDMNAQALN
SIDL--AREKGSVEIFFHQCLSKLKPPDRELPQVLQMKDSLSRGIGVHHS
GILPILKEIVEMLFQSGLVKLLFATETFAMGVNMPARTVVFDSHRKFDGM
EVRNLKPGEYIQMAGRAGRRGHDKNGCVILMCKANVPPAQDLRSMILGKP
EKLESQFILRYAVILTCLRIESIKVEDIMKFTFKEF----QLPAQQKQLE
VAQSKFSQMPELGEHLQPLCKFDLATEYIGEKRLMRFLLAQPKIVKELKV
GRVVLVCKGKHYNKLGVLLSMKAVQGKETTYRVLVLDH--YRGESYYK-I
ALTPQFKYYHPEGIGGHTILDLHAADFVEITKTN------VIIRNWEQRQ
IERFKDSPPGA----LV--------N---QDVLPHTNIAGFEQEFAIVYE
RKMLEHRIEELKFKNSTKNLSLYPDYCNKLEVLRALKYIDELDEVTLKGK
VACEMGQNELLITELILCNMFNNLEPAEIAALLSGLVFQAKIQGEPVIKL
-KCVK--------LSVE----DRLNFGLLEVVYEWARNKPFAEIMKLTEV
QEGIIVRCIQQLDETIRDVKTAAIRIGNPALQSKMEEASNAIKRDIVFTA
SLYTTF--------------------------------------------
-----------------------------------------------
>PHUM420000-PA_Pediculus_humanus
M-------------------------------------------------
--------------------------------------------------
--------------------------------------------------
--------------------------------------------------
--------------------------------------------------
--------------------------------------------------
--------------------------------------------------
--VGKQLQEYILCPKLPIHNF-------EPDTSAL-----SENSTILKLD
RDLRSGELRSFTEVL-----------------------------------
-------------------------------------------PVIRLSD
VTSTEWAEVIDVSLPVTDFYEKIPDMAFKYNFELDTFQKQAILKLEEHCS
VLVAAHTSAGKTVIAEYAIALSQRHMTRTIYTSPIKALSNQKYRDFRNTF
KDVGLIT------GDFQVNQTGTCLIMTTEILKSMLLAQNDIIRDLEYVI
FDEVHYINDFKRGHVWEEVVILLPSHVSIVMLSATVPNTLQFADWVGRTK
QQKMYVISTTQRPVPLEHFLYTGSGGNSKDERFLILSATNEFQKK-YLEA
VE-------RKQDTTMWVALIEHLQKHDKLPIVAFILSQKRCDENASSLM
SVDLTTAKEKSHVRHFFQQSIQKLKEPDQTLPQILKMQKLLENGIGIHHK
GILPILKEIVEMLFQERCVKILFATETFAMGVNMPAKTVVFDSIHKYDGS
EKRMLLPSEYIQMAGRAGRRGLDKTGTVIIICREDMPTENNLIQLMKGIP
KKIESQFRLTYSVILKLERKKRVTVEEMMANSFKEADHIIKKKTYTQSLE
QV-NNLSSLEK---------------DYIKNWVLSSKIFTDKKGLKLVTP
GRVVLLTHKSHINKLGIILSC------NVKFKVLVLDN-------WYKLI
GLLNLNKIFVPDDLGVHTVITIDASDIFEVTTILLKIDSKIILSDWDNRQ
IPRFRDNPPGQTFQRVLEELTEITHT----------------------FK
LLCLEKKKENLKFLLSYQSMSLYSDYKSRLAVLKMLNYLDSKNSVQMKGN
VACEMSSQELLITELVFRNALNDLQPPEIAALLSCFVYQGKKKNE----L
-AGIAIKKIAKDVFEAEEIC-ENMNFDLVPVVYEWAREKPFAQIMTLTDV
QEGIIVRCIQQLNETIKEVKNAAKIIGEPTLQQKMEDASNAIKRDIVFAA
SLYMQ---------------------------------------------
-----------------------------------------------
>AMAM023813-PA_Anopheles_maculatus
--------------------------------------------------
--------------------------------------------------
--------------------------------------------------
--------------------------------------------------
--------------------------------------------------
--------------------------------------------------
--------------------------------------------------
--------------------------------------------------
--------------------------------------------------
--------------------------------------------------
--------------------------------------------------
--------------------------------------------------
--------------------------------------------------
--------------------------------------------------
--------------------------------------------------
--------------------------------------------------
--------------------------------------------------
--------------------------------------------------
--------------------------------------------------
--------------------------------------------------
-----------------------------------PKQLCQPKAINELKV
GRVVVVTDRHHYNMLGILVSVSLQSHKDMTLAVLVLDHGLDRGMLWHQML
SLALPYQTFLPEGVGGHCLLTLGPTNLVKVTKHTIKCDANNIIRSWENRL
IPRFRDAPPSQATVEAVASLAELNAKVIENRWVPYTDIADFEHEFAIVFD
RKQLERKLDELKYQVSYESLSLYRDYRQKLQVLQELKYIDKMHEVAMKGR
VACEMGQNELMITELVMRNILTDLQPAEIAALLSSLVFQAKTDVTPKL--
-KAEEFREVENDIRMVERQF-EELNFGLTEVVYEWARNKPFADIMVLTDV
KEGIIVRCIQQLNETLCNVKDAARIIGDPVLHSKMEEASNAIKRDIVFAA
SLYTSSTPIVIGDV------------------------------------
-----------------------------------------------
>AFAF012816-PA_Anopheles_farauti
--------------------------------------------------
--------------------------------------------------
--------------------------------------------------
--------------------------------------------------
--------------------------------------------------
--------------------------------------------------
---------------------------------------------LTNP-
--TDDLLRAFILEPNIPVHKPKPFFVPRHITPEQLYDVPHAPISTRIVPE
RCPETGKVLDFIETVVQNAGSTAKNSMSLQREPTESLDSARGNASYFPFW
PGGFDEPETVLS--TNLKSCPPGFATGVDFG--VIDLLSAIA-QVLKISN
VKSAEWAEMIDISKPVDDFYAKIPVMAHRFPFELDIFQKQAILKLEEHNH
VFVAAHTSAGKTVVAEYAIALSKKHMTKTIYTSPIKALSNQKYRDFKTTF
QDVGLIT------GDIQIDPTASCLIMTTEILRSMLYCGSDITRDLEYVI
FDEVHYITDSDRGHVWEEVLILLPDHVCIVMLSATVPNTIEFANWVGKTK
KKRVWVVSTAKRPVPLEHYLYTGFGGKSKDDSFLIVNEHSQFEQGGYRRA
KE-------QRQEQTLWVGLIDHLQKKEKLPVVAFTLSRKRCDNNAEALM
SCDLTTAREKYAITSFFQQCLQRLIPPDRALPQVLQIQSCLERGIGIHHS
GILPILKEIVEMLFARGLVKILFATETFAMGVNMPARTVIFDSTRKFDGQ
SVRPLQPSEYTQMAGRAGRRGLDKTGTVIILCKQNLPTEPELKTMILGKP
VRLESQFRLTYAMILYLLRVELVSVENMMLHSFREFGKRQQIPQSKLELS
KVQEKVSALSKLSDHVLPLCEF----VYIDLWELQPKQLCQPKAINEFKV
GRILVVTEKNHYNKLGILLSVSMQSHKEMKLVVLVLDHQ-DRGPLWHRML
SLALPNQTFLPEGVGGHCVLTLAPTNVIEVTKHTIKCDGNSILRSWENRL
IPRFRDAPPSQTTIEAVASLAELNAS---AQWLPYTNIADFEHEFALVFD
RKQLERKLEELTYQVSYESMSLYPDYCRKLKVLQELKYIDDMQQVAMKGR
VACEMGQNELMITELVMRNILTDLQPAEIAALLSSLVFQAKTEV------
-------EVENDIRLVERQ--EELNFGLTEVVYEWARNKPFAEIMVLTDI
KEGIIVRCIQQLNETLCNVKDAARIIGDPVLHSKMEEASNAIKRDIVFAA
SLYTSSTPIVISEV------------------------------------
-----------------------------------------------
>SCAU006195-PA_Stomoxys_calcitrans
--------------------------------------------------
--------------------------------------------------
--------------------------------------------------
--------------------------------------------------
--------------------------------------------------
--------------------------------------------------
--------------------------------------------------
---INKLKNYILSPELSIHDPLADVIPRKYNAEKLIHLPRGPASTKLVPK
RDFFTGKILSFVEVDIEDVGATAINSTSMRREPGQLDEATRGSAMNFPFW
PGGFDEPPKEI---GELLTTPPGFRAGYDFSK--VNL------PVLEIST
A--TEWAEMLDISQPITDFKEKIPCPAMSYPFELDTFQKQAIIKLEERQY
VFVAAHTSAGKTVVAEYAIALSQRDLTRTIYTSPIKALSNQKYRDFKKTF
KDVGLIT------GDLQIDPTATCLIMTTEILRSMLYCGSDITRDLEYVI
FDEVHYINNPERGHVWEEVIILLPDHVNIIMLSATVPNTMELADWVGSTK
KRKVYVISTLKRPVPLMHYLYTGSGGKSKDDRFL-VDEQGRFLQDNYEKA
VE-------P--DQNTWIGLIDFLKRNDLMPVVAFTLSRNRCDMNAQALT
SIDL--AREKGSVEIFFQQCLSKLKPPDRELPQVLQMKDSLGRGIGVHHS
GILPILKEIVEMLFQAGLVKLLFATETFAMGVNMPARTVIFDSHRKFDGM
EVRNLKPGEYIQMAGRAGRRGHDKNGCVILMCKANVPPAQDLRSMILGKP
EKLESQFILRYAVILTCLRIESIKVEDIMKFTFKEF----QLPAQQKQLE
VAQSKFSKMAELGEHLQPLCKFEMAVEFITEKRLMKFFLTQPKIVKELKV
GRVVLISKGKHYNKLGVLLSMKAVPGKDTIYRVLVLDH--YRGEIYYK-I
SLTPQYKYFHPEGIGGHTILDLQAADFVEVTKSS------VIIRNWEQRQ
IERFKDSPPGATVVKAVSELHQLNENYI-QDILPHTNIAGFEQEFAIVYE
RKVLEHRIEELKFKNSTKNLSLYPDYCNKLEVLRTLKYTDELDEVTLKGK
VACEMGQNELLITELILCNMFNNLEPAEIAALLSGLVFQAKIQGEPVIKL
-KCVK--------LAVE--H-ERLNFGLVEVVYEWARNKPFAEIMKLTEV
QEGIIVRCIQQLDETIRDVKTAAIRIGNPALQSKMEEASNAIKRDIVFTA
SLYTTF--------------------------------------------
-----------------------------------------------
>AGAP003182-PA_Anopheles_gambiae
M-------------------------------------------------
--------------------------------------------------
--------------------------------------------------
--------------------------------------------------
--------------------------------------------------
--------------------------------------------------
---------------------------------------------LKE--
---EDLLRAFILEPKIPIHEPKPYFEPRHPSFDQLYDIPHAPISTRIVPD
RCPETGKVLDFIETQVQNAGSTAKNSMSLQREPTESIDSARGSASYFPFW
PGGFDEPESVLAG--DLKSCPPGFATGVEFEA-MVDLLSAIASQVLKIST
VQSAEWAEMLDISKPVDDFYVKIPTMAHRFPFELDIFQKQAILKLEEHSH
VFVAAHTSAGKTVVAEYAIALSKKHMTKTIYTSPIKALSNQKYRDFKTTF
QDVGLIT------GDIQIDPTASCLIMTTEILRSMLYCGSDITRDLEYVI
FDEVHYITDSDRGHVWEEVLILLPDHVCIVMLSATVPNTIEFANWVGKTK
KKRVWVVSTAKRPVPLEHYLYTGFGGKSKDDSFLIVNAQSQFVQDGYRRA
KE------SQRQEQTLWVGLIDHLQKKEKLPVVAFTLSRNRCDNNAEALM
SCDLTTAREKYAITSFFQQCLQRLVPADRVLPQVQQIQSCLERGIGIHHS
GILPILKEIVEMLFARGLVKILFATETFAMGVNMPARTVIFDSTRKFDGQ
AFRPLQPSEYTQMAGRAGRRGLDKTGTVIILCKQNLPLDGELKTMILGKP
VRLESQFRLTYAMMLYLLRVELVSVENMMLHSFREFDKRQQMPQSKLELN
QVQEKMSALSKLSDHLQPLCEFEAASEYLNLRELLPKQLCQPKAINELKV
GRVVVVTDEHHYNKLGILLSVSVQSHKELKLVVLVLDH--NRGPLWHQML
SLALPYQTFLPEGVGGHAVLTLAPVNLIELTKHTIKCDANGIIRSWEYRL
IPRFRDAPPSQSTIEAVAALAELNATV--NRWLPYTGMADFEHEFAVVYD
RKQLERKLDELKYQASYESLSLYPDYCRKLQVLQELKYIDDMQQVAMKGR
VACEMGQNELMITELVMRNILTDLQPAEIAALLSSLVFQAKSDVTPK---
---EA---VENDIRLVERQY-EELNFGLTEVVYEWARNKPFAEIMLLTDI
KEGIIVRCIQQLNETLCNVKDAARIIGDPVLHSKMEEASNAIKRDIVFAA
SLYTSSTPIVIGEV------------------------------------
-----------------------------------------------
>AMIN002753-PA_Anopheles_minimus
M-------------------------------------------------
--------------ICGATI-AAVIL----RPSNVTQ----TFRLLDAGN
NSE-RLAVSSQ---S-QAFWGVSIRELHVSLWR-------SNSHI---YC
QQLATNV---RS-VSPKPPLILGAPPRLAYPLVV---------LV-LPTS
ILA-----ASGQLSCLKQLYLAT------EAT-VPTGTLSLA-------N
NEP---------GEQLCVVCHYFPLSRALLPCRHTCICAVCF--------
-TIT---C-----YL-ASTT-------------------------LTTP-
-PTEDLLRAFILEPKIPIHEPKPYFEPRHPSVNQLYDIPHAPIITRIVPE
RCPETGQVLDFIETVVQNAGSTAKNSMSMQREPTESLDSARGSASYFPFW
PGGFEEPEAILAN-ANLKSCPPGFVTGVEFD-GVIDLLSAIG-QVLKISN
VQSAEWAEMLDISKPVDDFYVKVPVMAHRFPFELDIFQKQAILKLEEHSH
VFVAAHTSAGKTVVAEYAIALSKKHMTKTIYTSPIKALSNQKYRDFKTTF
QDVGLIT------GDIQIDPTASCLIMTTEILRSMLYCGSDITRDLEYVI
FDEVHYITDSDRGHVWEEVLILLPDHVCIVMLSATVPNTIEFANWVGKTK
KKRVWVVSTAKRPVPLEHYLYTGFGGKSKDDSFLIVNEHSQFLQPGYQKA
KE------SQRQEQTLWVGLIDHLQKKEKLPVVAFTLSRNRCDNNAEALM
SCDLTTAREKYAITCFFQQCMQRLIPPDRALPQVVQMQSCLERGIGIHHS
GILPILKEIVEMLFARGLVKILFATETFAMGVNMPARTVIFDSTRKFDGQ
AVRPLQPSEYTQMAGRAGRRGLDKTGTVIILCKQNLPTDAELKTMILGKP
IRLESQFRLTYAMMLYLLRVELMSVENMMLHSFREFGKRLQMPQSMLELT
KVQEKVSALSKLSDNLMPLCEFEAAKVFIELWELLPKQLCQPKAINELKV
GRVVVVTDKDHYNKLGILLSVSLQSHKDMKLVVLVLDHQLDRGTLWHRML
SLALPYQTFQPEGVGGHCVLTLAPSNLVEVTKHTIKCDANNIIRSWENRL
IPRFRDAPPSQSTVEAVASLAELNAT---GVWIPYTNIADFEHEFALVFD
RKQLERKLDELKYQASYESMSLYPDYCQKLKVLQELKYIDDMQQVAMKGR
VACEMGQNELMITELVMRNILTDLQPAEIAALLSSLVFQAKTDVTPQ---
---EK---VENDIRLVERQY-EELNFGLTEVVYEWARNKPFAEIMVLTDI
KEGIIVRCIQQLNETLCNVKDAARIIGDPVLHSKMEEASNAIKRDIVFAA
SLYTSSTPIVIGDV------------------------------------
-----------------------------------------------
>GPPI000095-PA_Glossina_palpalis_gambiensis
M-------------------------------------------------
--------------------------------------------------
--------------------------------------------------
--------------------------------------------------
--------------------------------------------------
--------------------------------------------------
--------------------------------------------------
----KKLQNYILCPELSIHNPLPEVIPRKYNEMRLLTVPRGNASTKLVPK
RDFITGRIVSFVEIDLENVGANAKNSTSMRREPGLLDEITRGSAMNYPFW
PGGFDEPSKEMKK---LLTVPPGFKYGYDFS------------PVLEISS
---TEWAEMLDVTHDIADFHERIPCPAKKYDFELDTFQKQAILKLEERQY
VFVAAHTSAGKTVVAEYAIALSQRDLTRTIYTSPIKALSNQKYRDFKKIF
KDVGLIT------GDLQIDPTATCLIMTTEILRSMLYCGSDITRDLEYVI
FDEVHYINNRERGHVWEEVFILLPDHVNIIMLSATVPNTMELADWVGSTK
KRKVYVISTLKRPVPLMHYLYTGTGGKS------LVDADGKFLQENYEIA
VA------SLKQEQNTWIGLVDFLKRNDKMPVVAFTLSRNRCDINAQMLQ
SIDL--AREKGSVEIFFQQCLAKLKPPDRVLPQVLTMKDSLGRGIGVHHS
GILPILKEIVEMLFQAGLVKLLFATETFAMGVNMPARTVIFDSHRKFDGS
EVRNLKPGEYIQMAGRAGRRGHDQNGTVILLCKVQVPPADEMRAMILGKP
EKLESRFILRYAVILTCLRIESIKVEDIMKFSFKEF----QLPAQQKQLE
VAQNKFSKMPELGEHLQPLCKFELGNEYITEKRLMKSLFAQPKIAKELKI
GRVVIVTHSKHYNKLGILLYIKNTIGKETSYRVLVLDHQIHRGEMYYK-I
SLTPQHKFFQPEGIGGHAILDVKAGDFVEITKASLKIDAD----NWEQRQ
IERFRNSPPGATVLKAVSELSKLNDG---QEILPYTNIAGFEEEFAIVHD
RKVLEHRIEELKFKNSIKNLSLYPDYCNKLEVLRALRYIDELDEVTLKGK
VACEMGRNELFITELILCNMFNDLEPAEIAALLSGLVFRAKIAGEST---
-----FEKINDNI---------RLNFGLLEVVYEWACNKPFAEIMKLTEV
QEGIIVRCIQQLDETLHDVKTAAIRIGNPTLQSKMEEASNAIKRDIVFTA
SLYTTF--------------------------------------------
-----------------------------------------------
>GAUT041349-PA_Glossina_austeni
M-------------------------------------------------
--------------------------------------------------
--------------------------------------------------
--------------------------------------------------
--------------------------------------------------
--------------------------------------------------
--------------------------------------------------
----NKLQNYILCPELSIHNPLPEIIPRKYNEMRLLSVPRGNASTKLVPK
RDFITGKIVSFVEVDLENVGANAKNSTSMRREPGLVDEITRGSAMNYPFW
PGGFDEPSKEMDK-GELLTVPPGFKYGYDFS---V---ENL--PVLEISS
---TEWAEMLDVTHDIADFHERIPCPAKKYDFELDTFQKQAILKLEERQY
VFVAAHTSAGKTVVAEYAIALSQRDLTRTIYTSPIKALSNQKYRDFKKIF
KDVGLIT------GDLQIDPTASCLIMTTEILRSMLYCGSDITRDLEYVI
FDEVHYINNRERGHVWEEVFILLPDHVNIIMLSATVPNTMELADWVGSTK
KRKVYVISTLKRPVPLMHYLYTGTGGKS------LVDADGKFLQENYEIA
VA------SLKQDQNTWIGLVDFLKRNDKMPVVAFTLSRNRCDINAQMLQ
SIDL--AREKGSVEIFFQQCLAKLKPPDRVLPQVLTMKDSLGRGIGVHHS
GILPILKEIVEMLFQAGLVKLLFATETFAMGVNMPARTVIFDSHRKFDGS
EMRNLKPGEYIQMAGRAGRRGHDQNGTVILLCKVQVPPADEMRSMILGKP
EKLESRFILRYAVILTCLRIESIKVEDIMKFSFKEF----QLPAQQKQLE
VAQNKFSQMPELGEHLQPLCKFDLGNEYITEKRLMKSLFAQPKIAKELKI
GRVVIVTHGKHYNKLGVLLYIKNTIGKETSYRVLVLDHQ-NRGEMYYKL-
---PQHKFFQPEGIGGHAILDVKAGDFVEITKASLKIDAD----NWEQRQ
IDRFRNSPPGATVLKTVSELSQLNENY--QEILPYTNIAGFEEEFAIVHD
RKVLEHRIEELKFKNSINNLSLYPDYCNKLEVLRALRYIDELDEVTLKGK
VACEMGRNELFITELILCNMFNDLEPAEIAALLSGLVFHAKLAGECT---
-----FEKINDNI---------RLNFGLLEVVYEWACNKPFAEIMKLTEV
QEGIIVRCIQQLDETLHDVKTAAIRIGNPTLQSKMEEASNAIKRDIVFTA
SLYTTF--------------------------------------------
-----------------------------------------------
>FBpp0083853_Drosophila_melanogaster
--------------------------------------------------
--------------------------------------------------
--------------------------------------------------
--------------------------------------------------
--------------------------------------------------
--------------------------------------------------
--------------------------------------------------
---LERLRNYILRPELSLHNPLPDVLPRKFDPMRLLHAPRCPGSTKLAPR
R--QSGHILEFVELDLEAVGANANNSMSMQREPGLLEDATRGSHSNFPFW
PGGFDEQRQQIAA--KLLTVPPGFSSGYDFF---V-----L--PVLNIST
---SDWAEMVDISQPINNFKEQIPCPAMDFPFELDVFQKQAILKLEQRQY
VFVAAHTSAGKTVVAEYAIALSKRDLTRTIYTSPIKALSNQKYRDFRKTF
KDVGLIT------GDLQIEPTASCLIMTTEILRSMLYCGSDVTRDLEWVI
FDEVHYINNPERGHVWEEVIILLPEHVNIIMLSATVPNTLELADWVGSTK
KRKVYVISTLKRPVPLTHFLYTGAGGKSRDDIFL-VDAQGKYLQGNYEKA
VE-------A--EQYTWIGLIDFLRRSNMMPVVAFTLSRNRCDSNLAALQ
SVDLNT-KEKGAVQKFFLQCLAKLKPPDRTIPQVLVLKDALERGIGVHHS
GILPILKEIVEMLFQNGLVKLLFATETFAMGVNMPARTVVFDSCKKFDGL
EMRNLKPGEYIQMAGRAGRRGHDETGTAIIMCKGSVPPSMELRPMILGLP
EKLQSQFILRYAVILTCLRIESIKVEDIMKFSFKEF----QLPTQQKQLR
LAEDKFAMLPTLGEHLQPLVNFDKAVEYW---RIMKFVVTQPKIQKELKA
GRVIVITQGKHYNKLAILLNTKSVPGKDTIYKVLVLDH--QQGELYYK-L
SLTPRNMTFQPVGIGGHTVLDIKAIDIISITKSTLKVDAD-IIRNWEQRQ
LERFKDSP--------VTELNQLNES---GEFLPHTNIAGFEQEFAKVYE
RRMLEIHIEELRFKNSARNLTLYPDYCNKLKVLRALKYIDELDEVTLKGK
VACEMGQNELLITELILCNMFNDLEPAEIAALLSGLVFQAKMQDKPVI--
-----F--I------------NRLNFGLLEVVYEWARNKPFAEIMKLTTV
QEGIIVRCIQQLNETLRDVKTAAIRIGNPGLQSKMEEASAAIKRDIVFTA
SLYTEL--------------------------------------------
-----------------------------------------------
>GFUI034293-PA_Glossina_fuscipes_fuscipes
M-------------------------------------------------
--------------------------------------------------
--------------------------------------------------
--------------------------------------------------
--------------------------------------------------
--------------------------------------------------
--------------------------------------------------
----KKLQNYILCPELSIHNPLPEVIPRKYNEMRLLTVPRGNASTKLVPK
RDFITGRIVSFVEIDLENVGANAKNSTSMRREPGLLDEITRGSAMNYPFW
PGGFDEPSKEMKK---LLTVPPGFKYGYDFS-------ENL--PVLEISS
---TEWAEMLDVTHDIADFHERIPCPAKKYDFELDTFQKQAILKLEERQY
VFVAAHTSAGKTVVAEYAIALSQRDLTRTIYTSPIKALSNQKYRDFKKIF
KDVGLIT------GDLQIDPTATCLIMTTEILRSMLYCGSDITRDLEYVI
FDEVHYINNRERGHVWEEVFILLPDHVNIIMLSATVPNTMELADWVGSTK
KRKVYVISTLKRPVPLMHYLYTGTGGKS------LVDADGKFLQENYEIA
VA------SLKQEQNTWIGLVDFLKRNDKMPVVAFTLSRNRCDINAQMLQ
SIDL--AREKGSVEIFFQQCLAKLKPPDRVLPQVLTMKDSLGRGIGVHHS
GILPILKEIVEMLFQAGLVKLLFATETFAMGVNMPARTVIFDSHRKFDGS
EVRNLKPGEYIQMAGRAGRRGHDQNGTVILLCKVQVPPADEMRAMILGKP
EKLESRFILRYAVILTCLRIESIKVEDIMKFSFKEF----QLPAQQKQLE
VAQNKFSKMPELGEHLQPLCKFELGNEYITEKRLMKSLFAQPKIAKELKI
GRVVIVTHSKHYNKLGILLYIKNTIGKETSYRVLVLDHQIHRGEMYYK-I
SLTPQHKFFQPEGIGGHAILDVKAGDFVEITKASLKIDAD----NWEQRQ
IERFRNSPPGATVLKAVSELSKLNDG---QEILPYTNIAGFEEEFAIVHD
RKVLEHRIEELKFKNSIKNLSLYPDYCNKLEVLRALRYIDELDEVTLKGK
VACEMGRNELFITELILCNMFNDLEPAEIAALLSGLVFRAKIAGEST---
-----FEKINDNI---------RLNFGLLEVVYEWACNKPFAEIMKLTEV
QEGIIVRCIQQLDETLHDVKTAAIRIGNPTLQSKMEEASNAIKRDIVFTA
RIMNY---------------------------------------------
-----------------------------------------------
>AMEC012304-PA_Anopheles_melas
M-------------------------------------------------
--------------------------------------------------
--------------------------------------------------
--------------------------------------------------
--------------------------------------------------
--------------------------------------------------
---------------------------------------------LKE--
---EDLLRAFILEPKIPIHEPKPYFEPRHPSFDQLYDIPHAPISTRIVPD
RCPETGKVLDFIETQVQNAGSTAKNSMSLQREPTESIDSARGSASYFPFW
PGGFDEPESVLAG--DLKSCPPGFATGVEFET-MVDLLSAIASQVLKIST
VQSAEWAEMLDISKPVDDFYVKIPTMAHRFPFELDIFQKQAILKLEEHSH
VFVAAHTSAGKTVVADYAIALSKKHMTKTIYTSPIKALSNQKYRDFKTTF
QDVGLIT------GDIQIDPTASCLIMTTEILRSMLYCGSDITRDLEYVI
FDEVHYITDSDRGHVWEEVLILLPDHVCIVMLSATVPNTIEFANWVGKTK
KKRVWVVSTAKRPVPLEHYLYTGFGGKSKDDSFLIVNAQSQFVQDGYRRA
KE------SQRQEQTLWVGLIDHLQKKEKLPVVAFTLSRNRCDNNAEALM
SCDLTTAREKYAITSFFQQCLQRLVPADRVLPQVQQIQSCLERGIGIHHS
GILPILKEIVEMLFARGLVKILFATETFAMGVNMPARTVIFDSTRKFDGQ
AFRPLQPSEYTQMAGRAGRRGLDKTGTVIILCKQNLPLDGELKTMILGKP
VRLESQFRLTYAMMLYLLRVELVSVENMMLHSFREFDKRQQMPQSKLELN
QVQEKMSALSKLSDHLQPLCEFEAASEYLNLRELLPKQLCQPKAINELKV
GRVVVVTDEHHYNKLGILLAVSVQSHKELKLVVLVLDH--NRGPLWHQML
SLALPYQTFLPEGVGGHAVLTLAPVNLIELTKHTIKCDANGIIRSWEYRL
IPRFRDAPPSQSTIEAVAALAELNATV--NRWLPYTGMADFEHEFAVVYD
RKQLERKLDELKYQASYESLSLYPDYCRKLQVLQELKYIDDMQQVAMKGR
VACEMGQNELMITELVMRNILTDLQPAEIAALLSSLVFQAKSDVTPK---
---EA---VENDIRLVERQY-EELNFGLTEVVYEWARNKPFAEIMLLTDI
KEGIIVRCIQQLNETLCNVKDAARIIGDPVLHSKMEEASNAIKRDIVFAA
SLYTSSTPIVIGEV------------------------------------
-----------------------------------------------
>ACHR003211-PA_Anopheles_christyi
M-------------------------------------------------
--------------------------------------------------
--------------------------------------------------
--------------------------------------------------
--------------------------------TVPTGTLS-AEPVACAGN
NEPLLCSDSARVGEQLCVVCHYFPLSRALLPCRHTCICAVCFSKLDRMCR
ATITSYFCIRTEEYLPANST-------------------------LKE--
---EDLLRAFILEPKIPINEPKPYFEPRHPSVEQLYDIPQAALSTRIVPE
RCPETGKVLDFIETLLLNAGSTAKNSMSLQREPTESLDSARGSASYFPFW
PGGFDEPENVLAD-TDLKSCPPGFATGVEFE-GVIDLLSAIA-EVLKISN
VQTAEWAEMLDISKPVDDFYVKIPVMAHRFPFELDIFQKQAILKLEEHSH
VFVAAHTSAGKTVVAEYAIALSKKHMTKTIYTSPIKALSNQKYRDFKTTF
QDVGLIT------GDIQIDPTASCLIMTTEILRSMLYCGSDITRDLEYVI
FDEVHYITDSDRGYVWEEVLILLPDHVCIVMLSATVPNTIEFANWVGKTK
KKRVWVVSTAKRPVPLEHYLYTGFGGKSKDDSFLIVNEQSQFVQDGYRRA
KE-------QRQEQTLWVGLIDHLRKKEKLPVVSFTLSRNRCDNNAEALV
SCDLTTAREKYAITSFFQQCLQRLVPADRVLPQVQQIQSCLERGIGIHHS
GILPILKEIVEMLFARGLVKILFATETFAMGVNMPARTVIFDSTRKFDGQ
AFRPLQPSEYTQMAGRAGRRGLDKTGTVIILC---LPTDGELKTMILGKP
VRLESQFRLTYAMMLYLLRVELVSVENMMLHSFREFDKRQQMPQSKLELS
KVQEKVSDLSKLSDH-----EF---NDYL---ELLPKQLCQPKAINELKV
GRVVVVTDEHHYNKLGILLSFSVQSHKDLKLVVLVLDHH----TLWHQML
SLALPYQTFLPEGVGGHAVLTLAPVN---LTKHSIKCDANSIIRSWQNRL
IPRFRDAPPSQ-----IAALAELNASV--NRWLPYTNIADFEHEFALVYD
RKQLERKLDELKYQASYESLSLYPDYCRKLQVLQELKYIDDMQQVAMKGR
VACEMGQNELMITELVMRNILTVLQPAEIAALLSSLVFQAKSDVKPK---
------------IRLVERQY-EELNFALTEVVYEWARNKPFAEIMLLTDI
KEGIIVRCIQQLNETLCNVKEAARIIGDPVLHSKMEEASNAIKRDIVFAA
SLYTSNTPIVIGEV------------------------------------
-----------------------------------------------
>AMAM008270-PA_Anopheles_maculatus
M-------------------------------------------------
--------------------------------------------------
--------------------------------------------------
--------------------------------------------------
--------------------------------------------------
--------------------------------------------------
---------------------------------------------LVQP-
--TEDLLRAFILEPKIPIHEPKPYFEPRHPSVDQLYDVPHAPIMTRIVPN
RCPETGKVLDFIETLVQNAGLTAKNSMSLQRELTESLDSVRGSASNFPFW
PGGFDEPEAMLAD---LKSCPPGFATGVDFG-GIIDLLSAIAH-------
--------------------------------------------------
--------------------LLAKHMTKTIYTSPIKALSNQKYRDFKTTF
QDVGLIT------GDLQIDPTASCIIMTTEILRSMLYCGSDITRDLEYVI
FDEVHYITDSDRGHVWEEVLILLPDHVCIVMLSATVPNTIEFANWVGKTK
KKRVFVVSTAKRPVPLEHYLYTGFGGKSKDDSFLIVNEHSQFLAQGYQRA
KE-------QRQEQTLWVGLISHLQKKEKLPVVAFTLSRNRCDNNAEALM
SCDMTTAREKYAITSFFQQCLQRLIPADRILPQVVQIQACLERGIGIHHS
GILPILKEIVEMLFARGLVKVLFATETFAMGVNMPARTVIFDSTLKFDGQ
AVRPLQPSEYTQMAGRAGRRGLDKTGTVIILCKQNLPTDGELRTMILGKP
IRLESQFRLTYAMMLYLLRVELVSVENMMLHSFREFGKRQQMPQSKLELK
KVQEK---------------------------------------------
--------------------------------------------------
--------------------------------------------------
--------------------------------------------------
--------------------------------------------------
--------------------------------------------------
--------------------------------------------------
--------------------------------------------------
--------------------------------------------------
-----------------------------------------------
>ADAC001232-PA_Anopheles_darlingi
--------------------------------------------------
--------------------------------------------------
--------------------------------------------------
--------------------------------------------------
--------------------------------------------------
--------------------------------------------------
--------------------------------------------------
----DVLRAFIVEPQIPLHDPKRFYQPRQPTLELLYEIPNAPIGSRIVAN
RCAEMGRLLDFVEVAIADAGANAKNSMSLQREPV---ESARGSASYFPFW
PGGFEAPEAMIN---NLKSCPPGFTNGIEFTK-VVDLLSAIE-PVLNISA
NQSAEWAEILDISKPVDDFYVKIPVMAHRFPFELDIFQKQAILKLEEHSH
VFVAAHTSAGKTVVAEYAIALSKKHLTKSIYTSPIKALSNQKYRDFKTTF
QDVGLMT------GDIQIDPTASCLIMTTEILRSMLYCGSDITRDLEYVI
FDEVHYITDSERGHVWEEVLILLPDHVCIVMLSATVPNTLEFANWVGKTK
KKRVYVVSTAKRPVPLEHYLYTGFGGKSKSDCFLIVNEHSAFTQEGYRKA
KE------SQKQEQTLWVGLIHHLKSQDKLPVVAFTLSRNRCDSNADALL
SCDLTTAREKYAINSFFQQCLHRLIPPDRALPQVRQMQSCLERGIGIHHS
GILPILKEIVEMLFARGLVKILFATETFAMGVNMPARTVIFDSTRKFDGQ
CVRPLQPSEYTQMAGRAGRRGLDKTGTVIIICKNEVPAESELKTMIMGKP
VRLESQFRLTYAMMLYLLRVELVTVENMMLHSFREFGKRQQIPQSKLELS
KVQEKVSRLNKLGDHLQP----HAAEESIRLWEIMPKQLCQPKALNELKP
GRVLVITEKQHYNKLALLLAISLQSHKDMKLTVLVLDHQIDRGTLWHRML
SLAIPYQSFIPEGVGGHKILVLGSANVVELTKQTIRCEAQKIIQNWETRQ
IPRFRDAPLSPAVIDAVASLSELQA----AQYQPYTNIANFEHEFALVYD
RMQLERKLDDLKFQVSYESMSLYPDYCRKLEVLQDLKYIDDMHQVAMKGR
VACEMGQNELMITELVMRNILTDLQPAEIAALLSSLVFQAKTDVSPKL--
-KAVT--EVENDIRSVERQHGEELNFGLVEVVYEWACNKPFAEIMTLTDI
KEGIIVRCIQQLNETLCNVKDAARIIGDPVLHSKMEEASNAIKRDIVFAA
SLYTSSTPVVIVE--------------SDL---LNR--------------
-----------------------------------------------
>SSCA002093-PA_Sarcoptes_scabiei
--------------------------------------------------
--------------------------------------------------
--------------------------------------------------
--------------------------------------------------
--------------------------------------------------
--------------------------------------------------
--------------------------------------------------
--------------------------------------------------
--------------------------------------------------
--------------------------------------------------
---YEYAVPLDAITPIDEFRRLVPNPVKRFPFELDTFQKQAIIHIA---N
VFVAAHTSAGKTVVAEYGIALAFSHKTRVIYTSPIKALSNQKFRDLKMEF
NDVGIITLRNIILGDVQLNPEAQCLVMTTEILLQMLYASSETINHLEYVI
FDECHYVNDSKRGHVWEEVFILLPSSVKLILLSATVPNVIEFSDWLGRTR
RKKIYVICTEKRPVPLKHYLYLGRDGRTQNQQILILEGDGEINKQNYSQT
AE---------NERNVYLNLIRHLQKNDKLPVICFTLSRKKCDRNLEMLL
SISLTTKRESFLIKRFVYNHLKNLNKSDFELDQVKRVSTMLVRGFGVHHS
GILPLLKELTEILFSSGLVKVLFATETFAMGVNMPARTVVFDSLSKHDGN
QNRLLKPAEYIQMAGRAGRRGKDVEGTVIILSKYDVPSLVDLNMVMKGSA
QVLQSQFRITYHMILNVLKS---SIESFLKSSYREHNKVLTSNDVANNRQ
KIRDKIDQLPYL-------------------KKAIPIILGKASDKKLLLP
GRSLVFEDREVIFRCGLLIRS--------ELIVLALN-------------
-------------------LAIEISK----TKQ--GIDANAIIQEND---
------------------------------------DCKNFIEHFKTFRV
RSEMENDLLNLDYRLSNESLELLPEYKLRIELLKNFNFINDHLVLLPKGQ
IASCISDCELLITEIVFENLLGNLSDEALPAVLSCFVFDKQS--------
-------------GKAEKEYNDQLNFETVRSVYEWAKGKSFSVIMQYTNL
QEGIMVRCIQRTDELMKNIKIAARNMEMIDFQAKLERSSQLIRRDIVFMP
SLYTSKEMA---------------------------HSD----KKED---
D---QK----FFSN----------------DFLDED------QD---
>RPRC009671-PA_Rhodnius_prolixus
--------------------------------------------------
--------------------------------------------------
--------------------------------------------------
--------------------------------------------------
--------------------------------------------------
--------------------------------------------------
--------------------------------------------------
--------------------------------------------------
--------------------------------------------------
--------------------------------------------------
-NKTEWAEELDMNKPC-----------MTFPFELDNFQKQAIYALENGFN
VFVAAHTSAGKTVVAEYAIAMAQRNVTSSVYTSPVKALSNQKYNDFRHTF
ANVGLIT------GDIQINESADCLIMTTEILRSMLYNSSDKIRNLEFVI
FDEVHYINDPERGHVWEEVLILLPSEVQIVMLSATVPNVIEFATWVGRTQ
QRKVHVCTTQHRPVPLQHYLYVG-------RRYLVKDGDG----------
--------------TFWREFINYLESNDWMPTVVFAFSRKTCDMLADLLS
SVDLTTKTDKMHISSFFRRQIDKLDEIDRNLPQIVKMEGHLKNGIGVHHS
GILPILKEIVEVLFQQGKVKMLFATETFAMGVNMPARTVVFNSIKKFDGN
QLRLLLPSEYIQMAGRAGRRGKDSAGNVVIVT-------EDLENMMLGTP
CHLQSQFKLTYRMILNTLS--KITVQTIMARSYCENHSQLKHSQYKMDLL
TV-QAL--------------NFDKAFAYIK--------FRHHRILKEINP
GRLVRVSKGPHINQIGVVIDVIS---------------------------
-----------------------LYDIVEVFKTTLSLSAT---------Y
LM---------------------------------------LEKFDALFH
WKQMQIQCEQLTYNLSDESMTLYPDYINKLAFLRERNFISQSDTVLMKGL
MAARVGKYELVVSELLMENVLLELGPEEVAALLSVLVCQSKV--------
---------------------HKLSFDLVPIMYSWAKQQPFKEVMK---Y
QEGLLVRYIQQLLEALKEVETAAKVMGDPAVPEKINQAGEKIKRGIVFAP
SLYTTI--------------------------------------------
-----------------------------------------------
>AQUA008109-PA_Anopheles_quadriannulatus
M-------------------------------------------------
------------------------------------------VRLL-AGN
--EVRLAVSSQV-YSL-AFWGVSIRELHVSLWRT------SNSHI---YC
QQLATNV-------SPKPPLILGAPPRLAYPLVVF-------I----PTS
ILAQ---QASGQLSCLKQLYLATGD----EA-TVPTGTLSLA-------N
NEP-----S--VGEQLCVVCHYFPLSRALLPCRHTCICAVCF-------R
ATISSYFC----EYL-AN---------------------------LKEP-
--TEDLLRAFILEPKIPIHEPKPYFEPRHPSFDQLYDIPHAPISTRIVPD
RCPETGKVLDFIETQVQNAGSTAKNSMSLQREPTESIDSARGSASYFPFW
PGGFDEPESVLAG--DLKSCPPGFATGVAFEA-MVDLLSAIA-QVLKIST
VQSAEWAEMLDISKPVDDFYVKIPTMAHRFPFELDIFQKQAILKLEEHSH
VFVAAHTSAGKTVVAEYAIALSKKHMTKTIYTSPIKALSNQKYRDFKTTF
QDVGLIT------GDIQIDPTASCLIMTTEILRSMLYCGSDITRDLEYVI
FDEVHYITDSDRGHVWEEVLILLPDHVCIVMLSATVPNTIEFANWVGKTK
KKRVWVVSTAKRPVPLEHYLYTGFGGKSKDDSFLIVNAQSQFVQEGYRRA
KE------SQRQEQTLWVGLIDHLQKKEKLPVVAFTLSRNRCDNNAEALM
SCDLTTAREKYAITSFFQQCLQRLVPADRVLPQVQQIQSCLERGIGIHHS
GILPILKEIVEMLFARGLVKILFATETFAMGVNMPARTVIFDSTRKFDGQ
AFRPLQPSEYTQMAGRAGRRGLDKTGTVIILCKQNLPLDGELKTMILGKP
VRLESQFRLTYAMMLYLLRVELVSVENMMLHSFREFDKRQQMPQSKLELN
QVQEKMSALSKLSDHLQPLCEFEAASEYLNLRELLPKQLCQPKAINELKV
GRVVVVTDEHHYNKLGILLSVSVQSHKELKLVVLVLDH-LNRGSLWHQML
SLALPYQTFLPEGVGGHAVLTLAPVNLIELTKHTIKCDANGIIRSWEYRL
IPRFRDAPPSQSTIEAVAALAELNATV--NRWLPYTGMADFEHEFAVVYD
RKQLERKLDELKYQASYESLSLYPDYCRKLQVLQELKYIDDMQQVAMKGR
VACEMGQNELMITELVMRNILTDLQPAEIAALLSSLVFQAKSDVTPK---
---EA---VENDIRLVERQY-EELNFGLTEVVYEWARNKPFAEIMLLTDI
KEGIIVRCIQQLNETLCNVKDAARIIGDPVLHSKMEEASNAIKRDIVFAA
SLYTSSTPIVIVEV------------------------------------
-----------------------------------------------
>AFUN000615-PA_Anopheles_funestus
M-------------------------------------E-EGIN------
---------------------AAVILR------------KFTFRLLDAGN
NS-VRLAVSSQV----QAFWGVSIRELHVSLWRT-----ASNSHI---YC
QQLATN--------SPKPPLILGAPPRLSYPLVV--------I---LPTS
VL------AS-QLSCLKQLYLATG-----EA--VPTGTLSLA--------
NE-----------EQLCVVCHYFPLSRALLPCRHTCICAVCF--------
ATI----C-----YLPANTTLNDRLTDFLGFRR-----CLLKCS-LNEP-
-PTEDLLRAYILEPEIPIHEPKPYFEPRHPSTDQLYDIPHAPIITRIVPE
RCPETGKVLDFVETAVQNAGSTAKNSMSLQREPTELLDSARGSASYFPFW
PGGFDEPETILA--VNLKSCPPGFATGVEFE-GVIDLLSAIG-QVLKISH
VQSAEWAEMIDISKPVDDFYVKIPVMAHRFPFELDIFQKQAILKLEEHNH
VFVAAHTSAGKTVVAEYAIALSKKHMTKTIYTSPIKALSNQKYRDFRTTF
QDVGLIT------GDIQIDPTASCLIMTTEILRSMLYCGSDITRDLEYVI
FDEVHYITDSDRGHVWEEVLILLPDHVCIVMLSATVPNTIEFANWVGKTK
KKRVWVVSTAKRPVPLEHYLYTGFGGKSKDDSFLIVNEQSQFLQAGYQRA
KE-------QRQEQTLWVGLIDHLQKKEKLPVVAFTLSRNRCDNNAEALM
SCDLTTAREKYAVTSFFQQCVQRLIPPDRALPQVVQMQSCLERGIGIHHS
GILPILKEIVEMLFARGLVKILFATETFAMGVNMPARTVIFDSTRKFDGQ
SVRPLQPSEYTQMAGRAGRRGLDKTGTVIIICKQNLPTDAELKTMILGKP
IRLESQFRLTYAMMLYLLRVELVSVENMMLHSFREFGKRLQMPQSKLELN
KVQEKVSALSKLSDNLKPLCEFETANSYIELWELLPKQLCQPKAINDLKV
GRVVVVTDKHHYNKLGILLSVSLQSHCDMKLVVLVLDHQ-DRGTLWHRMI
SLALPYQTFLPEGVGGHCVLTFAPANVIEVTKHTIKCDANNIIRSWENRQ
IPRFRDAPPSQSTVEAVATLAELNAT---NQWLPYTNIADFEHEFALVFD
RKQLERKLDELKYQASYESMSLYPDYCRKLQVLQELKYIDDMQQVAMKGR
VACEMGQNELMITELVMRNILTDLQPAEIAALLSSLVFQAKTDVKPKL--
-KAEA---VENVIRLVERQY-EELNFGLTEVVYEWARNKPFAEIMTLTDI
KEGIIVRCIQQLNETLCNVKDAARIIGDPVLQSKMEEASNAIKRDIVFAA
SLYTSSTPIVIGDV------------------------------------
-----------------------------------------------
>AAEL013825-PA_Aedes_aegypti
--------------------------------------------------
--------------------------------------------------
--------------------------------------------------
--------------------------------------------------
--------------------------------------------------
--------------------------------------------------
--------------------------------------------------
--------------------------------------------------
--------------------------------------------------
--------------------------------------------------
---------------------------HKYPFELDIFQKQAIIKLEEHNH
VFVAAHTSAGKTVVAEYAIALSKKHMTKTIYTSPIKALSNQKYRDFKTTF
QDVGLIT------GDIQIDPTASCLIMTTEILRSMLYCGSDITRDLEYVI
FDEVHYLTDADRGHVWEEVLILLPDHVCIVMLSATVPNTLEFANWVGKTK
KKRVYVVSTPKRPVPLEHYLYTGCGGKTKDDLFLVVDEKSNFLMDGYRKA
KE------NQKQEQTLWVGLIHHLEKNKKMPVVAFTLSRNRCDNNANALM
SCDLTTPSEKYFINSFFQLCLQKLKPPDRILPQVIQVQNCLQRGIGIHHS
GILPILKEIVEMLFARGLVKILFATETFAMGVNMPAKTVIFDSTKKFDGQ
TSRLLQPAEYTQMAGRAGRRGLDKNGTVIIICKVDVPSESDLRNMILGKP
MRLESQFRLTYAMILYLLRVELVTVENMMLHSFREFEKRQKLPESKSELS
RMEEKI------SEHLKPLCQFDAA------WEFMPLVFLTQKVSNEMKP
GRVLVITHKTHRNKLAILLSVLQQDHKSARYKVLVLDH-LERGELWHRIL
ALSAQFRQFIPEGIGGHCVLQITQ---VDVTKQTIKCDPAKIIQNWDNRQ
IPRFKDQPPSQSVLDAMAALTELNTA---DRYLPYTDIADFVHEFAIVFD
RKQVEKKLDDLKFQVSYKSMSLYPDYCNKLKVLQELKYIDDMQQVAMKGR
VACEMGQNELMITELVLRNILTDLQPAEIAALLSSLVFQAKTEVEPKM--
--AKVFEEVENDIRYVEKMY-DELNFGLIEVVYEWARNKPFAEIMELTDI
KEGIIVRCIQQLNETLCNVKDAARIIGDPVLHSKMEEASNAIKRDIVFAA
SLYTSTTPIAV---------------------------------------
-----------------------------------------------
>GPAI045896-PA_Glossina_pallidipes
--------------------------------------------------
--------------------------------------------------
--------------------------------------------------
--------------------------------------------------
--------------------------------------------------
--------------------------------------------------
--------------------------------------------------
----KKLQNYILCPELSIHNPLPEIIPRKYNEMRLLSVPRGNASTKLVPK
RDFITGKIVSFVEVDLENVGANAKNSTSMRREPGLVDEITRGSAMNYPFW
PGGFDEPSKEMNK-GELLTVPPGFKYGYDFS---------L--PVLEISS
---TEWAEMLDVTHDIADFHERIPCPAKKYDFELDTFQKQAILKLEERQY
VFVAAHTSAGKTVVAEYAIALSQRDLTRTIYTSPIKALSNQKYRDFKKIF
KDVGLIT------GDLQIDPTASCLIMTTEILRSMLYCGSDITRDLEYVI
FDEVHYINNRERGHVWEEVFILLPDHVNIIMLSATVPNTMELADWVGSTK
KRKVYVISTLKRPVPLMHYLYTGTGGKS------LVDADGKFLQENYEIA
VA------SLKQDQNTWIGLVDFLKRNDKMPVVAFTLSRNRCDINAQMLQ
SVDL--AREKGSVEIFFQQCLAKLKPPDRVLPQVLTMKDSLGRGIGVHHS
GILPILKEIVEMLFQAGLVKLLFATETFAMGVNMPARTVIFDSHRKFDGS
EVRNLKPGEYIQMAGRAGRRGHDQNGTVILLCKVQVPPADEMRAMILGKP
EKLESRFILRYAVILTCLRIESIKVEDIMKFSFKEF----QLPAQQKQLE
VAQNKFSQMPELGEHLQPLCKFDLGNEYITEKRLMKSLFAQPKIAKELKI
GRVVIVTHGKHYNKLGVLLHIKNTIGKETSYRVLVLDHQ-NRGEMYYK-I
SLTPQHKFFQPEGIGGHAILDVKAGDFVEITKASLKIDGD----NWEQRQ
IDRFRNSPPGATVLKTVSELSQLNESY--QEILPYTNIAGFEEEFAIVHD
RKVLEHRIEELKFKNSINNLSLYPDYCNKLEVLRALRYIDELDEVTLKGK
VACEMGRNELFITELILCNMFNDLEPAEIAALLSGLVFHAKMAGEST---
-----FEKINDNI---------RLNFGLLEVVYEWACNKPFAEIMKLTEV
QEGIIVRCIQQLDETLHDVKTAAIRIGNPTLQSKMEEASNAIKRDIVFTA
SLYTTF--------------------------------------------
-----------------------------------------------
>AARA001280-PB_Anopheles_arabiensis
--------------------------------------------------
--------------------------------------------------
--------------------------------------------------
--------------------------------------------------
--------------------------------------------------
--------------------------------------------------
--------------------------------------------------
--------------------------------------------------
--------------------------MSLQREPTESIDSARGSASYFPFW
PGGFDEPESVLAG-TDLKSCPPGFATGVEFEA-MVDLLSAIASQVLKIST
VQSAEWAEMLDISKPVDDFYVKIPTMAHRFPFELDIFQKQAILKLEEHSH
VFVAAHTSAGKTVVAEYAIALSKKHMTKTIYTSPIKALSNQKYRDFKTTF
QDVGLIT------GDIQIDPTASCLIMTTEILRSMLYCGSDITRDLEYVI
FDEVHYITDSDRGHVWEEVLILLPDHVCIVMLSATVPNTIEFANWVGKTK
KKRVWVVSTAKRPVPLEHYLYTGFGGKSKDDSFLIVNAQSQFVQDGYRRA
KE------SQRQEQTLWVGLIDHLQKKEKLPVVAFTLSRNRCDNNAEALM
SCDLTTAREKYAITSFFQQCLQRLVPADRVLPQVQQIQSCLERGIGIHHS
GILPILKEIVEMLFARGLVKILFATETFAMGVNMPARTVIFDSTRKFDGQ
AFRPLQPSEYTQMAGRAGRRGLDKTGTVIILCKQNLPLDGELKTMILGKP
VRLESQFRLTYAMMLYLLRVELVSVENMMLHSFREFDKRLQMPQSKLELN
QVQEKMSALSKLSDHLQPLCEFEAASEYLNLRELLPKQLCQPKAINELKV
GRVVVVTDEHHYNKLGILLSVSVQSHKELKLVVLVLDH--NRGPLWHQML
SLALPYQTFLPEGVGGHAVLTLAPVNLIELTKHTIKCDANGIIRSWEYRL
IPRFRDAPPSQSTIEAVAALAELNAT---NRWLPYTGMADFEHEFAVVYD
RKQLERKLDELKYQASYESLSLYPDYCRKLQVLQELKYIDDMQQVAMKGR
VACEMGQNELMITELVMRNILTDLQPAEIAALLSSLVFQAKSDVTPK---
---EA---VENDIRLVERQY-EELNFGLTEVVYEWARNKPFAEIMLLTDI
KEGIIVRCIQQLNETLCNVKDAARIIGDPVLHSKMEEASNAIKRDIVFAA
SLYTSSTPIVIGEV------------------------------------
-----------------------------------------------
>ASIS004408-PA_Anopheles_sinensis
M-------------------------------------------------
--------------------------------------------------
--------------------------------------------------
--------------------------------------------------
--------------------------------------------------
--------------------------------------------------
----------------------------------------------KK--
---EDEERAYILEPKIPLHDPKPRFCPRQPTVAHLYDIPSAPICTRIVPE
RCTETGKVLDFIEAQVQNAGSNAKNSMSLQREPTESLDSARGSASNFPFW
PGGFDEPETVLAK-TDLKTCPPGFTNGIEFA--VIDLLSAID-QVLKIGA
-QSAEWAEMLDISKPVDDFYVKVPVMAHRFPFELDIFQKQAILKLEEHSH
VFVAAHTSAGKTAVAEYAIGLSKKHMTKSIYTSPIKALSNQKYRDFKATF
QDVGLIT------GDIQIDPTASCLIMTTEILRSMLYCGSDITRDLEYVI
FDEVHYITDSDRGHVWEEVLILLPDHVCIVMLSATVPNTLEFANWVGKTK
KKRVYVVSTAKRPVPLEHYLYTGFGGKSKNDSFLIVNEHSQFVGEGFAKA
KE------SQRQEQTLWVGLIDHLQKKEKLPVVAFTLSRNRCDNNAEALS
SCDLTTAREKYAITNFFQQCLQRLIPADRVLPQVLQIQHCLERGIGVHHS
GILPILKEIVEMLFARGLVKILFATETFAMGVNMPARTVIFDSTRKFDGS
SMRTLQPSEYTQMAGRAGRRGLDKTGTVMIICKRDLPSELELRTMILGKP
VRLESQFRLTYAMILYLLRVELVTVENMMLHSFREFGKRQQMPQSKLELS
KVEEKVSALSKLSDHLKPLCEFDAAREYIDIWQLVPQQLCQIKVLNDIKP
GRVLIITEKDHYNKLAVVLSISLQSHREAKLTVLVLDHQLDRGPLWHRML
ALAAHYQCFVPGGFGGHRVLPIGLVNVMAVTKHIVRCDERKILQNWETRQ
IPRFRDTPPSPATLQAVATLNEINNM---SQYTPYTNIANFEHEFAIVYD
RKQLERKLDDLKFQVSYESLSLYPDYCRKLQVLQELNYIGEMQQVAIKGR
VACEMGQNELMITELVMRNILTDLQPAEIAALLSSLVFQAKTDNDPKL--
-AGVA---VENDIQRVERQHGEELNFGLVEVVYEWACNKPFAEIMVLTDV
KEGIIVRCIQQLNETLCNVKDAARIIGDPVLHIKMEEASNAIKRDIVFAA
SLYTSGTPIVIGDV------------------------------------
-----------------------------------------------
>BGLB001932-PA_Biomphalaria_glabrata
--------------------------------------------------
--------------------------------------------------
--------------------------------------------------
--------------------------------------------------
--------------------------------------------------
--------------------------------------------------
--------------------------------------------------
--------------------------------------------------
--------------------------------------------------
--------------------------------------------------
--------------------------------------------------
--------------------------------------------------
--------------------------------------------------
--------------------------------------------------
--------------------------------------------------
--------------------------------------------------
--------------------------------------------------
--------------------------------------------------
--------------------------------------------------
--------------------------------------------------
--------------------------------------------------
--------------------------------------------------
--------------------------------------------------
-------------------------------------CPQFLEHFSEHNG
NMKLKDEYKKIMFLLSDESLQLLPEYTQRVEVLKRLECIDSKCTVQLKGK
VACEMSTHEVMITELLFNNVLNDLHPADIAASLSCFVFEMKKCSEPQL-L
LQSKKILEIAEFIGTIQKQC-EQYHFGLMEVVFEWARGMPFSEIIVLTDV
HEGIIVRSIQRLHELLSDVRNAARMIGDRTLVQKMEETMHLIKRDIVFAA
SLYTQ---------------------------------------------
-----------------------------------------------
>ASTE008912-PA_Anopheles_stephensi
M-------------------------------------------------
--------------------------------------------------
--------------------------------------------------
--------------------------------------------------
--------------------------------------------------
--------------------------------------------------
---------------------------------------------LSE--
---EDLLRAFILEPKITIHEPKPYFEPRHPSIDQLYDVPHAPIITRIVPD
RCPETGKVLDFVETLVQNAGLTAKNSMSLQREPTESLDSARGSASYFPFW
PGGFDEPETMLAD---LKSCPPGFATGVEFE-GVIDLLSAIA-QVLQISS
VQSAEWAEMIDISKPVDDFYVKIPAMAHRFPFELDIFQKQAILKLEEHNH
VFVAAHTSAGKTVVAEYAIALSKKHMTKTIYTSPIKALSNQKYRDFKTTF
QDVGLIT------GDIQIDPTASCLIMTTEILRSMLYCGSDITRDLEYVI
FDEVHYITDSDRGHVWEEVLILLPDHVCIVMLSATVPNTIEFANWVGKTK
KKRVWVVSTAKRPVPLEHYLYTGFGGKSKDDSFLIVNEHSQFLAQGYHRA
KE-------QRQEQTLWVGLIDHLQKKEKLPVVAFTLSRNRCDNNAEALM
SCDLTTAREKYAITSFFQQCLQRLIPPDRALPQVVQMQACLERGIGIHHS
GILPILKEIVEMLFARGLVKILFATETFAMGVNMPARTVIFDSTRKFDGQ
AVRPLQPSEYTQMAGRAGRRGLDKTGTVIILCKQHLPTDGELKTMILGKP
IRLESQFRLTYAMMLYLLRVELVSVENMMLHSFREFGKRQQMPQSKLELS
KMQEQMSSLTKLSDNLKPLCEFEAAHEYI--------------------V
GRVVVVTDGHHYNKLGVLLSVSLQSHKDMKLVVLVLDH-LDRGTLWHQML
SLAYPYQTFLPEGVGGHCVLTLGPANLIEVTKHTIKCDASNIIRSWENRL
IPRFRDAPPSQATVEAVASLAELNAK---SRWVPYTNIADFEHEFALVFD
WKQLERKLDELKYQASYESMSLYPDYQRKLQVLQELKYIDEMQQVAMKGR
VACEMGQNELMITELVMRNILTDLQPAEIAALLSSLVFQAKTDVQPKL--
---EA---VENDIRLVERQY-EELNFGLTEVVYEWARNKPFAEIMVLTDI
KEGIIVRCIQQLNETLCNVKDAARIIGDPVLHSKMEEASNAIKRDIVFAA
SLYTSSTPIVIGEV------------------------------------
-----------------------------------------------
>AALB008726-PA_Anopheles_albimanus
M-----DQAVLSIANIGCRRRRRPDACLRDCL----RI---SQVGGRGHG
VDHERTTPLLIQLT------RAAVILRVQLRPSN-A---KFTFRLLDAGN
-----LAVSSQV-YSLQAFWGVSIRELHVSLWR-NDLKEASSSLIVSSYC
QQLATNV----CC-SP------------AYPLVVFLHSKDPVILVPLPTS
ILAQYLKQASGQLSCLKQLYLATGDP---EA---PTGTLSLAEPVACAGN
NEPLLCSDS---GEQLCVVCHYFPLSRALLPCRHTCICAVCF------CR
ATITSYFC--T-EYL--STT-------FLGFR-NSFGACS----N----V
P--VDVLRAFIVEPQIPLNDPKRFYQPRQPTLELLYEIPPAPIGSRIVAN
RCAEMGHLLDFVEVTIADAGANAKNSMSLQREPV---ESARGSASYFPFW
PGGFETPEAMLK---SLKSCPPGFTNGIEFTK-VVDLLSAIE-PILNISA
NQSAEWAEILDISKPVDDFYVKIPVMAHRFPFELDIFQKQAILKLEEHSH
VFVAAHTSAGKTVVAEYAIALSKKHLTKSIYTSPIKALSNQKYRDFKTTF
QDVGLMT------GDIQIEPTASCLIMTTEILRSMLYCGSDITRDLEYVI
FDEVHYITDSERGHVWEEVLILLPDHVCIVMLSATVPNTLEFANWVGKTK
QKRVYVVSTAKRPVPLEHYLYTGFGGKSKSDCFLIVNEHSAFTHEGYRKA
KE------SQKQEQTLWVGLIHYLKSQDKLPVVAFTLSRNRCDSNADALL
SCDLTTAREKYAINSFFQLCLHRLIPPDRALPQVRQMQSCLERGIGIHHS
GILPILKEIVEMLFARGLVKILFATETFAMGVNMPARTVIFDSTRKFDGQ
SVRPLQPSEYTQMAGRAGRRGLDKTGTVIIICKNEVPAESELKTMILGKP
VRLESQFRLTYAMMLYLLRVELVTVENMMLHSFREFGKRQQLPQSKRELT
KVQEKVSRLNKLGDHLQPLCDFHAAEEIIRLWEIMPKQLCQPKALNELKP
GRVLVISEKQHYNKLALLLAVSVQSQKDMKLTVLVLDHQIDRGTLWHRML
SLAIPYQSFIPEGVGGHKILVLGPTNVVELTKQTIRCEAQKIIQNWETRQ
IPRFRDSPLSSSVIDAVASLSELQ-----LQYQPYTNIANFEQEFALVYD
RMQLERKLDDLKFQVSYESMSLYPDYCRKLEVLQDLKYIDDMHQVAMKGR
VACEMGQNELMITELVMRNILTDLQPAEIAALLSSLVFQAKTDVSPKL-L
-KAVV-REVENDIRSVERQHGEELNFGLVEVVYEWACNKPFAEIMMLTDI
KEGIIVRCIQQLNETLCNVKDAARIIGDPVLHSKMEEASNAIKRDIVFAA
SLYTSSTPVVIVE-PPDTPVSDQLQTTSK-STR------TWSRGRAPADR
IAADRMHSQVPASTLAVRSELPQAPAGAHA---QSPGMTSYH-RTLP
>ACOM035635-PA_Anopheles_coluzzii
-FVTYTAWSVCFKGRSEAKKKAHTGTG-AEVIPYTNTFKCPAPTAQRQ--
----------------------AVILR---RPSNVTQRLKFTVRLLDAGN
---VRLAVSSQV--SL-AFWGVSIRELHVSLWRT------SNSHI----C
QQLATN--------SPKPPLILGAPPRLAYPLVVF-------ILV--PTS
ILAQY-KQASGQLSCLKQLYLATGD-TADEA-------------------
--------------------------------------------------
---------------------------------------------LKE--
--TEDLLRAFILEPKIPIHEPKPYFEPRHPSFDQLYDIPHAPISTRIVPD
RCPETGKVLDFIETQVQNAGSTAKNSMSLQREPTESIDSARGSASYFPFW
PGGFDEPESVLAG--DLKSCPPGFATGVEFEA-MVDLLSAIASQVLKIST
VQSAEWAEMLDISKPVDDFYVKIPTMAHRFPFELDIFQKQAILKLEEHSH
VFVAAHTSAGKTVVAEYAIALSKKHMTKTIYTSPIKALSNQKYRDFKTTF
QDVGLIT------GDIQIDPTASCLIMTTEILRSMLYCGSDITRDLEYVI
FDEVHYITDSDRGHVWEEVLILLPDHVCIVMLSATVPNTIEFANWVGKTK
KKRVWVVSTAKRPVPLEHYLYTGFGGKSKDDSFLIVNAQSQFVQDGYRRA
KE------SQRQEQTLWVGLIDHLQKKEKLPVVAFTLSRNRCDNNAEALM
SCDLTTAREKYAITSFFQQCLQRLVPADRVLPQVQQIQSCLERGIGIHHS
GILPILKEIVEMLFARGLVKILFATETFAMGVNMPARTVIFDSTRKFDGQ
AFRPLQPSEYTQMAGRAGRRGLDKTGTVIILCKQNLPLDGELKTMILGKP
VRLESQFRLTYAMMLYLLRVELVSVENMMLHSFREFDKRQQMPQSKLELN
QVQEKMSALSKLSDHLQPLCEFEAASEYLNLRELLPKQLCQPKAINELKV
GRVVVVTDEHHYNKLGILLSVSVQSHKELKLVVLVLDH-LNRGPLWHQML
SLALPYQTFLPEGVGGHAVLTLAPVNLIELTKHTIKCDANGIIRSWEYRL
IPRFRDAPPSQSTIEAVAALAELNATV--NRWLPYTGMADFEHEFAVVYD
RKQLERKLDELKYQASYESLSLYPDYCRKLQVLQELKYIDDMQQVAMKGR
VACEMGQNELMITELVMRNILTDLQPAEIAALLSSLVFQAKSDVTPK---
---EA---VENDIRLVERQY-EELNFGLTEVVYEWARNKPFAEIMLLTDI
KEGIIVRCIQQLNETLCNVKDAARIIGDPVLHSKMEEASNAIKRDIVFAA
SLYTSSTPIVIGEV------------------------------------
-----------------------------------------------
>ACUA005022-PA_Anopheles_culicifacies
M-------------------------------------------------
--------------------------------------------------
--------------------------------------------------
--------------------------------------------------
--------------------------------------------------
--------------------------------------------------
---------------------------------------------IKDP-
---EDLLRAFILEPKIPIHEPKPYFEPRHPSTDLLYDIPHAPIITRIVPE
RCPETGKVLDFIETVVQNAGSTAKNSMSLQREPTESLDSARGSASYFPFW
PGGFEEPEAMLAN-TNLKSCPPGFATGVEFET-VIDLLSAIGSQVLKISN
VQSAEWAEMLDISKPVDDFYVKIPVMAHRFPFELDIFQKQAILKLEEHSH
VFVAAHTSAGKTVVAEYAIALSKKHMTKTIYTSPIKALSNQKYRDFRTTF
QDVGLIT------GDIQIDPNASCLIMTTEILRSMLYCGSDITRDLEYVI
FDEVHYITDSDRGHVWEEVLILLPDHVCIVMLSATVPNTIEFANWVGKTK
KKRVWVVSTAKRPVPLEHYLYTGFGGKSKDDSFLIVNEHNQFLVPGYQRA
KE-------QRQEQTLWVGLIDHLQKKEKLPVVAFTLSRNRCDNNAEALM
SCDLTTAREKYAINCFFQQCMQRLIPPDRALPQVVQMQSCLERGIGIHHS
GILPILKEIVEMLFARGLVKILFATETFAMGVNMPARTVIFDSTRKFDGQ
AVRPLQPSEYTQMAGRAGRRGLDKTGTVIILCKQNLPTDAELKTMILGKP
VRLESQFRLTYAMMLYLLRVELVSVENMMLHSFREFDKRLQMPQSKLELS
KMQEKVSALTKLSDNLKPLCEFETANVYIELWELLPKQLCQPKAINELKV
GRVLVVTDKHHYNKLGILLSVSLQSHKDMKLVVLVLDHQ-DRGTLWHRML
SLALPYQTFLPEGVGGHCVLTLTPSNLIEVTKHTIKCDANNIIRSWENRL
IPRFRDAPPSQSTVEAVASLAELNAT---SRWVPYTNIADFEHEFALVFD
RKQLERKLDELKYQASYESMSLYPDYCRKLQVLQELKYIDDMQQVAMKGR
VACEMGQNELMITELVMRNILTDLQPAEIAALLSSLVFQAKTDVTPK---
---EA---VENDIRLVERQY-EELNFGLTEVVYEWARNKPFAEIMVLTDI
KEGIIVRCIQQLNETLCNVKDAARIIGDPVLHSKMEEASNAIKRDIVFAA
SLYTSSTPIVIGDV------------------------------------
-----------------------------------------------
>AATE000828-PA_Anopheles_atroparvus
M-------------------------------------------------
------------------------ILR--LRPSSV-----FTFRLLDAGN
----RLAVSSQV-YSL-AFWGVSIRELHVSLWRT--LR-ASSSHIVSSYC
QQLATN--------SPKPPLILGAPPRLAYPLVVF-------ILV--PTS
ILAQY---ASGQLSCLKQLYLATG-P---E--GVPTGTLSLAE-V-C-GN
NEP---------V-------------------------------------
---------------------------------------------LEKP-
--TDDALRAFILEPKIPLNDPKPYFEPRYPTVTELYDIPGAPICTRIVPE
RCTETGKVLDFIETLVQNAGSNAKNSMSLQREPTE--DSARGSASYFPFW
PGGFDEPESVLAG-TDLKTCPPGFANGVEFA--VIDLLSAI--QVLKISE
--SAEWAEMLDISKPVDDFYVKIPIMAHRFPFELDIFQKQAILKLEEHSH
VFVAAHTSAGKTAVAEYAIGLSKKHMTKTIYTSPIKALSNQKYRDFKATF
QDVGLIT------GDIQIDPTASCLIMTTEILRSMLYCGSDITRDLEYVI
FDEVHYITDSDRGHVWEEVLILLPDHVCIVMLSATVPNTLEFANWVGKTK
QKRVYVVSTAKRPVPLEHYLYTGFGGKSKNDSFLLVNEQGQFVHEGFAKA
KE------TQRQEQTLWVGLIDHLQRKEKLPVVAFTLSRNRCDNNADALS
SCDLTTAREKYAITNFFQQCVQRLIPADRVLPQVLQIQHCLERGIGIHHS
GILPILKEIVEMLFARGLVKILFATETFAMGVNMPARTVIFDSTRKFDGM
SMRTLQPSEYTQMAGRAGRRGLDKTGTVMIICKRELPSDAELRTMILGKP
VRLESQFRLTYAMMLYLLRVELVTVESMMLHSFREFGKRQQMPQSRLELT
QVQEKVSALSKLGDHLKPLCQFDAARDYIELWQLVPNQFCQPKL-NELRP
GRVLIVTDKNHYNKLAVLLSITVQSHREAKLSVLVLEHQLDRGPLWHRMI
ALSVRYQFFVPAGFGGHRVLAITFANVMEVTKHTVRCDERKILQNWETRQ
IPRFRDTPPSPAVVDAVATLTQINTMV--DQYAPYTNIADFEHEFAIVFD
RKQLERKLDDLTFQVSYESLSLYPDYLRKLQVLQELKYIDEMQQVAMKGR
VACEMGQNELMITELVMRNILTDLQPAEIAALLSSLVFQAKTLNVPKLTL
EAGVAF-EVEKDILGVERQHGEELNFGLVEVVYEWARAKPFAEIMVLTDV
KEGIIVRCIQQLNETLCNVKDAARIIGDPVLHSKMEEASNAIKRDIVFAA
SLYTSGTPIVVGDV------------------------------------
-----------------------------------------------
>ADIR006507-PA_Anopheles_dirus
--------------------------------------------------
------------------------------RPSN---R-KFTFRLLDAGN
NS-VRLAVSSQVKYSLQAFWGVSIRELHVSLWR-------SHSHI---YC
QQLATN--------SPKPPLILGAPPRLAYPLVVF-------ILV-LPTS
ILAQ----ASGQLSCLKQLYLATG----DEV--LPTGTLSLAE------N
NEP---------GEQLCVVCHYFPLSRALLPCRHTCICAVCFF-------
---------------------------------------------LTKP-
---DDLLRAFILEPNIPVHEPKPFFEPRHPTPEQLYDVPHAPISTRIVPE
RCPETGTVLDFIETLMQNAGSTAKNSMSLQREPTESLDSARGNASYYPFW
PGGFDEPETVLAN-TNLKSCPPGFATGVEFA-GVIDLLSAIAGQVLKISN
VQSAEWAEMIDISKPVDDFYVKIPVMAHRFPFELDIFQKQAILKLEEHNH
VFVAAHTSAGKTVVAEYAIALSKKHMTKTIYTSPIKALSNQKYRDFKTTF
QDVGLIT------GDIQIDPTASCLIMTTEILRSMLYCGSDITRDLEYVI
FDEVHYITDSDRGHVWEEVLILLPDHVCIVMLSATVPNTIEFANWVGKTK
KKRVWVVSTAKRPVPLEHYLYTGFGGKSKDDSFLIVNAQSQFEQGGYRRA
KE-------QRQEQTLWVGLIDHLQKKEKLPVVAFTLSRNRCDNNAEALM
SCDLTTAREKYAITSFFQQCLQRLIPPDRALPQVLQMQTCLERGIGIHHS
GILPILKEIVEMLFARGLVKILFATETFAMGVNMPARTVIFDSTRKFDGQ
SVRPLQPSEYTQMAGRAGRRGLDKTGTVIILCKQNLPIESELKTMILGKP
VRLESQFRLTYAMMLYLLRVELVSVENMMLHSFREFGKRQQIPQSKLELS
KVQEKVSALSKLSDHVLPLCEFEAAHAYIDVWELLPKQLCQPKTINELKV
GRILVVTEKNHYNKLGILLSVSMQSHKEMKLVVLVLDHQLDRGPLWHRML
SLALPNQTFLPEGVGGHCVLTLAPANVIEVTKQSVKCDATSIIRSWENRL
IPRFRDAPPSQTTIEAVASLAELNAS---GQWLPYTNIADFEHEFALVYD
RKQLERKLEELTYQVSYESMSLYPDYCRKLKVLQELKYIDDMQQVAMKGR
VACEMGQNELMITELVMRNILTDLQPAEIAALLSSLVFQAKTEVTPN---
--AEA-------IRLVER---EELNFGLTEVVYEWARNKPFAEIMVLTDI
KEGIIVRCIQQLNETLCNVKDAARIIGDPVLHSKMEEASNAIKRDIVFAA
SLYTSNTPIVIGEV------------------------------------
-----------------------------------------------
>AMEM013350-PA_Anopheles_merus
M-------------------------------------------------
--------------------------------------------------
--------------------------------------------------
--------------------------------------------------
--------------------------------------------------
--------------------------------------------------
---------------------------------------------LKE--
---EDLLRAFILEPKIPLHEPKPYFEPRHPSFDQLYDIPHAPISTRIVPD
RCPETGKVLDFIETQVQNAGSTAKNSMSLQREPTESIDSARGSASYFPFW
PGGFDEPESVLAG--DLKSCPPGFATGVEFEA-MVDLLSAIASQVLKIST
VQSAEWAEMLDISKPVDDFYVKIPSMAHRFPFELDIFQKQAILKLEEHSH
VFVAAHTSAGKTVVAEYAIALSKKHMTKTIYTSPIKALSNQKYRDFKTTF
QDVGLIT------GDIQIDPTASCLIMTTEILRSMLYCGSDITRDLEYVI
FDEVHYITDSDRGHVWEEVLILLPDHVCIVMLSATVPNTIEFANWVGKTK
KKRVWVVSTAKRPVPLEHYLYTGFGGKSKDDSFLIVNAQSQFVQEGYRRA
KE------SQRQEQTLWVGLIDHLQKKEKLPVVAFTLSRNRCDNNAEALM
SCDLTTAREKYAITSFFQQCLQRLVPADRVLPQVQQIQSCLERGIGIHHS
GILPILKEIVEMLFARGLVKILFATETFAMGVNMPARTVIFDSTRKFDGQ
AFRPLQPSEYTQMAGRAGRRGLDKTGTVIILCKQNLPLDGELKTMILGKP
VRLESQFRLTYAMMLYLLRVELVSVENMMLHSFREFDKRQQMPQSKLELN
QVQEKMSALSKLSDHLQPLCEFEAASEYLNLRELLPKQLCQPKAINELKV
GRVVVVTDEHHYNKLGILLSVSVQSHKELKLVVLVLDH--NRGPLWHQML
SLALPYQTFLPEGVGGHAVLTLAPVNLIELTKHTIKCDANAIIRSWEYRL
IPRFRDAPPSQSTIEAVAALAELNATV--NRWLPYTGMADFEHEFAVVYD
RKQLERKLDELKYQASYESLSLYPDYCRKLQVLQELKYIDDMQQVAMKGR
VACEMGQNELMITELVMRNILTDLQPAEIAALLSSLVFQAKSDVTPK---
---EA---VENDIRLVERQY-EELNFGLTEVVYEWARNKPFAEIMLLTDI
KEGIIVRCIQQLNETLCNVKDAARIIGDPVLHSKMEEASNAIKRDIVFAA
SLYTSSTPIVIGDV------------------------------------
-----------------------------------------------
>AEPI003917-PA_Anopheles_epiroticus
M-------------------------------------------------
---------------------AAVIL----RPS-------FTFRLLDAGN
-----LAVSS-------AFWGVSIRELHVSLWRT------SNSHI---YC
QQLATNVLGV----SPKPPLILGAPPRLAYPLVVF--------L---PTS
ILA------SGQLSCLKQLYLATGD----ETT-HPTGTLSLAE-VACAGN
NEPL---D-----EQLCVVCHYFPLSRALLPCRHTCICAVCF-------R
ATITSYFC-----YL--NST-NDRLTDFLGFR-------------LKEP-
--TEDLLRAFILEPKIPIHDPKPYFAPRHPSVEQLYDIPPAPISTRIVPE
RCPETGRVLDFIETLVHNAGSTAKNSMSLQREPTESIDTARGSASYFPFW
PGGFDEPETVLAG-TDLKSCPPGFATGVEFE--VIDLLSAIA-EVLKISN
VQAAEWAEMLDISKPVDDFYVKIPAMAHRFPFELDIFQKQAILKLEEHSH
VFVAAHTSAGKTVVAEYAIALSKKHMTKTIYTSPIKALSNQKYRDFKTTF
QDVGLIT------GDIQIDPTASCLIMTTEILRSMLYCGSDITRDLEYVI
FDEVHYITDSDRGHVWEEVLILLPDHVCIVMLSATVPNTIEFANWVGKTK
KKRVWVVSTAKRPVPLEHYLYTGFGGKSKDDSFLIVNEQSKFVQDGYRRA
KE-------QRQEQTLWVGLIDHLQKKEKLPVVAFTLSRNRCDNNAEALM
SCDLTTAREKYAITSFFQQCLQRLVPADRALPQVQQMQSCLERGIGIHHS
GILPILKEIVEMLFARGLVKVLFATETFAMGVNMPARTVIFDSTRKFDGQ
AVRPLQPSEYTQMAGRAGRRGLDKTGTVIILCKQNLPMDAELKTMILGKP
VRLESQFRLTYAMMLYLLRVELVSVENMMLHSFREFDKRQQMPQSKLELS
KIQEKVSALSKLSDHLQPLCDFEAAYEYIQLRELIPKQLCQPKAINELKA
GRVVVVTDEHHYNKLGILLSVTVQSHKDLKLVVLVLDHY-NRGTLWHQML
SLALPYQTFLPEGVGGHTVLTLAPVNLIEITKQTIKCDANSIIRSWENRL
IPRFRDAPPSQTTVEAVAALAELNTTV--NHWLPYTNIADFEHEFALVYD
RKQLERKLEELKYQASYESLSLYPDYCRKLQVLQELKYIDDMQQVAMKGR
VACEMGQNELMITELVMRNILTDLQPAEIAALLSSLVFQAKTDVTPKL--
--AEA---VENDIRLVERQY-EELNFGLTEVVYEWARNKPFAEIMLLTDI
KEGIIVRCIQQLNETLCNVKDAARIIGDPVLHSKMEEASNAIKRDIVFAA
SLYTSSTPIVIGEV------------------------------------
-----------------------------------------------
