# Supplementary material for: The genome of the biting midge Culicoides sonorensis and gene expression analyses of vector competence for bluetongue virus
Source: BMC Genomics. 2018 Aug 22;19:624. doi: 10.1186/s12864-018-5014-1 (PMC6106943; doi:10.1186/s12864-018-5014-1)
Supplement: Supplementary file 3 — Supplementary Alignments. Zip file containing the gst-1 and ski2 CDS and protein sequences, the protein alignment obtained using T-Coffee as described in the Additional file 1: Supplementary Methods, and the protein alignment after removing variable positions (with a T-Coffee value < 6 as described in the Additional file 1: Supplementary Methods). (DOCX 267 kb) [file 12864_2018_5014_MOESM3_ESM.zip › ski2_RNA.fasta]

>TCONS_00014023|antiviral helicase ski2
atgtcttttgat------------------------------------------------
------------------------------------------------------------
------------------------------------------------------------
------------------------------------------------------------
------------------------------------------------------------
------------------------------------------------------------
------------------------------------------------------------
------------------------------------------------------------
------------------------------------------------------------
------------------------------------------------------------
---------------------------------------ccgaaatggttaacaaaccct
tgcccaatagtggaagatcccaaggagcgtctacgcaaatacattgttgaaccggatttg
cctgatcttcatgatccaaaaccgtacttttttcctgctcaagtcaatctggataactta
tttcatgtccctgattgccctccaagtacgacgatcgtaccagtgcgagattcaatggga
aatattgtggattatgaagaagttccattggaaggtgctggtgacactgctacaaattca
atgtcacttcagagggctcctggaccg---aaaactaaggagacacgtggcgatcatggt
aatttcccattttggcctggaggatttgatcaacctgaaaaggatattctcgaactggaa
attgataactatgattttgagcataatttgctgacatgtcctccgggattcgatgagggc
atgacatttggaagtcaatcaacttcaaaagacgaccaaattattgatcttttgagtatt
ttggatactgaggtcatttcatttggaactgaaaccgattcaaaaacgtctgatttgaat
gaaaccaag---------------------aaagaaattgcagaaaatcgagaagtcgat
gaa---ttatta------gaaaattcagcccaaaccgaagtgcttcacatatcagagaca
cctgatgaaaagctcgttaaaactgagtgggctgaaatgcttgatgtgacaaaacctgtc
aaagatttccacattaaagtaccagatcctgctcacatttacccctttgaattggacatt
ttccagaaacaagcgataatcaaattagaggagcataatcatgtcttagttgcagctcac
acaagtgctggcaagaccgttgtagctgaatatgcgattgcgttaagtcgacgccacgga
acacgtgcaatctatacatcgccaatcaaagcattatcaaatcaaaagtatcatgatttc
aagaaaacgtttggtgatgttggattgattacgggtgacattcaaatcgatggtgatagt
tcgtgtttgataatgacaacagaaatccttaaatcgatgctttattgtggtagtgatgtg
acacgtgatttggaatatgtcgtttttgatgaagtacattatttgaatgacccggaacga
ggtcatgtttgggaggaagttttcattttgttgcctgatcatgtttgtattgtcatgtta
agtgctacaattccgaatacgattgaatttgcaaattgggttggccggacaaaacgaagg
aaggtttttgtcatgcaaactttgaaaagacctgttccgttacagcactttttatacacg
ggatgtggaggaaagagtcgtaacgacattttcatgattgtaaatgagaaaagcgaattt
tccttgagtgaatataacaaagccaaggcatcaaagcaggaaaggcaaaaagatatgcaa
aag---gctcataatcaaatcaaagcacaacgacatttcaatccacaacaagaaaaaacg
ttatgggtgggtcttgttgattaccttcgacgtaatgacaaaatgccggtaattgctttc
acactctcacgaaatcgatgtgatagcaatgcagaagccttatcatcaacagatttatcg
acagctcacgagaaatataagatcaatgcaacatttcaacgatgtcttcaacgactcaaa
cccattgatcgtcaattgcctcaagtaaagcaacttcaactttgtttggagcgcggtgtt
ggcattcatcacagtggaattctcccaattttaaaggaagttgttgaaattttattccaa
aatggacttgtaaaactactatttgcaactgagacctttgccatgggtgtcaatatgcca
gctcgcacagtaatttttgattctgtcaagaaatttaacgggaaagagactcgcccactt
gaaccagcggagtacacacaaatggctggtcgtgctggaaggcgtggacttgataaaagt
gggactgtaattttgatttgtaagcaggatgtgccgccagacattcaattgcgatcaatg
attttaggaaagtccaaaaaattggaatcgcaattcagattaacgtatgcaatgattttg
aatttgttgcgtgtcgaaggactctctgttgaagatatgatgagtcattcgtttagggag
tttttcaaacaaagtaaaattcctgaacagaaaaccatg---------atggaagaactg
gaatcaagaatgagtgcccttcaaaagttgggtgaacacttaacgccattatgtgaattt
tattcagctgcaaaagtttacattaaatcatggaatgaaattatccccaaatatatcaca
caacaaaaaattcaaaatgagctgaaacctggaaggattttaattatttcctataaaaat
cacttcaataaattggcgttactgctcacggtgccaaaactcgttaaggttgattctcaa
tacaaggttttcgtgttagataatcaaaaaatagatggcgaaccttcatccgatgactca
aaagaaaatttatggtataaaatgttatctctttcaagtccattcaagaaattcactccc
gatggtgctggaggccatcaagtgctttcaatacaagccgagcatattcttgaaatttcg
aagaaaactctcgcaaacattgaacctgaaaaaattctacaaaactgggatcaacgtcaa
attcctcgattcaaggacacacctccaagtgcttcagttctcaaagctctcactgatctt
aagacactgacggatgattacaataaaaaccattcaactttaacacttgtcacggggatg
caggacctggaaatgtttgaatcaatgaatgaactgaaaaagctgaagcaaaacgttgaa
atttatgaaaattctacggatattccaaattttgaacaggaattcgaaaaagtttatcaa
agaaaatcgttggaaggagagttacaggaattgagatataaaatttccaaggaaagtctt
tcattatatccggattacgtgaacaaagtgaaggttttgcaggatttgaattatgttgac
agcactcatcaagttacaatgaagggccgtgttgcatgtcaaatgagtcaaaatgagctt
cttatcactgaactgatattcaggaatattttaacggaattggaaccaccagagattgca
gctctattatcagctttggtgttccaagaaaaaacggaaaatgatcctaagctcacaaag
gtcttggaaaagggaatgcaagatctactcgccatcgatacagatgtccatacaattgag
atgcagtacaatgttggcagcaccgatgacacacaaggcaaagataagctcaatttcggc
ctcatggaagtcgtgtacgaatgggctcgcaataaacctttcgctgaaattatggaattg
acagattgcaaggaaggaattatcgttcgttgcattcaacagttaaatgaaatattgaag
gatgttaaagatgctgcacgaataattggaaattcgacattgccaaataaa---------
atggaggaggcttccaatgcaattaagcgtgatattgtttttgctgctagtttgtacaca
actgatgagaaaatttttgttggagatgaagagaatgct
>TCONS_00014024|antiviral helicase ski2
atgtcttttgatgattggcaaagagtgaacaatggaatcaattcaagagacaaaatggac
ttattacggtgcattaaggaattggaacgtgtcagatctgatctccttgcaacatgtagt
caagagacagtttttcctccaattgtgtttcccttaaatgtagccgatttaaatggaatg
cccgaaaaagtgcatcaaatattagagatttacggttacattgatattttgatcaataat
gctggtctaagtgtacgtggatcggttcttgagtgtgtagacgatgtctacattaagcta
atgatggtgaatttctttggtacaattaaattaacacaatccttgttaccttcaatgatt
caaagaaaacagggccgtgtcgtttgtattggcagtgtacaaggcaaatttgctttacca
aatcgttcggcatattctgcatctaaacacgcattacaagccttttgtgactcacttcga
gcagaagttagcgatgatgggattaaagttacgttaattagtcctggatacatccaaaca
aatttatcgaaaaatgctttgactggatcaggttcagtctatgggaaattagatgaaaca
actgcaaaaggggcgtcaactaaagatgtagcagaatttccgaaatggttaacaaaccct
tgcccaatagtggaagatcccaaggagcgtctacgcaaatacattgttgaaccggatttg
cctgatcttcatgatccaaaaccgtacttttttcctgctcaagtcaatctggataactta
tttcatgtccctgattgccctccaagtacgacgatcgtaccagtgcgagattcaatggga
aatattgtggattatgaagaagttccattggaaggtgctggtgacactgctacaaattca
atgtcacttcagagggctcctggaccg---aaaactaaggagacacgtggcgatcatggt
aatttcccattttggcctggaggatttgatcaacctgaaaaggatattctcgaactggaa
attgataactatgattttgagcataatttgctgacatgtcctccgggattcgatgagggc
atgacatttggaagtcaatcaacttcaaaagacgaccaaattattgatcttttgagtatt
ttggatactgaggtcatttcatttggaactgaaaccgattcaaaaacgtctgatttgaat
gaaaccaag---------------------aaagaaattgcagaaaatcgagaagtcgat
gaa---ttatta------gaaaattcagcccaaaccgaagtgcttcacatatcagagaca
cctgatgaaaagctcgttaaaactgagtgggctgaaatgcttgatgtgacaaaacctgtc
aaagatttccacattaaagtaccagatcctgctcacatttacccctttgaattggacatt
ttccagaaacaagcgataatcaaattagaggagcataatcatgtcttagttgcagctcac
acaagtgctggcaagaccgttgtagctgaatatgcgattgcgttaagtcgacgccacgga
acacgtgcaatctatacatcgccaatcaaagcattatcaaatcaaaagtatcatgatttc
aagaaaacgtttggtgatgttggattgattacgggtgacattcaaatcgatggtgatagt
tcgtgtttgataatgacaacagaaatccttaaatcgatgctttattgtggtagtgatgtg
acacgtgatttggaatatgtcgtttttgatgaagtacattatttgaatgacccggaacga
ggtcatgtttgggaggaagttttcattttgttgcctgatcatgtttgtattgtcatgtta
agtgctacaattccgaatacgattgaatttgcaaattgggttggccggacaaaacgaagg
aaggtttttgtcatgcaaactttgaaaagacctgttccgttacagcactttttatacacg
ggatgtggaggaaagagtcgtaacgacattttcatgattgtaaatgagaaaagcgaattt
tccttgagtgaatataacaaagccaaggcatcaaagcaggaaaggcaaaaagatatgcaa
aag---gctcataatcaaatcaaagcacaacgacatttcaatccacaacaagaaaaaacg
ttatgggtgggtcttgttgattaccttcgacgtaatgacaaaatgccggtaattgctttc
acactctcacgaaatcgatgtgatagcaatgcagaagccttatcatcaacagatttatcg
acagctcacgagaaatataagatcaatgcaacatttcaacgatgtcttcaacgactcaaa
cccattgatcgtcaattgcctcaagtaaagcaacttcaactttgtttggagcgcggtgtt
ggcattcatcacagtggaattctcccaattttaaaggaagttgttgaaattttattccaa
aatggacttgtaaaactactatttgcaactgagacctttgccatgggtgtcaatatgcca
gctcgcacagtaatttttgattctgtcaagaaatttaacgggaaagagactcgcccactt
gaaccagcggagtacacacaaatggctggtcgtgctggaaggcgtggacttgataaaagt
gggactgtaattttgatttgtaagcaggatgtgccgccagacattcaattgcgatcaatg
attttaggaaagtccaaaaaattggaatcgcaattcagattaacgtatgcaatgattttg
aatttgttgcgtgtcgaaggactctctgttgaagatatgatgagtcattcgtttagggag
tttttcaaacaaagtaaaattcctgaacagaaaaccatg---------atggaagaactg
gaatcaagaatgagtgcccttcaaaagttgggtgaacacttaacgccattatgtgaattt
tattcagctgcaaaagtttacattaaatcatggaatgaaattatccccaaatatatcaca
caacaaaaaattcaaaatgagctgaaacctggaaggattttaattatttcctataaaaat
cacttcaataaattggcgttactgctcacggtgccaaaactcgttaaggttgattctcaa
tacaaggttttcgtgttagataatcaaaaaatagatggcgaaccttcatccgatgactca
aaagaaaatttatggtataaaatgttatctctttcaagtccattcaagaaattcactccc
gatggtgctggaggccatcaagtgctttcaatacaagccgagcatattcttgaaatttcg
aagaaaactctcgcaaacattgaacctgaaaaaattctacaaaactgggatcaacgtcaa
attcctcgattcaaggacacacctccaagtgcttcagttctcaaagctctcactgatctt
aagacactgacggatgattacaataaaaaccattcaactttaacacttgtcacggggatg
caggacctggaaatgtttgaatcaatgaatgaactgaaaaagctgaagcaaaacgttgaa
atttatgaaaattctacggatattccaaattttgaacaggaattcgaaaaagtttatcaa
agaaaatcgttggaaggagagttacaggaattgagatataaaatttccaaggaaagtctt
tcattatatccggattacgtgaacaaagtgaaggttttgcaggatttgaattatgttgac
agcactcatcaagttacaatgaagggccgtgttgcatgtcaaatgagtcaaaatgagctt
cttatcactgaactgatattcaggaatattttaacggaattggaaccaccagagattgca
gctctattatcagctttggtgttccaagaaaaaacggaaaatgatcctaagctcacaaag
gtcttggaaaagggaatgcaagatctactcgccatcgatacagatgtccatacaattgag
atgcagtacaatgttggcagcaccgatgacacacaaggcaaagataagctcaatttcggc
ctcatggaagtcgtgtacgaatgggctcgcaataaacctttcgctgaaattatggaattg
acagattgcaaggaaggaattatcgttcgttgcattcaacagttaaatgaaatattgaag
gatgttaaagatgctgcacgaataattggaaattcgacattgccaaataaa---------
atggaggaggcttccaatgcaattaagcgtgatattgtttttgctgctagtttgtacaca
actgatgagaaaatttttgttggagatgaagagaatgct
>CPIJ003293-RA
ATGTCTATTGAT------------------------------------------------
------------------------------------------------------------
------------------------------------------------------------
------------------------------------------------------------
------------------------------------------------------------
------------------------------------------------------------
------------------------------------------------------------
------------------------------------------------------------
------------------------------------------------------------
------------------------------------------------------------
---------------------------------------CCATCCTGGTGGAGCAAACCT
CCCCCGATCGTCGAGGACACTGAGGACACACTTCGTCACTTTATCCTGGAACCGTTCTCT
TCG---GGTAGCGAGCCTAAGCCGAGCTTCTACCCGCGGACACTGACGATCGAGTCGTTG
TACGAGATTCCGCCGGCACCGTTGAGCACCCAAATCGTGCCGAAACGCTGCCAGGAAACG
GGTGCAATTATAGACTTTGTCGAGGTTCCCCTGGAAAATGCCGGAAGTAATGCAAAAAAT
TCCATGTCCCTGCAGCGTGAACCGGGCCCAGCGGACGACAATGCGACGCGAGGTTCGGCA
GCGAACTTTCCCTTCTGGCCGGGTGGATTCGACGAACCGGAAAATACGCTTAAGATGCTG
GACATTGATAACGCGGCGTTTGAGGAAAATTTAAAAACTTGTCCGCCCGGGTTTACGAAT
GGAATGGAGTTTGGCGATGTGAGGGGTTCC---GACGGTGGCATCATCGACCTGTTGTCG
GCCATCGAGCTAGAAATGGAAGGTTTGTCGGTTTGGGATCGGGATGGAAGCGACAGTTCT
GACGATGAGCCGAGATTTGACCCGAAAACACTGAAAGCCGTTCCACTTGGGGAAAATGTC
GATGAAGATTTGCTCAAAGTTGAGCAGAATCCGGCTGAGCAGGTGCTTAAGATTGCAAAT
ACGGGCACGAATGGGGTGAAAACTGCGGAATGGGCTGAAATTCTGGACGTGTCCAAGCCG
GTGACGGATTTTCACACTAAAATTCCCGAAATGGCGCACAGATATCCGTTTGAGTTGGAT
ATTTTTCAAAAGCAGGCCATCATCAAACTGGAAGAGCACAACCACGTGTTTGTGGCCGCT
CACACTTCGGCTGGAAAGACGGTTGTGGCGGAATATGCCATTGCATTGTCCAAAAAGCAC
ATGACTAAAACGATCTACACTTCGCCGATCAAGGCATTGTCCAACCAGAAGTATCGGGAC
TTTAAATCAACCTTCGAAGACGTTGGATTGATAACTGGGGACATTCAGATAGATCCTACG
GCATCCTGCTTGATTATGACGACGGAGATTCTCCGTTCCATGCTGTACTGTGGCAGTGAC
ATAACTCGAGATTTGGAGTACGTGATTTTCGATGAGGTTCATTACATTACCGATGCCGAC
CGGGGACACGTGTGGGAAGAGGTTCTAATTTTGCTGCCCGACCACGTGTGCATCGTAATG
CTGAGTGCCACGGTTCCGAACACGCTCGAGTTTGCCAATTGGGTGGGAAAGACGAAAAAG
AAACGCGTCCACGTCGTGAGTACTCCGAAGCGACCGGTTCCGCTCAAACATTACCTGTAT
ACGGGTTGTGGGGGCAAGTCCAAGGACGACATGTTTTTGGTCGTGGACGAACAGAGCAAA
TTCCTCATTGATGGGTTCCGGAAGGCGAAAGAAGCCATCACGGCCAGG---------ATG
TCCAAAAACGCCAACAAGAACTCTGGCCGTCCGGCGCAGTTTAATCAGAAGCAGGAGCAA
ACCCTATGGGTCGGACTGATTGATCAGCTGCAAAAGAACGATAAACTGCCCGTGGTTGCT
TTCACGTTGTCACGGAACCGTTGCGATAACAATGCCAATGCGTTGATGTCGTGCGATTTG
ACCACGGGCCGGGAGAAATATCTCATAACGTCGTTCTTCCAGCTGTGTCTGCAAAAGCTC
AAGCCCCCGGATCGTATGCTGCCTCAGGTAATTCAGGTCCAAAATTGCTTGCAACGGGGC
ATCGGAATTCATCACAGCGGAATTTTGCCCATTCTGAAGGAGATTGTGGAGATGTTGTTT
GCGCGTGGCTTGGTAAAGATCCTGTTTGCGACGGAAACGTTCGCCATGGGCGTCAACATG
CCCGCCAGGACGGTCATTTTCGACTCGACGAAGAAATTTGATGGCCAAACCTCGCGAATG
TTGCAACCGGCCGAGTACACTCAGATGGCGGGTCGTGCCGGACGGCGTGGCCTGGATAAG
AACGGAACCGTAATTATCATCTGCAAGATGGGTGTGGCGGGCGAATCCGAGCTTCAGAAC
ATGATCCTTGGCAAGCCAATGCGACTGGAGTCACAGTTTCGGCTTACGTACGCGATGATA
CTCTACCTGCTGCGGGTGGAACTGGTCACGGTGGAGAACATGATGCTACACAGCTTCCGC
GAGTTTGGAAAGAGGTTGAAGCTTCCCGAGAGCACTAGCGAGCTGAACAAGATGGAGGAA
---------AAAATGTCCAAACTCAACGATCTTAGCGAGCATTTGAAGCCATTGTGCCAG
TTTTATGAAGCAGCTGCTGAATATCTAGGGAAATGGGACGAGCTTATGCCCAAACTATTT
CTTTCGCAAAAAGTCTCCAACGAGATGAAACCGGGCCGGGTGTTGGTGGTAACCCACGCA
CAACACCACAACAAGCTGGCCATTCTGCTGTCCGTCGTCCAACAAGACCAGAATACCGCA
CGCTACAAGGTCCTGGTGCTTGACCACCAAAAAGCGCCGTCCTCATCGACCGGAGACGCC
GATAAGGATAACCCGGTAATGGAACGAGGCAAGCTGTGGCACCGAATGCTGGCGCTGTCC
GCCCAGCATCGCCACTTTGTACCAGAGGGCGTTGGTGGACATTGCGTGCTGCAGATTACC
GTCGACGACGTGATGGATGTCACGAAGCAGGTGATCAAGTGTGATCCGGTTAAAATTCTT
CAAAATTGGGACAACCGGCAGATTCCCCGGTTCAAGGACCAACCGCCTTCACAATCCGTG
CTGGACGCGACGGCCGCGCTGAGCGAGCTCAACATGGACATTGTGAACGAAAAGACCAAG
CTGGAGTCATTAAAGTTCCAGTTCAACATCAATCAGGTTAAACTGAGCGAGGATTTGAAG
CGGGCCAAAGAGGTGCTGGATCGTTTCCTGCCTTACACCGATATTGCCGACTTTGGGCAC
GAGTTTGCATTTGTGTACGATCGCAAACAGTTGGAAACGAAACTGGAAGACCTCAAGTAT
CAAGTTTCCTACAAAAGCATGTCACTCTACCCTGATTATTGCAACAAGCTGAAGGTTCTG
CAAGAGTTAAAGTACATCGACGATATGCAGCAGGTGGCCATGAAGGGACGTGTCGCGTGC
GAAATGGGCCAGAACGAGCTGATGATTACGGAGCTGGTGCTGCGGAACATTCTGACCGAT
CTGCAACCGGCGGAAATTGCTGCCCTGCTGTCGAGCTTGGTCTTCCAGTCGAAAACCGAG
GTGGAACCGAAAATGATCGAAACGTTGAAAAAGGCGCGAGCACTCTTCGAAGAGGTCGAA
CGGGACATCCGCAGTGTGGAGCAGATGTACGGCGTGACGGATCTGCTGGAACGGGACAAG
CTCAACTTTGGACTGGTGGAGGTCGTGTATGAGTGGGCCCAGAACAAGCCGTTTTCGGAA
ATCATGGACCTGACTGACATCAAGGAGGGCATCATTGTGCGCTGCATTCAGCAGCTGAAC
GAAACGTTGTGCAACGTAAAGGACGCCGCAAGAATTATCGGCGATCCGGTGCTGCACAGT
AAAATGGAGGAGGCATCCAATGCCATTAAGCGGGACATTGTGTTTGCTGCTAGTCTGTAC
ACATCCAGCACGCCGATCGAGATCGATAACTCGGTGGAG
>S_cerevisiae_SKI2
ATGTCTGAGGGA------------------------------------------------
------------------------------------------------------------
------------------------------------------------------------
------------------------------------------------------------
------------------------------------------------------------
------------------------------------------------------------
------------------------------------------------------------
------------------------------------------------------------
------------------------------------------------------------
---------------------------------------------------------TTC
AGTAGCAGTTCCATACAGGAATTATATCAATCGTTAAAAGAAATCACTAACAACGCAGAC
GTAGAGCTTTTCGAAGATCGCATTACTAAATTAGATTTTGAGAGCACCGATGAACCAAAG
CATGCAAATGATATCATAAAGGATAGATTTTTGAGACCTTCTAATGCTCTTCCTTGGAGC
TTGTTGGACATGGTCCAAGACGTTCCACATACGTCTTCTCCAGAAGATTGCTCTGGTAAA
CTAGATTACAAGGAATTGCTGAAAGTCCCGGACCCAATTAATAGAACATCATACCAGTTT
AAAAGAACTGGGTTAGAAGGTAAAATTTCAGGCTACAAAGAAGAGGTTGATTTGAAGGAA
GTTGCAAATGCCAATGCATCAAATTCACTGTCGATTACGAGAAGTATCAACCATAACCAA
AACTCAGTAAGGGGTTCTACAGCGCAATTGCCTTTCACACCAGGCGGAATTCCCATGAAA
TCTGTCAAGACAGATTCAGAACAAAATGGATCTTCTACAATGGCCAACGCTACTAAATTG
TTACACAAGGATGGTCAAGGTTTATTCGATATTCCAGAGGGTATGAATAGAGGCATTAAG
CCGATGGATTCTCCAGCTGAAAATGAGGATCAAAACGGACAGTTCAAAGAATTGAAACAG
CTAAATGAGATAGATAATGAATTAGACATAAGGATTGAGGCGAACGAGGCAAAGTTAAAA
GAGGAGGAAAAATCTGCCAAGTCAATTTCTGAAGAAATTATGGAGGAAGCCACTGAAGAA
ACGACTGCCGATAATGCTGATGATGCCGAAATCGATGAACTATTACCAATTGGAATAGAC
TTTGGCAGAACTAAACCAGTTTCGAAAAGTGTTCCTGTTAAAAAGGAATGGGCCCATGTT
GTTGATTTGAACCATAAGATCGAAAATTTCGATGAGTTGATTCCAAACCCCGCTAGATCG
TGTCCTTTTGAATTGGATACATTTCAAAAGGAAGCCGTCTATCATCTCGAACAAGGTGAT
TCCGTATTTGTTGCCGCCCACACATCTGCTGGTAAAACTGTTGTTGCAGAATACGCAATT
GCCATGGCACATAGAAACATGACTAAAACTATATATACATCACCCATTAAAGCCTTATCC
AATCAAAAATTCCGAGACTTTAAAGAAACTTTTGACGATGTTAATATTGGGTTGATTACT
GGTGATGTGCAAATTAATCCGGATGCTAACTGTTTGATTATGACGACCGAAATTTTAAGA
TCAATGCTTTATAGAGGTGCCGATTTGATCAGAGATGTAGAGTTTGTCATTTTCGATGAA
GTTCACTACGTTAATGATCAAGACCGTGGTGTTGTCTGGGAAGAAGTTATTATTATGCTT
CCACAGCATGTCAAGTTTATCTTATTATCTGCCACCGTTCCTAACACTTATGAGTTTGCT
AATTGGATTGGAAGAACTAAGCAAAAAAATATTTATGTCATTTCCACACCAAAAAGACCC
GTTCCATTGGAAATAAATATATGGGCTAAAAAGGAACTGATACCGGTTATTAATCAAAAT
TCAGAATTTTTAGAAGCTAATTTCAGGAAACATAAAGAGATTCTAAATGGGGAGAGTGCA
AAAGGGGCTCCTTCAAAAACTGACAACGGGAGAGGTGGATCCACAGCAAGAGGGGGCCGT
GGTGGATCCAATACTCGAGATGGAAGAGGAGGCCGTGGTAATTCAACACGTGGAGGTGCC
AACCGTGGAGGTTCAAGAGGTGCTGGCGCAATTGGCTCCAACAAGCGTAAGTTTTTCACT
CAAGATGGTCCTTCGAAAAAAACATGGCCCGAAATTGTCAATTACCTAAGGAAAAGAGAG
CTTCTACCAATGGTTGTTTTCGTATTTAGTAAAAAGAGGTGCGAGGAATATGCTGACTGG
TTGGAGGGAATTAACTTCTGCAACAATAAGGAAAAATCACAAATCCACATGTTTATTGAG
AAGTCGATTACTCGTTTGAAAAAAGAGGATAGAGATTTGCCTCAAATTCTTAAAACCAGA
TCATTACTTGAACGTGGTATAGCTGTTCATCATGGGGGGCTATTGCCCATTGTCAAGGAG
TTGATCGAAATATTATTTTCCAAGGGTTTTATCAAAGTTTTATTTGCAACAGAAACTTTT
GCCATGGGTTTGAACCTTCCCACAAGAACAGTTATCTTTAGCAGCATCCGTAAACATGAT
GGTAATGGATTAAGAGAACTGACTCCAGGTGAGTTTACCCTGGCTGGTAGAGCTGGTAGA
AGGGGCTTGGATTCCACTGGTACAGTCATTGTGATGGCATATAATAGTCCTTTATCTATT
GCTACGTTCAAAGAAGTAACGATGGGTGTTCCGACGAGGTTGCAGTCTCAGTTTAGATTA
ACATACAATATGATATTAAATCTTTTAAGAATTGAGGCGTTGAGAGTTGAAGAAATGATC
AAGTATTCTTTTAGTGAGAATGCCAAAGAAACTTTACAACCTGAACATGAAAAACAAATC
AAAGTATTACAAGAGGAATTACAAACCATAGAGTACAAAAGTTGTGAAATCTGTGATAAT
GATATCGAAAAGTTTTTGGAATTGATGCTGGCATATAAGGAGGCAACAGTCAACCTAATG
CAAGAAATGGTTAAATCGCCTTCGATATTGCATATCTTGAAAGAGGGCAGACTCGTTGCT
TTTAGGGACCCCAATGATTGCTTGAAATTAGGATTTGTATTTAAAGTTTCTCTGAAGGAT
GCTGTTTGTGTCATTATGACGTTCACAAAACCATACAAACTCCCAAATGGTGAGCCAAAT
CATTTAATATACTTTCCAAAAGCGGATGGATACAGAAGAAGGAACTTCCCTAAATTCCAG
AAGACTGATTTTTATATGGAAGAAGTTCCTGTGACGGCTATTGAAGTGATCACTAAACGC
AAGTTTGCCGCACCCTTGGGAAAAGTGATTAAAAAGGATGTTGCCGCTTTGAACGAGTTT
AACGCTGAAACAAATAACATTTTGGACGGCAAAACGCTAAAAGAAGCAATTAACATTGAA
AAGCAAGGTTTAAAAATTCACCAAATATTGTTAGACCGTACAAATATAAGGGATGAGATA
TTCAAACTAAAAAGCATTAAATGTCCCAACCTAAGCCAACACATTGTTCCCAAGTTTAAG
GCGCATGTAATTAAAAAGAAAATTGAAGAATTGTACCATTTGATGTCTGACCAAAATCTG
AGCTTACTACCCGATTATGAAAAGAGATTGGCTGTTCTGAAAGACACTGAATTTATCGAC
CAAAACCACAACGTGCTGTTAAAAGGTAGAGTGGCATGTGAAATTAATTCTGGTTATGAG
TTAGTTTTAACTGAATTAATTTTAGACAACTTTTTAGGAAGCTTTGAACCTGAAGAGATT
GTAGCCTTATTATCAGTATTTGTTTATGAGGGGAAAACCAGGGAAGAGGAGCCTCCTATT
GTCACACCAAGGCTAGCAAAGGGTAAACAAAGAATTGAGGAAATTTACAAGAAAATGCTT
TGTGTTTTCAATACGCATCAGATTCCATTAACTCAGGATGAAGCTGAGTTTTTGGACAGA
AAAAGGTTTGCCATGATGAATGTGGTGTATGAGTGGGCCCGTGGTTTATCATTCAAAGAA
ATCATGGAAATGAGCCCCGAGGCTGAAGGTACTGTAGTCAGAGTTATCACTTGGCTAGAC
GAAATTTGCCGCGAAGTTAAGACTGCCTCTATTATTATTGGTAATTCCACATTACATATG
AAGATGAGCAGGGCTCAAGAGTTGATTAAGAGAGATATTGTTTTCGCCGCAAGTTTGTAT
TTA
>ISCW013335-PA_Ixodes_scapularis
GTCAGGTCCATGCTGTACAACCGGTCGGACGTGGTGGCCGACTTGGAGTGGGTAATCTTC
GACGAGTGCCACTACATCAACGACCCCGACAGAGGCGTTGTCTGGGAAGAAGTGCTCATC
ATGCTGCCGAGACACGTGGGGCTTGTGCTGCTCAGTGCTACCGTACCCAATGCCCTGAAC
CTGGCCAATTGGATAGGGAGGATCAAGGAGCGTATGCTGTACGTCATCTGCACGACCAAG
CGTCCCGTGCCTCTCGAACACCACCTGTACTTCAACCAGGAGACCTTTCTTATCCTGGAT
GCTAGCAACAAGTTCCAGACTTCCAGGTGTGGATGCCCAGATTTTAAATTATTTTACATC
ACTCATGTGATGCTGTATCCACATCCTTTCAACTGTGTCATGCATTCTGTCTCTTCCTTC
AACTTTGAGCAGGACAGGAGTCGCTATCAGGGCCTGATCCAGCACCTGCGCAAGGCCGAT
CGGCTCCCCGTCATCTGCTTCACCCTGTCGCGCAAGCGCTGCGACGAGAATGCCCTCTCG
CTGCGCTCCCTTGACCTCACCACGGCGGAGGAGAAGTCGGCCATCCGCCGGTTCATCCAG
AGCACGGTGACCTCGCGGCTGGGGCGCGCTGACCAGCGGCTGCCCCAGCTCCGCACCCTC
CGGTCGCTGCTCGAGTCCGGCTTCGGGGTGCACCACAGCGGGGTGTTGCCCATCCTCAAG
GAGGCCGTGGAGATGCTCTTCCAACGCGGCCTGGTCAAGGTGCTGTTTGCCACCGAGACC
TTCGCCATGGGGGTGAACATGCCGGCACGCACTGTGGTGTTCGACAGCATCCGCAAGCAC
GATGGCGTGTCCAACAGGGACCTGCTGCCCGCCGAGTACATCCAGATGGCCGGGAGGGCC
GGCCGTCGCGGCAAGGACAAGACAGGCACAGTGCTGATCATGTGCAAGGCGGAGGTACCG
GAGTCCTCTCAGCTGCAGGCCATGATGCTGGGGCGCCCCACGGAGCTCCAGTCCCGCTTC
CGCATCACCTACTCCATGATCCTGAACCTCAAGGCCCAGGCCCACAAGCGAGTCGAGGAC
ATGATGAGGGACTCCTTCCGGGAGAACTCCAACCAGGCGAGCAAATGGGGGAGAGTTGCT
TGGGACAGTGCCCATGGATGCAATGGGAGTCATTACTTTTATGGGGTACTTAAAGGAGCA
CAAACCTCTTCCCCAAAAAAACTTTTTTTTAGTTTCACGAGGTACCACTGCAGTAAAGTA
AAACTCTTGTACAGTATATCATATGCTTTTGAACTTTTGAAGTCACAATTGATAAAATTG
GAGGACAGTAATAGAGCCTTCCCCCGTGGTCTTTCAGCCCAGCGTCAAGGAGCACCTCCC
CTGGCCCCTAAGCAAGAAGGTCTTGATTCCGGAAGGGACACTGGCAGTCCAGCAGCTGAC
CGTGCCCTTTGCAGATGTGCTGTGCATTGTTTCGCACACCATCAAGTTGGACCCCAAGAG
GCTGGCGTGACTAGTTGCTTTTCACAATGGCGGCTTATCTCTTTGAGTGGGCATTGTGGC
AGCTTTCTCGTGTTCTCGTGCCCCAGGCACCCACAGGGCAAGACGCTGCTTGGGCAGGAG
TTACTGGAGGTGGTGGAGGCACACCCCAAGGGTCTGCCCGCCATCAACGTCCCCAAGGAC
ATGCGCATCCAAGCCATGGACTCTGTCGATTTGGTGCAGCGCTGTCAGATGCTGGAGGAA
AAGCTGCTTTCCAGTGACTGTCTGGGCTGCCCACTCTTCGAAACACACTTTGATCAGGGG
AGGCGTCGGCAGCGTCTGACGGAAGAGCTGGCCCGCATGCGCCACCTGCTGTCCGAAGAG
AGCTTGGCCTCGATGCCGGACTACCAGAACCACGTACTGGCCTTGGAGAAGCTGGGCTAC
CTGGAGCCTGAAGGGGCTCTGACCCTGAAGGGCAGGGTGGCCCGTGCCCTAAGCAGCCAT
GAGGTGATGCTGACGGAGCTACTGCTCCAAGAGTCCCTGCTCACCCTGGGGGCTCCCGAG
GTGGCCGCCCTCTTCTCCTCTTTTGTCTTCGAGCAGAGGACCGAGGACGAGCTGGTCATC
CCAAAGTCCATGGCGGCCGCGGTGCACAAGTTTGGAGAGGTGGCACAACGAATTGGAAAG
GTGCAGCGGGAGTGTGGCTTTGACGAACCACCGGACCAGTTCGTGGAACAGTTCAGCTTC
GGCCTGTGCAATGTGGTCTACCACTGGGCTAAGGGAATGCACTTTGCCCACATCATGGAG
CTGACCAAGACGCAGGAGGGCATCATCGTGCGCTGCATCCAGCGGCTGGACGAGCTGCTG
AAAGATGTGCGCACGGCCGCCGGCATCGTGGGCAACCCCGAACTGCGCGCCAAGATGGAG
GAGGCCTCCCGACTCATCCGCAGGGACATCGTCTTCGCCGCCAGCCTTTACCTCCAGTGA


>PPAI010526-PA_Phlebotomus_papatasi
ATGGAAGTTCCAGACAATCTGCGGGATTACATTGTTAATCCCTTCCTGGAATTGCTTGAA
AACATGCCTATGGAATGTTTACCTTCAGAATCCAATCCTGACAATGTTTTTGACATCTCT
GAGCCTCTCCTGGGAACAACCCTGAAGGCAAAACGATGTGATGTGACCGGAGAGGTAATT
GATTTTATTGAAATTGAAATTGCAAATCCTGACAGCCGTCCGGATAACTCAATGTCATTC
CAACGAGCACCGGATGTGAGTGGCAAGAGATCTGTACGTGGTTCATCAACTAACTACCCC
TTCTGGCCCGGAGGCTTTGACGAAGAATCTGAAGAGGAGCAAGAAACTGAGGAGTATCCA
GAGGAAGATGGACAACTCTTGACATTGGCACCAACAATGACTCATGGTATCTCCAGTACT
GCTGATGATATTGAAGAGGCACTTGAGAATTTGAAAATTGACCAAATAGATTACACAGAC
TTGATAAACAGCAATCCTATTGCTAATCTCTGGGCAAGGAAAACTTCATTGGAAGATCGT
AAAAATAGGAAAAAGAAGCCGGAAGTGCTGAAATTGAGCAATGCAAAGGATTTGAAGACA
ATTGAGACAAAATGGGCAGTTCTTGTGGATACTAATCAAGCCATTCCGGCTGCAACAACC
GAACCTGCTCTGGTTTTCCCATTCAAACTGGATAATTTCCAAAAACATGCCATCCATCAA
TTGGAGGATCACAATCATGTCTTCGTGGCAGCTCATACGTCTGCCGGGAAGACAGCTGTA
GCTGAGTATGCTATCGCCCTGAGTCTGAAGCATCATACAAAGGCAATTTACACCTCACCG
ATCAAGGCACTGTCCAATCAGAAATATCGAGATTTCAAGAAGTCCTTCAAGGATGTCGGT
CTCATCACGGGGGATGTTCAGATTGATTCTGATGCCTCGTGCTTGATCATGACAACAGAA
ATCTTGCGTTCAATGCTTTACTGTGGAAGTGAAATAGCCAGAGATTTGGAATATGTGATT
TTCGACGAAGTACACTACATCACTGATGCTGATCGTGGGCATGTCTGGGAGGAAGTTCTA
ATCCTCCTGCCAGCCAATGTGACTATTGTCATGCTAAGTGCGACAGTTCCCAATACCCTG
GAATTTGCCTCATGGGTGGGTCAGACAAAGAAAAAGAAGGTGTATGTTGTAAGTACCCTT
AAGCGCCCCATTCCCCTCAAGCACTACCTCTACGTGCCATTTGTGGCCAAGAATAAGGAA
GAAATCCATCTGATCCTGGATGAAAATAGTCGATTTCTCATCAAGGGTCATGCAGATGCT
GTTGCCCTCAAAGAAACAACTTCGGCCAAAATTGGTCGGAAGCTGACGAGAAACCAGGAA
AAAACCATGTGGGAGAAATTGGTGGGTTTCCTGAGGAAGACAGACAAGCTTCCCGTGGTG
GCTTTTACCCTCTCACGGAATCGCTGTGACATGAATGCTGAATCCATGAGAGGATGCGAT
TTGTGCACAAACAAGGAAAAAGGCATAATCAATAGCTTCTTCATGAAATGCCTGCAGAGC
CTAAAGCCTCCCGACAGGAACTTGCCACAAGTAAAAAATTTGCAGTACTACCTCGAGAGA
GGCTATGGAGTTCATCATTCGGGAATTTTGCCAATTCTCAAGGAAATTGTAGAAATGCTC
TTCCAATGTGGCCTCGTGAAGCTACTCTTTGCCACTGAAACCTTCGCAATGGGCGTCAAT
ATGCCAGCTAGGACAGTCATATTTGACTCTGACAGGAAATTCGACGGAACTGAGGTAAGC
AATATTATTCACAATTAA

>GBRI004156-PA_Glossina_brevipalpis
ATGTCTTTAATTAATGAAGAAAACACGAAGAAATTGCAAAACTATATATTATGTCCTGAA
TTATCAATTCATAATCCGATACCGGAAGTAATACCAAGAAAATACAATGAAATGCGTTTG
TTAAATTTGCCAAGAGGTGCTGCTAGCACGAAATTGGTACCTAGACGCGACTTCCTTACC
GGAAAAGTAATTTCGTTTGTCGAGGTAGATTTAGAAGATGTAGATGCTAATGCTAAAAAT
TCGACCAGTATGAGACGAGAACCTGGCCTTTTAGATGAAATAACCAGAGGTTCTGCGATG
AATTATCCTTTTTGGCCAGGAGGAGGATTCGATGAACCATCAAAAGAGATTAATAAGCTA
AGCACTGAAGACTTCAAAATTGAGGGAGAGTTATTATCATTGCCACCGGGTTTCAAACAT
GGTTATGATTTTAGCAAACAGCACGGTTTCAAAGAGGAAGATCTTTTTAAAAATATGCAA
CCCAATGATAACGTAAATTTGCTAGAAAATCTCGAGAAAGACTTGGATGTATTGGAATGG
CTTAAATTAACAGAAAAGGAGAGCGAAAACAAGGAGTTGAAGACAAATACGAATAATAAT
AATGATTTTACAGCCGAATTCAAAGATCTTGATGATCAAATTATGTCGGCGGAATTAAAG
CCAGTGTTGGAGATTTCTTCTTCGAAAAAGGGTGTGGTACGCACAGAATGGGCTGAGATG
TTAGATGTAACTCACGATATTACCGATTTTCATGAGCGGATTCCTTGTCCAGCTAAAAAG
TTCGACTTCGAATTAGATACATTCCAAAAGCAGGCGATTCTAAAATTAGAAGAACGTCAA
TATGTTTTCGTAGCAGCTCATACCTCTGCCGGCAAAACAGTAGTGGCCGAATATGCTATT
GCTTTATCTCAACGCGATTTAACGCGTACAATATATACATCACCGATTAAAGCTTTGTCC
AATCAAAAGTATCGTGACTTTAAAAAAATTTTTAAAGATGTAGGTCTCATTACCGGAGAT
TTGCAAATCGACCCAACAGCTACCTGTTTGATTATGACGACAGAGATCTTACGCTCAATG
CTTTACTGTGGCAGCGATATTACCAGAGATTTGGAGTATGTTATATTCGATGAAGTTCAC
TATATTAACAACCGAGAAAGAGGTCATGTATGGGAAGAAGTGTTCATTTTGTTGCCTGAT
CATGTTAATATCATAATGTTAAGCGCAACTGTACCTAATACAATGGAATTGGCAACTTGG
GTCGGTTGCACTAAGAAACGTAAAGTTTACGTTATAAGCACTCTGAAAAGGCCGGTGCCT
TTAATGCATTATTTATATACTGGAGCTGGCGGTAAAAGTAAAGATAGTATAACTTTATTG
GTTGATGCTGATGGAAAATTTCTACATCAAAACTATGAAATTGCTGTAGCGAAGAAAAAG
GCAATGCAAAGCAAGTCGAAATCCAGCTTTGGGGGTGGTTCAAAAATGGTGCAGAACACT
TCTCTTAAGCAAGATCAAAATACTTGGATTGGTTTAATTGATTTTCTAAAGCGAAATGAT
AAAATGCCTGTGGTGGCTTTCACATTGTCAAGAAATCGTTGTGACATCAATGCCCAGGTG
CTTCAATCAATTGACTTAAATACGGCACGTGAAAAGGGTTCGGTGGAAATATTCTTTCAG
CAGTGCTTAGCTAAACTTAAACCACCTGATCGTGTTCTACCTCAAGTCTTAACAATGAAA
GATTCTCTGGGTCGAGGTATTGGCGTACATCATAGCGGTATTTTGCCAATTCTTAAAGAA
ATTGTTGAAATGCTTTTCCAAGCGGGCCTAGTGAAATTACTTTTTGCTACCGAAACTTTT
GCTATGGGTGTAAATATGCCAGCGAGAACTGTAGTATTTGATTCTCATCGAAAATTCGAT
GGTTCGGAAGTGAGAAATCTAAAACCCGGAGAATATATACAAATGGCTGGTAGAGCTGGT
CGTCGAGGTCATGATCAAAATGGTACAGTTATATTGTTATGTAAAGTTCAAGTGCCGTAC
GAAGACGAGATGAGAGCCATGATTTTGGGTAAACCAGAAAAATTGGAATCACAATTCATT
TTACGTTACGCAGTGATCTTAATATGCCTGCGCATTGAGAGCATCAAAGTTGAGGATATT
ATGAAATTCAGTTTCAAAGAATTTAATCAGAAATTGCAGCTCCCAGCCCAGCAGAAACAG
TTGGAAGTAGCACAAAATAAATTCTCTCAAATGGCTGAATTAGGAGAGCATTTACAGCCG
TTGTGCAAATTCTGCGATCTAGGTAGCGAATACATAACTGAAAAGCAACGATTGATGGTA
AGAGCAGCTTAA

>AALF008031-PA_Aedes_albopictus
TCGTGGTGGCAGAAACCTCCTCCGATAGTGGATAGCACCGAGGATGTGCTGCGGCAATAT
ATCCTGGAGCCGGTCATCCCGGTGAATGAACCGAAACCGCACTTCCAGCCGCGTGTGCCC
ACCGTGGAATCGTTGTACGATATTCCCCCGGCACCGTTGAGCACTCGGATCGTTCCGGAG
CGCTGTCAGGAAACCGGAAAGATAATTGACTTCATTGAAATTCCAATCGAGAATGCCGGG
AGTACCGCGAAGAATTCCATGTCGTTGAAGAGAGAACCGGGCCCTGGGGATGATTCTACC
CGAGGGTCGGCATCGTACTTTCCCTTCTGGCCCGGGGGTTTCGACGAACCGGAGAAAGCC
ATCCAGATGCTGGACATTGACAATTCGGTGTTTGAGAAGAATCTGAAGAACTGTCCGCCG
GGCTTCGCTAATGGTATGGTTTTCGCCGACGTGAAGAGCTCCGACGATGGCATTGTGGAT
CTTTTGTCTGCTATCGAACAAGAAGTGGAAGGTCTGCGGATGTGGGATTCGGAAGACAGC
GAAGAGGATGACGATGCGCCTCGTGTTGATCCCAGCAGTATACAGAGAGTGCCCCTGGAC
GACAGTCTAGACGAGTCGCTATTAAATGTAGAGCAAAGTTTAGCAAAGGTGTTGAAAATT
GGTGAAACCGGATCAAATGCTTCTACCTCAGCCGAGTGGGCCGAAATCTTGGACGTATCG
AAGCCGGTTGCAGATTTTTACACAAGAATTCCGGATATGGCTCACAAGTATCCCTTCGAG
TTAGACATTTTCCAGAAGCAGGCCATCATCAAGCTGGAAGAGCACAATCACGTGTTTGTG
GCTGCACACACCTCCGCCGGCAAGACGGTGGTTGCCGAATATGCCATTGCCTTGTCCAAG
AAGCATATGACCAAAACCATCTACACTTCACCAATAAAAGCACTGTCGAATCAGAAGTAC
CGAGATTTCAAGACCACATTCGAGGACGTCGGATTGATCACGGGAGACATCCAAATCGAT
CCCACCGCTTCGTGCTTGATCATGACGACGGAGATTCTACGATCGATGTTGTACTGCGGA
AGTGACATCACGCGCGACTTGGAATATGTTATCTTCGACGAGGTTCACTATTTGACGGAT
GCCGATCGGGGGCACGTGTGGGAGGAAGTGCTCATTCTACTACCGGATCACGTGTGCATT
GTGATGTTGAGTGCCACGGTACCCAACACGCTGGAGTTTGCCAACTGGGTGGGCAAAACC
AAGAAGAAGCGGGTCTACGTGGTGAGCACTCCCAAGAGACCGGTGCCTTTGGAGCATTAT
CTTTACACTGGATGCGGAGGCAAGACTAAGGACGACTTGTTCCTTGTCGTTGATGAGAAG
AGTAACTTCCTGATGGACGGATATCGAAAGGCCAAAGAGGCAAAATTGGCTAAAAATACC
ACCAAAAATGCCGGTCGCCAAGGTCAATTCAATCAGAAGCAGGAGCAAACCCTGTGGGTC
GGCTTGATTCACCATCTGGAGAAGAACAAAAAGATGCCCGTCGTTGCGTTTACCCTATCG
CGGAACCGATGCGATAACAATGCCAATGCCCTAATGTCGTGCGATCTGACGACTCCCAGT
GAAAAGTACTTTATCAACTCGTTCTTTCAACTGTGCCTGCAGAAGCTAAAGCCTCCAGAT
CGTGTCCTGCCGCAGGTGATCCAGGTTCAGAACTGCCTGCAGCGGGGTATCGGAATCCAT
CACAGCGGTATTCTTCCGATTCTGAAGGAAATTGTAGAGATGCTGTTTGCCCGGGGGCTC
GTCAAAATCCTTTTTGCTACTGAGACCTTCGCGATGGGTGTAAATATGCCGGCCAAGACG
GTCATATTCGATTCAACCAAAAAGTTCGACGGTCAATCGTCGCGTCTGCTACAACCGGCG
GAATACACCCAGATGGCTGGGCGAGCTGGACGGCGAGGACTGGATAAGAACGGAACCGTT
ATTATCATCTGCAAGGTTGATGTGCCCAGCGAGAGCGATCTGCGAAATATGATTCTTGGG
AAGCCCATGCGTTTGGAATCGCAGTTTAGGCTGACCTACGCCATGATCTTGTACCTGCTT
AGGGTGGAGCTGGTTACGGTTGAAAACATGATGCTGCATAGTTTCAGGGAGTTTGAAAAA
CGTCAGAAACTACCGGAAAGCAAATCGGAGCTGAGCCGGATGGAGGAAAAGATTTCCAAG
CTGAACGAGCTGAGCGAGCACTTAAAACCCCTGTGTCAGTTTTACGATGCGGCCGTGCAT
TATTTAGCCAAGTGGGACGACTTTATGCCTTTCGTATTTCTAACGCAAAAAGTATCCAAC
GAAATGAAACCAGGTCGGGTACTGGTGATCACCCATAAGACCCATCGTAATAAGTTAGCT
ATTTTGCTTTCGGTCCTGCAACAGGATCACAAATCGGCCCGATACAAGGTGCTTGTTCTG
GACCACCAGCATGCCAACGCATCAGAAGCGGAAACCCTCGAGCGTGGCGACCTGTGGCAC
CGTATTCTGGCATTGTCCGCTCAGTATCGTCAGTTCATTCCGGAAGGTATCGGTGGACAC
TGTGTGCTGCAAATTACCCACACCAATATAGTGGACGTAACAAAGCAAACCATCAAATGT
GATCCGACCAAAATCATTCAAAACTGGGACAACAGACAAATTCCCAGGTTTAAAGATCAA
CCGCCTTCGCAGTCGGTGCTGGATGCCATGGCTGCACTTACCGAACTCAACACTGCCGTA
GTTAACGAAAGTATAAAATTGGAAAGCCTAAAGTACCAACTAACGCTAAACCAGTTGAAG
CAAAATGAAGAGCTACAGAAAGCAAGGGAAGCTCTGGATAGATATCTGCCCTACACAGAT
ATCGCCGATTTCGTGCACGAATTTGCAATTGTTTTTGACCGAAAGCAGGTGGAGAAGAAG
CTGGACGATCTGAAGTTTCAGGTTTCGTACAAGAGTATGTCGCTGTATCCGGATTATTGC
AATAAATTAAAGGTTCTACAGGAACTCAGGTACATTGATGACATGCAGCAAGTGGCTATG
AAGGGTCGAGTCGCGTGCGAAATGGGCCAGAATGAACTTATGATAACAGAGCTAGTGCTT
CGGAACATTCTGACCGATTTGCAACCGGCGGAAATCGCCGCCTTGTTGTCCAGTTTGGTG
TTCCAGGCCAAGACGGAAGTAGAACCAAAAATGACCGAGACGTTGAAAAAGGCAAAGGCA
TTGTTCGAGGAGGTCGAAAACGATATCCGGTACGTGGAGAAAATGTACAACGTGACGGAC
ATTTTGGAAAAGGATGAGCTAAACTTTGGACTTATCGAGGTCGTTTACGAATGGGCCCGG
AATAAACCTTTTGCGGAGATAATGGAACTGACCGATATCAAGGAAGGCATCATTGTGCGG
TGCATTCAACAGCTAAATGAAACCTTATGCAACGTGAAGGATGCCGCCCGTATCATTGGC
GATCCGGTACTACACAGCAAGATGGAAGAAGCATCAAATGCCATCAAAAGGGACATTGTG
TTCGCAGCAAGTTTGTACACGTCGACCACACCGATTGCAGTTGAAGCTGCGGTAATGGAA
TAG

>CLEC011697-PA_Cimex_lectularius
ATGGAAATCGTGAACCTTTGGATCATGGAGAACTTTGATGTGTCGTACGAGAAGCTTCAG
AAGTGGGTGTTAGAGTTCAAAGAGGACATGCCGCACCACTTAGACCCATTTGATCACCCA
TTGCCCGAGGATGAGGCCGAGCTCGCCAAAGAGGGCGGTGTCGAGAAGCTCCTATCGAAG
TTCAAACCGTTGGGACGGGATTTGACAAGGGAGGAGAAAGAAGAGCAGGAGGAGATGGAG
CGTACAGCTCGTTTTGAAAGCGATGGACTACTACTGTATGAGAAAGTTGAGAAGATCTTG
TATAAGGGGGCATATGCTGTACAAGCGAACACCTACAACCCGGTAGATATGAGCTTTATC
AAACAGCCTGCACTCACATTTCCATTCGATCTGGACAACTTTCAAAAACGAGCGATTTTG
GCGTTGGAGCAGAGCTACCATGTCTTCGTAGCGGCACACACATCTGCTGGCAAGACAGTC
GTTGCTGAATACGCCATAGCGATGGCGAAGAGGAATCAGACGAGGGCGATATATACGTCG
CCTGTCAAAGCCCTGTCAAACCAGAAGTTTCACGATTTCAGCAAAAAATTCAAGGACATA
TCGGTTGGTCTCATTACGGGCGATACACAGCTCAACGAATCGGCCAGGTGTCTCATCATG
ACGACAGAAATTCTCCGTTCGATGTTGTACAACTCGTCGGAGAAGATACACGACCTTGAA
TTTGTCATATTTGATGAGGTTCATTATCTGAACGATCCTGAGCAACGGTGCCGAACGCGA
TCGAGTTCTCAACTTGGATCGGTAGGACGAAAAGGCGCCTTGTCACCGTCTGTACGACAA
ACCACCGTCCCGTCCCGCTCAAACACTACCTCTACATGTCGTCCGAGCAGTCAAAGCACT
CGCACATCAGCGACATGTCGTGCCTTCTCAAGGTCGCTGACGATATGCGAGACGGACAAT
GCGCAATCTATGAAGGAGAAACTCGCCGTCAAAAAGGCCGAGTCGGCCAAAAGATACAAG
GATAGCAAGCGAAACTACAAGGATGATCCTGATATGGAACAAATTAGGAGAAAAAGGGAT
GAAATGCTATGGACGAGGCTCATCTACATGCTCAAATCTGCAGACCTCATGCCTGTCGTC
GTTTTCATATTCTCTCGTAAAAAGTGTGATGAGCTAGCGTCCCTCTGTCGTGTCAACTTG
ACGACCTCAAGGGAAAAGTGGAGCATACTGACTTTCCTCAAGATGCACATCAAAAAACTC
GATGAAGATGACCAAAAATTAGAGCAGATAAGTGTCATGAAAGAGCTATTGGAGAGAGGC
ATAGGAGTTCATCACAGTGGCGTTTTGCCCATTTTAAAAGAAATCGTAGAATCCCTGTTC
CACCAAGGGATTGTCAAAGTACTTTTCACCACGGAGACGTTCGCGATGGGTGTGAACATG
CCGGCGCGCACTGTCGTTTTCAACACGATCGAAAAATTCGACGGTTCGAACAAACGCCTC
CTGACTCCGGCCGAGTACATCCAGATGGCAGGCCGGGCCGGTCGCCGCGGCAAGGACATG
GAGGGCAACGTGTACATAATGAACTGGCCAAAGCAAGTCATACCGTTCCACCACCTCCAG
ACGGTGATGGAAGGCAATCCGACCAAGCTGACGTCCCAGTTCAGAATATTCTACAGAATG
ATACTCATCACTCTCGCGAAACGCGAGATGATCACAGTCGACGCGATGATGGCGAACAGT
TTCAGAGAGAATGACCAGCAGCTCAAGAAGAACGACTACAAGTTAGTTTTCTTTAAAAAA
AAAATTAAACATCCTCCCATCAAAATTATTAATCTCTTAAACAATAAAAAATCTCCCAAA
ATCATTCATTCTAAAATGCCAACTGTCAATCCACAAGGCATTGACAATAGTCTCAGCATC
CTTTTGGAAAAAAAAAAAAAAAAAAAAAACCGTAACAATTTTAGCGAATTTCCATCTGCG
GAAAATTTCATAGGCAAGTTAGAACTTGAGGAAGGACGTTTTGTCAAAGTAACGTTCAAG
AACGAAATTAACAGGATCGGCATTATCCTCGAGGTGAAACGCCCAACGAGGGATACCGTT
AATTATATTGTCATAATGCTTAAGGCACATGTGAAAGTGTACACTGACATTGCGCCAAAG
GATGAATCTAAGTTCACTGAAAAGGAGCTCAACAGGTGGTACAAAATGGTCTCAATGCTA
CCATGCTTCCATTTCCTGCAACCGTTCTCCGAAGACTGCTACTTCATTGCGACCATAAAA
GCGACAGACATATTCGAGAATCACTTTGAAAAAGTTTTCCTCTGGAAGGAGGCGCTCAAG
AATAAAAATGAAACGAGAGATATACTCGAGAACCTGCAGAACAAGGCGCTCTACAGCAAC
ATGATCAACGTACTCAAGGAGAAAGACTATATCGATGAAAACGAAAGCGTAAAAACAAAA
GGTTACATAGCCGCACGTATATCAAAGTACGAGCTTGTAGTATGCGAGATGCTGATTGAC
AACATCCTGTTCGACCTCGAACCGCCAGAGGTGGCAGCACTACTCTCGTTCCTAGTACAC
GAGAACAAGGACAAGAATGACGATGACAGTGACATATCGGATGATATGATCATCGCCGTA
CTCCCACCTAGACTGACCAAGGTACGAGCGATCCTTCTCTTAACTTTCCTAGTAGACCTC
GATTTAGTCCTAGCTTCATTCAAAGCTTGA

>MDOA011080-PA_Musca_domestica
ATGACTACTGTCCTGGAAAATAATAACAAATTGAAAAATTATATATTGGCACCGGAATTG
TCCATCCATGATCCACTACCTGATATAATACCGCGTGAATATAATGAAGAGAAACTGCTT
CATTTACCACGGGGCCCAGCAAGTACGAAACTAGTGCCGAAAAGAGATTTCATTACCGGC
AAGATTTTGTTATTTGTGGAAGTCGAAATAGAAGATGTGGGAGCTAATGCAAAAAATTCG
ACATCAATGAGGCGTGAACCAGGAAAATTAGATGAAATTACCAGGGGATCGGCAACAAAC
TACCCATTTTGGCCAGGTGGATTTGATGAACCACCAAAAGAAATCAAAAGGCTAGAAATA
GAAGGCTTTGAAATTGAGGGTGAACTGCTGACCACTCCACCGGGCTTTAAAGCCGGCTAT
GACTTTACAAAACACGAACAATTCAAGAACAGCATCTTAAAGCCTTTCGCTGCAAAGGAA
GCGGAAAAGGTTAACTTGTTGCGGAATCTTGAAGATGACTTGGATGTCCAGGAATGGTTG
AAGATAACCCAAGAAGAAGACAATTCCCAGGAGGAAAAAAGGTCGACAATGCTACCGCCT
GAATTTAAAGATGTGGACGATGACATAATGGCAACAGAGTTAAAGCCGGTTTTGGAAATA
TCCACAGCTAAGGACAAAACTCTACAGACCGAATGGGCAGAAATGTTAGATATTTCACAT
CCAATCACAGATTTTAAGGAAAAAATACCCTGTCCGGCTATGTCATTTCCATTTGAACTG
GATACTTTTCAAAAGCAAGCCATTATCAAATTGGAAGAACGCCAATATGTTTTTGTGGCT
GCCCATACGTCGGCTGGCAAGACTGTGGTAGCAGAATATGCCATTGCATTGTCTCAACGA
GATTTGACAAGAACCATTTATACTTCGCCTATTAAGGCTTTATCGAACCAGAAATATCGT
GACTTTAAGAAGACATTCAAAGATGTTGGTCTCATAACTGGTGACCTTCAAATCGACCCA
ACTGCCACTTGTTTAATTATGACCACAGAGATTTTGAGGTCAATGCTCTATTGTGGCAGC
GATATAACTCGTGATTTGGAATATGTCATATTCGATGAAGTGCATTACATTAACAATCCG
GAAAGAGGCCATGTCTGGGAAGAAGTTATTATACTATTACCAGATCATGTCAACATTATT
ATGTTATCTGCCACGGTGCCAAACACCATGGAATTAGCCGATTGGGTGGGTAGTACGAAA
AAACGTAAAGTCTTTGTTATTAGTACTCTGAAGAGACCAGTGCCGTTGATGCATTATCTT
TACACGGGATCGGGAGGTAAAACTAAAGATGACAGATTTTTATTGGTCGATGACCAGGGA
CGCTTTTTGCAAGAAAACTATGAGAAGGCAGTGGAAAAGAAAAAGGCTGCACAAAGTAAA
TCGAAGCAGATGTCCGGTGGTACAGGTCCCAAACATCAAACAACAACACCCAAGCAGGAT
CAAAATACATGGATAGGATTGATAGACTTTTTAAAACGCAACGATCTTATGCCGGTTGTG
GCATTCACGCTGTCACGAAATCGATGTGATATGAATGCCCAGGCCCTAAATTCCATTGAT
TTGAACACAGCTCGTGAAAAGGGCTCTGTTGAAATATTCTTCCATCAGTGCTTGTCTAAG
TTGAAGCCACCAGATCGTGAATTGCCACAAGTTTTACAAATGAAAGACTCTCTGAGTCGT
GGTATAGGCGTGCATCACAGTGGCATTTTGCCTATACTAAAGGAAATTGTTGAAATGTTA
TTCCAATCAGGTCTTGTCAAGTTGCTCTTTGCCACCGAGACTTTCGCCATGGGTGTTAAT
ATGCCAGCCAGGACGGTGGTCTTTGATTCGCATCGAAAGTTCGATGGCATGGAAGTCAGA
AACCTAAAACCCGGCGAATATATTCAAATGGCTGGAAGGGCTGGCCGAAGAGGCCATGAT
AAAAATGGCTGTGTGATTTTAATGTGTAAGGCTAATGTACCACCAGCTCAAGATTTGCGT
TCCATGATTTTGGGTAAACCAGAAAAACTGGAATCACAATTTATTTTACGCTACGCTGTA
ATCCTAACTTGCCTGCGTATAGAAAGCATTAAAGTCGAGGACATTATGAAATTTACATTC
AAAGAATTCAATCAGAAACTACAGCTGCCGGCTCAGCAAAAACAATTGGAAGTTGCACAA
AGCAAGTTTTCGCAAATGCCAGAATTGGGTGAACATCTGCAACCTTTGTGTAAATTTTAT
GATTTGGCCACAGAATATATAGGCGAAAAACAGCGTTTAATGAGATTTTTACTGGCTCAG
CCTAAGATTGTCAAAGAACTAAAAGTCGGACGTGTGGTTTTGGTGTGCAAGGGCAAACAT
TATAATAAGCTTGGTGTGCTTCTATCGATGAAAGCGGTACAGGGCAAAGAAACCACATAT
AGAGTTTTAGTACTTGATCATCAATTCAAAAGCAATGAAAAGGATGATTTCTATAGAGGA
GAAAGTTATTATAAAATGATTGCCTTAACGCCACAATTTAAGTACTACCATCCAGAAGGT
ATTGGTGGACATACAATACTGGATCTTCATGCAGCAGATTTTGTAGAAATCACCAAAACG
AATGTAAAGATTGATGCTGACGTTATAATACGTAATTGGGAACAACGACAGATTGAACGA
TTTAAGGATTCACCACCAGGAGCTTCAGTCGTTAAGCTGGTCTCGGAACTACATCAATTG
AATGAGAACTATATACAAAATAGCGATTCAATCAAGTTCATAAACATGTCCAAAGAGATT
AATGTTAATGCTGAAACGGAAATGGCCCAAATTCGTTATTTGGAACATTTAGCCAAACAA
CTGCAAGATGTGTTGCCACACACAAATATCGCTGGCTTTGAACAAGAATTTGCCATTGTA
TACGAACGTAAAATGTTGGAACACCGCATTGAAGAATTGAAATTTAAAAACTCTACTAAA
AATCTATCCCTCTACCCGGACTACTGTAATAAATTGGAAGTGCTTAGAGCATTGAAATAT
ATTGATGAACTAGATGAAGTGACGTTGAAGGGAAAGGTGGCATGTGAAATGGGTCAGAAT
GAATTGTTAATTACCGAGTTGATACTTTGTAATATGTTTAACAATTTAGAACCTGCAGAA
ATTGCAGCTCTACTCTCAGGCTTGGTCTTTCAAGCCAAAATCCAAGGGGAACCTGTTATA
CCGGAAAAACTTAAGAAGTGTGTCAAAGAATTTGAAGAAATTAATGATAACATATTATCT
GTCGAGCTACGCCATCATGCCGTTGTACAGACTGAAGACCGTTTAAACTTTGGCTTATTG
GAAGTCGTTTATGAATGGGCTCGCAATAAGCCATTTGCCGAAATTATGAAATTAACCGAA
GTCCAGGAAGGTATTATTGTTCGGTGCATTCAGCAATTAGATGAAACAATTCGTGATGTT
AAAACTGCTGCCATACGTATTGGCAATCCAGCATTGCAAAGCAAAATGGAAGAAGCATCG
AATGCCATTAAACGTGATATTGTATTTACAGCTAGTTTATATACAACGTTTTAA

>PHUM420000-PA_Pediculus_humanus
ATGGATTTAGTAGTTGATTTACCTTTTGGAGTTCCTCCAATATTACCCGATGTTGGAAAA
CAGTTACAAGAATATATTTTATGTCCTGATAAATTACCCATTCACAATTTTGAAACATCT
CAGCAACATTGGGATGAAGAACCTGATACCTCTGCTCTGTACTTAAGTGATTTATCTGAA
AATAGCACTATTTTAAAACTTGACCGAGATTTAAGAAGCGGTGAATTAAGATCTTTTACA
GAAGTTCTCTGTAATGGAGATTCTTTACCTACGATAAATAAAGAAGAACAATCCAAAACT
ATAGATGATATTATAGAAGTTTTAGAAAATGTTGGTGACGTTATAGAAACTGAAGAAAAT
GAAAAGTCAGTTAAACAAAATGAAACAAGTGATTCTAACTTCATTAATTTAGTCGACTTA
TTAAAGGGTGGTCAACATTTATTAGAAGTAACCAATAGTTCTTTTGAACTTGAAAACGAA
GAAGATAAACATGAAAATAAAAATGATACGGAAGAAATATCAGTTGAAGAATCAGATGTG
ATAAGCAGTATTCCAAATGAAGTAGCATTCAAAGCTCCAGTTATAAGATTGTCAGATGTT
ACCCCATTAAAAGGGGTAACTTCTACAGAATGGGCAGAGGTAATTGATGTTAGCCTACCT
GTCACAGATTTTTATGAAAAAATCCCAGATATGGCCTTTAAATACAATTTCGAACTTGAT
ACATTTCAGAAACAGGCTATCTTAAAATTAGAAGAGCATTGTAGTGTTTTGGTAGCTGCT
CATACTTCAGCTGGTAAAACAGTCATTGCAGAATATGCCATTGCATTATCTCAGCGTCAT
ATGACCCGTACCATTTACACTTCCCCAATTAAGGCTTTATCAAATCAAAAATATAGAGAT
TTTAGAAATACTTTTAAAGATGTAGGACTCATTACAGGAGATTTTCAAGTAAATCAGACA
GGAACATGTCTTATAATGACTACAGAAATTTTAAAATCCATGTTATTAGCACAAAATGAT
ATCATTAGAGATTTGGAATATGTAATTTTTGATGAAGTACATTACATAAATGATTTTAAA
AGAGGACATGTGTGGGAGGAAGTTGTCATTTTACTTCCGTCGCATGTGAGCATTGTAATG
CTTAGTGCAACAGTTCCAAACACTTTGCAATTTGCCGATTGGGTAGGAAGAACTAAACAA
CAAAAAATGTATGTTATTAGTACTACTCAAAGGCCTGTTCCTTTAGAACATTTTCTATAC
ACTGGATCTGGAGGAAATAGTAAAGATGAAAGATTTTTAATTTTATCAGCTACAAATGAA
TTTCAAAAAAAAGGATATTTAGAAGCTGTTGAAGCCAAAAAAAAAAGAGAAAGTAAACAA
AAAAATGTTGTAAAAGAAAGACCACAAACAGGAAGAAAACAAGACACAACTATGTGGGTA
GCATTAATAGAACACTTACAAAAACATGATAAGTTGCCTATAGTGGCATTTATTCTTTCT
CAAAAGAGATGTGATGAAAATGCTAGTAGCTTAATGTCAGTGGATTTAACTACAGCCAAA
GAAAAATCACATGTACGACATTTTTTTCAACAGAGTATTCAAAAATTGAAGGAGCCTGAT
CAAACTTTGCCTCAAATACTCAAAATGCAAAAACTACTTGAAAATGGAATTGGAATTCAC
CACAAAGGCATATTACCTATTCTAAAAGAAATAGTTGAAATGCTTTTTCAAGAACGATGC
GTAAAAATTCTGTTTGCTACTGAAACATTTGCAATGGGAGTAAATATGCCAGCTAAAACG
GTTGTTTTCGATTCGATACATAAATACGACGGATCTGAAAAAAGAATGCTTTTGCCATCC
GAATATATTCAAATGGCTGGAAGAGCAGGCAGAAGAGGGCTCGATAAAACAGGAACCGTT
ATTATAATTTGTAGAGAGGACATGCCAACTGAAAATAATTTAATACAATTAATGAAAGGT
ATACCAAAAAAAATTGAATCACAATTTCGTTTAACCTATTCTGTAATTTTAAAACTTGAG
AGGAAAAAAATCGTGGCAGAAGGAAGAGTAACCGTGGAAGAAATGATGGCAAACAGTTTT
AAAGAAGCCGATCATATAATAAAAAAGAAAACGTACACGCAATCTTTGGAACAAGTAGAA
AATAATTTATCAAGTTTAGAAAAAACAATTGAAAAGAATAATGTATGGGAAGAAGTCCGA
GACAGTTGTTCCATACTCTTAGACTATATAAAAAATTGGGCAGTTTTGAGTTCAAAAATT
TTTACCGATAAGAAAGGATTAAAACTTGTAACTCCCGGTCGTGTTGTTTTACTTACTCAT
AAATCTCACATAAATAAATTAGGAATTATATTGTCTTGCGAATATAAAAAAAATGTTAAA
TTTAAAGTTTTAGTACTGGATAATAAAATTGACAAATCAAAAGACAACTCAGAGACTGAT
AAAGACTTTAAATCAATTGAGAATGAATGGTATAAACTAATTGGCTTATTAAATTTAAAT
AAAATATTTGTACCCGACGATTTGGGCGTTCATACTGTCATAACTATTGACGCTTCGGAT
ATTTTCGAAGTAACAACTATTCTATTGAAAATAGACTCTAAAATAATTTTATCAGATTGG
GATAATAGGCAAATCCCTAGATTTCGAGATAATCCACCTGGGCAAACATTTCAAAGAGTT
TTGGAAGAATTAACGGAAATAACTCACACTTATGCTAATTCGGAAGAGAAAATTGAATAT
TTAAATTTATTAAAAGATTTTAAAATAAGTAGCAAAGAAGATTTTAAAAATTTCCACGAG
TTGGTCAAATTAAAAACAAAAGTTTGCGAAAGTAATACTTTAACTGATCATGAGCAATTG
AAAAAATTTTTCAAACTTTTATGTTTGGAAAAAAAGAAAGAAAATTTAAAATTTTTGCTG
TCGTATCAAAGTATGTCTTTGTATTCCGATTACAAAAGCAGATTAGCCGTTTTAAAAATG
TTGAATTATCTTGACAGTAAAAATTCAGTTCAAATGAAAGGGAATGTTGCTTGCGAAATG
AGCAGTCAAGAACTTCTCATTACAGAATTAGTATTTAGAAATGCTTTGAACGATTTGCAA
CCACCGGAAATAGCGGCATTATTATCTTGTTTCGTTTATCAAGGGAAAAAAAAAAATGAA
CCACTTCAACTAACGGCTACCCTAGAAGCAGGAATTGCAAGAATAAAAAAAATAGCCAAA
GATGTTTTTGAAGCAGAAGAGATATGTGGTGTAAATCAGGCAGAAGCAACGGGAAATGAA
GAAAACATGAATTTCGATTTAGTTCCAGTAGTTTATGAATGGGCTAGAGAAAAGCCTTTT
GCACAAATTATGACATTAACTGATGTCCAAGAAGGTATTATAGTTCGTTGTATACAACAG
TTAAATGAAACAATCAAAGAAGTGAAAAATGCAGCGAAAATTATTGGAGAACCCACATTA
CAACAAAAAATGGAAGATGCATCCAATGCAATAAAAAGAGACATTGTTTTTGCAGCTAGC
CTTTACATGCAGTAA

>AMAM023813-PA_Anopheles_maculatus
TATAAAAGCTTTTTTTCTTCATGTCAATATAAAAAAAAGTCCGTAGACACTAGGGCAGTT
TCGCTACCCATTTTAAATCGTTTTTTAATCCCCCCCCCAATTACATTATTTCAGCCCAAA
CAGCTGTGCCAACCGAAGGCAATCAATGAGCTGAAGGTGGGTCGCGTGGTGGTGGTAACG
GATCGGCATCATTACAACATGCTCGGAATATTGGTCTCCGTTTCGCTGCAATCCCACAAG
GATATGACGCTTGCCGTGCTAGTGCTCGATCACGGGCGCCAAAAGGCGGACAGCCCACCA
CCGGTGGAAACGCTCGACCGTGGAATGCTCTGGCATCAGATGCTATCGTTAGCATTGCCG
TACCAAACGTTCCTGCCGGAAGGTGTCGGTGGGCACTGTTTGCTTACCCTCGGACCAACG
AACCTGGTCAAGGTGACGAAGCACACGATCAAGTGCGACGCAAACAACATCATCCGCAGC
TGGGAAAATCGTCTCATTCCACGCTTCCGCGATGCACCACCATCACAAGCCACCGTTGAA
GCGGTCGCCAGCTTGGCCGAGCTGAACGCGAAGGTAATAGAATCCGGATGCGGCATTACC
GGCGAACTGGAATGCGTACGATTTGCGATCGATCATACAAATTTTGAGCTGAACATGAGC
CTGAAATGTGCCCAGGAACAGTTGAACCGCTGGGTGCCGTACACAGACATTGCCGACTTT
GAGCATGAGTTTGCGATCGTGTTCGATCGGAAGCAGCTGGAGCGAAAGCTGGACGAACTA
AAGTACCAGGTGTCGTATGAAAGTTTGTCACTGTATCGGGATTACCGGCAAAAGTTGCAG
GTGCTGCAGGAGCTTAAGTACATCGATAAAATGCACGAAGTGGCCATGAAGGGTCGGGTT
GCGTGCGAGATGGGCCAGAACGAGCTGATGATAACGGAGCTGGTGATGCGTAACATACTG
ACCGATCTGCAGCCGGCCGAAATCGCTGCCCTGCTGTCGAGTTTGGTGTTTCAGGCGAAA
ACGGACGTAACACCGAAACTTACCGAAACGCTGCAAAAGGCCGAGGAACAGTTTCGCGAG
GTTGAGAACGACATCCGGATGGTCGAGCGGCAGTTCGGTGTGACCGATGTGTGCAAGAAG
GAAGAGCTCAACTTTGGCCTCACCGAGGTAGTGTACGAGTGGGCGCGTAACAAACCGTTC
GCCGATATTATGGTGCTGACGGACGTTAAGGAGGGCATCATTGTGCGCTGCATCCAGCAG
CTGAATGAAACGCTTTGCAACGTGAAGGATGCGGCCCGCATTATTGGTGATCCGGTGCTG
CACAGCAAGATGGAGGAAGCGTCAAATGCGATCAAGCGTGACATCGTTTTTGCGGCCAGT
TTGTACACCTCGAGCACACCGATCGTTATTGGGGATGTGTAG

>AFAF012816-PA_Anopheles_farauti
ATGAGCTTCGATCCGGCCTGGTTAACCAATCCACCCCCCATCGCGGAAGACACAGACGAT
CTGTTACGGGCGTTCATCCTCGAGCCAAATATTCCGGTGCACAAACCGAAACCCTTCTTC
GTGCCCCGGCATATTACACCGGAACAGTTGTACGACGTACCGCACGCACCGATCAGTACG
CGCATCGTGCCGGAACGCTGTCCGGAGACAGGAAAGGTGCTAGACTTTATCGAAACCGTT
GTTCAGAATGCGGGTTCGACGGCCAAAAACTCAATGTCGTTACAGCGTGAACCGACGGAA
TCGCTCGATTCTGCCCGCGGGAACGCTTCATACTTTCCTTTTTGGCCGGGAGGATTTGAC
GAGCCGGAAACGGTGCTGTCGTACTTGCCAAGTAATCCTATGTTCGAGACGAACCTGAAG
TCGTGTCCGCCTGGCTTCGCTACCGGTGTGGATTTCGGTACGAGAGACGGCGACGGTGGC
TTGGTGGAAAGCACCGCCGATGGTGGCGTTATAGATCTTCTTTCCGCGATCGCCGGAGAG
GAAGGATTCGAGCTTCTTTCGGAAGAAGTGTCAAAAACCGATGAAGAAAGCTCGACCAAA
CCGCACGACAGCATGAAATCACTTCCGGAAGGAATTATCGATGAAGGCTTGCTGGCGGTG
GATAAAAGCGAACAGCAACAGGTGCTTAAGATTTCCAACGTCAACAACAACGAGCTGAAA
TCGGCCGAATGGGCGGAAATGATTGACATCTCGAAGCCGGTGGACGATTTCTACGCCAAA
ATACCCGTCATGGCGCACCGGTTTCCGTTCGAGCTGGACATCTTCCAGAAGCAAGCGATC
CTGAAGCTGGAGGAGCACAACCACGTGTTTGTGGCAGCTCACACATCCGCCGGTAAAACG
GTCGTGGCGGAGTATGCAATCGCGCTGTCTAAAAAGCACATGACCAAAACGATCTACACG
TCCCCGATAAAGGCACTTTCGAACCAGAAGTACCGAGATTTCAAAACCACATTCCAAGAT
GTGGGTTTGATTACCGGCGACATACAGATCGACCCGACCGCATCCTGCCTGATCATGACG
ACGGAGATTTTGCGTTCGATGCTTTACTGTGGCAGTGATATAACACGCGACCTGGAGTAC
GTCATCTTCGACGAGGTGCACTACATTACCGATTCCGATCGGGGTCACGTGTGGGAGGAG
GTGCTAATTCTGCTACCGGATCACGTCTGCATTGTGATGCTGAGTGCAACCGTACCGAAT
ACGATCGAGTTTGCCAACTGGGTTGGCAAAACGAAAAAGAAACGCGTTTGGGTCGTAAGT
ACGGCTAAACGTCCGGTGCCACTAGAACACTACCTTTACACCGGATTCGGCGGTAAATCA
AAGGACGATTCGTTCCTGATCGTAAACGAGCACAGTCAGTTCGAGCAGGGTGGATACCGG
CGGGCGAAGGAAGCACACGAAGCGAAGCAGACGAAAAATGCAACCCGCCGCACCGGACCG
TACAGCCAACGGCAGGAGCAAACGCTCTGGGTCGGTTTGATCGATCATCTGCAGAAAAAG
GAGAAGCTTCCGGTCGTAGCGTTCACGTTGTCGCGCAAACGGTGCGATAACAACGCCGAA
GCGCTGATGTCGTGCGATTTAACGACGGCGCGAGAAAAATACGCCATCACGTCCTTCTTC
CAGCAGTGTCTGCAGCGGCTCATCCCACCCGATCGGGCCCTGCCACAGGTGCTGCAGATA
CAGAGCTGCCTGGAGCGGGGCATCGGGATCCATCACAGTGGCATTCTGCCCATCCTGAAG
GAGATCGTGGAGATGCTGTTCGCCCGCGGGCTCGTCAAGATACTGTTCGCGACGGAAACG
TTCGCGATGGGTGTGAATATGCCCGCGCGCACGGTCATTTTCGACAGTACGCGCAAGTTC
GACGGTCAGTCGGTGCGTCCACTGCAACCGTCCGAGTACACACAGATGGCGGGTCGGGCC
GGCAGACGTGGGCTGGACAAAACCGGTACGGTGATTATACTCTGCAAGCAGAACCTACCG
ACCGAGCCGGAGCTGAAGACGATGATACTGGGCAAACCGGTCCGACTGGAGTCCCAGTTT
CGACTGACGTACGCCATGATACTGTACCTGCTTCGGGTGGAGCTGGTTTCGGTGGAAAAC
ATGATGCTGCACAGCTTCCGCGAGTTCGGCAAGCGGCAGCAGATTCCGCAGAGCAAGCTT
GAGCTGAGCAAGGTGCAGGAGAAGGTGTCGGCACTTAGCAAGCTCAGCGATCACGTGTTG
CCGCTGTGCGAATTTTACGAGGCGGCCAACGTGTACATCGACCTGTGGAACGAGCTGCAG
CCTAAACAACTTTGCCAACCGAAAGCAATCAACGAGTTCAAAGTAGGCCGTATCCTGGTG
GTAACGGAAAAGAATCACTACAACAAGCTCGGCATACTGCTCTCCGTCTCGATGCAATCG
CACAAAGAGATGAAGCTGGTTGTGCTTGTGTTGGATCACCAAACGAAGGACCGTACTGGC
GACGCGCACCCGGAAACGCTCGACCGTGGTCCCCTCTGGCACCGGATGCTATCGCTCGCC
CTGCCCAACCAAACGTTCCTGCCCGAGGGTGTCGGTGGTCACTGCGTCCTCACACTCGCG
CCCACCAACGTGATCGAGGTTACGAAGCACACGATCAAGTGCGATGGCAACAGCATCCTT
CGCAGCTGGGAGAACCGGCTTATTCCACGCTTCCGTGATGCACCACCCTCCCAAACGACG
ATCGAAGCCGTCGCCAGTTTGGCCGAGTTGAACGCGTCGGTCGTGCAGACCGGCAGTGCA
ACCGGTACGCTGGAGTGTGTCCGCTTCCAGCGCGATCTCACTAATCTGGAGCTGTCGGAG
CAGCTGAAGGTGGCCCAGCAACGGCTGGCGCAATGGCTCCCGTACACGAACATTGCCGAT
TTTGAGCACGAATTTGCGCTCGTGTTCGATCGGAAGCAGCTCGAGCGGAAGCTGGAGGAG
CTGACCTACCAAGTGTCGTACGAGAGTATGTCACTGTATCCGGACTACTGCCGCAAGCTG
AAGGTGCTGCAGGAGCTTAAGTACATCGATGACATGCAGCAAGTTGCCATGAAGGGCCGT
GTTGCATGCGAAATGGGCCAAAACGAGCTGATGATCACGGAGCTGGTGATGCGAAATATT
CTGACCGATCTGCAGCCGGCCGAAATTGCGGCCCTACTCTCCAGTCTTGTCTTTCAGGCC
AAAACGGAGGTAACGCCAAACCTCACCGAATCGTTGAAAAAGGCCGAAGGACAGTTCCGT
GAGGTTGAAAACGACATCCGGCTAGTCGAGCGGCAGTTCGACGTCACAGATGCGTTGAAG
AAGGAGGAGCTCAACTTCGGTCTCACGGAGGTGGTGTACGAGTGGGCGAGAAATAAACCG
TTCGCCGAGATAATGGTGCTCACCGACATCAAGGAGGGTATTATCGTGCGCTGCATCCAG
CAGCTGAACGAGACGCTGTGCAACGTGAAGGATGCGGCACGCATCATCGGTGATCCGGTG
CTGCACAGCAAGATGGAGGAAGCATCGAATGCCATCAAGCGCGATATTGTGTTTGCGGCC
AGTTTGTACACCTCCAGTACACCAATCGTGATCAGTGAGGTGTAG

>SCAU006195-PA_Stomoxys_calcitrans
ATGGCAACTGCTGCAGAGGAGAACATTAACAAATTGAAAAACTATATTCTGTCTCCGGAA
TTGTCCATTCATGATCCACTCGCTGATGTTATACCCCGCAAGTACAATGCAGAGAAGTTA
ATACACTTGCCACGGGGACCGGCAAGCACAAAGTTGGTCCCCAAAAGGGATTTCTTTACC
GGTAAGATTTTGTCATTTGTTGAGGTGGATATAGAGGACGTGGGTGCGACTGCCATTAAC
TCGACGTCTATGCGGCGGGAACCTGGCCAGCTAGACGAAGCGACACGTGGCTCTGCCATG
AACTTTCCCTTTTGGCCAGGTGGTTTCGATGAGCCGCCCAAGGAGATAAAACTCTTAGAA
GTGGATGGCTTTGAAATTGATGGGGAACTACTGACGACACCCCCTGGTTTTAGAGCCGGC
TATGACTTTTCCAAGCATAATGATTTCAAGGATGATGTTTTAAAGTCTTTCAAAGCCAAG
ACAGCTGAAAATGTGAATTTATTGATGAATCTCGAAAATGACTTAGATGTTCAGGAATGG
CTGAAAATAACCCAAGAAGAGGAAGACAAGTTAGAAGAAGGCGATAAAGCAAATAATGCC
ATGTCTGAGTTTAAAGATGTGGATGATGATATTATGGCCACCGAATTGAAGCCTGTATTG
GAAATATCCACAGCCAAGGATACAAGACTGCAGACTGAATGGGCGGAAATGTTGGATATA
TCACAGCCAATAACAGATTTTAAAGAGAAAATACCTTGTCCCGCCATGTCGTATCCCTTT
GAGTTGGACACCTTTCAAAAACAAGCCATCATTAAGCTGGAAGAACGCCAATATGTGTTT
GTGGCAGCCCATACATCGGCCGGAAAGACTGTAGTGGCTGAATACGCCATAGCCTTGTCG
CAGAGGGATTTAACCAGGACCATCTATACATCGCCTATCAAAGCCTTGTCCAATCAGAAA
TATCGCGATTTCAAGAAGACCTTCAAAGATGTAGGACTCATTACAGGTGACTTGCAGATT
GATCCCACAGCTACTTGCCTTATCATGACTACCGAGATTTTGAGATCCATGCTCTATTGT
GGCAGTGATATCACCAGAGATTTGGAATATGTCATATTCGATGAGGTACACTATATAAAT
AATCCTGAGCGCGGCCATGTTTGGGAAGAAGTTATCATTCTCTTGCCAGATCACGTCAAT
ATCATAATGTTGTCGGCCACTGTGCCCAATACCATGGAGTTGGCCGATTGGGTGGGCAGT
ACAAAGAAACGTAAAGTGTATGTCATAAGCACTCTAAAGCGACCGGTGCCTCTTATGCAC
TACCTGTATACAGGATCGGGTGGTAAAAGCAAAGACGATCGCTTTTTGTTGGTCGATGAA
CAAGGTCGTTTCTTGCAGGACAACTATGAAAAAGCGGTGGAAAAGAAAAAGGCCGCTCAA
AGCAAAACCAAACAAGGAGGTGGTGGTTCTGGTCCTAAGCATCAAACGTCTACACCAAAA
CAAGATCAAAACACATGGATAGGTTTGATAGACTTTTTGAAGCGCAATGACTTAATGCCG
GTGGTGGCATTTACACTTTCCCGCAATCGTTGCGACATGAATGCCCAGGCGCTTACTTCC
ATTGATTTGAATACCGCCCGCGAAAAAGGTTCCGTTGAGATATTCTTTCAACAGTGCTTG
TCCAAACTAAAACCCCCAGATCGTGAATTGCCCCAAGTATTGCAAATGAAAGACTCGTTG
GGTCGAGGAATAGGTGTACATCACAGTGGTATACTGCCTATCCTAAAGGAAATCGTTGAG
ATGCTCTTCCAGGCTGGTTTAGTTAAACTACTTTTCGCCACCGAAACATTTGCCATGGGT
GTTAACATGCCGGCGAGAACTGTTATCTTCGATTCGCATCGCAAATTCGATGGCATGGAA
GTAAGAAATCTTAAACCCGGTGAATATATCCAAATGGCTGGACGTGCCGGAAGAAGAGGC
CACGACAAGAATGGCTGTGTCATACTCATGTGCAAGGCCAATGTGCCACCGGCACAAGAT
TTGCGTTCCATGATTTTGGGTAAACCAGAGAAATTGGAATCACAGTTTATCCTACGCTAC
GCTGTCATTCTGACTTGTCTGCGCATTGAAAGTATTAAAGTGGAAGATATTATGAAATTT
ACCTTTAAGGAATTCAATCAAAAGCTACAGCTACCGGCTCAACAAAAACAATTGGAAGTG
GCCCAAAGTAAATTCTCAAAAATGGCCGAATTGGGGGAGCATTTGCAGCCGCTGTGTAAA
TTTTATGAAATGGCCGTAGAATTTATAACTGAGAAACAAAGGTTGATGAAATTTTTCCTT
ACCCAACCTAAAATTGTAAAAGAACTGAAGGTTGGACGTGTGGTATTGATTAGCAAAGGC
AAGCATTACAATAAACTTGGGGTGCTTTTGTCAATGAAAGCGGTACCGGGTAAAGATACC
ATATACCGTGTCTTAGTTTTGGATCATCAATTTAAAAGCAACGAGAAGGACGATTTCTAT
AGAGGGGAAATTTATTACAAAATGATATCACTTACACCCCAATATAAATACTTCCATCCA
GAAGGCATTGGTGGTCATACCATATTGGATTTACAAGCCGCCGACTTTGTGGAAGTAACA
AAAAGCTCGCTTAAAATCGATGCGGATGTTATCATACGCAATTGGGAGCAAAGGCAAATC
GAGAGATTCAAAGATTCTCCACCTGGTGCTACTGTTGTCAAAGCAGTCTCGGAATTACAT
CAACTCAACGAGAACTACATTCAAAATGCGGATGCCATAAAACTCCTTAACATGTCCAAA
GAGATCAATGTAAACTCTGACACAGAAATGGCACAAATTCGTTATTTGGAACATTTAGGC
AAACAAATACAAGATATACTGCCACATACAAATATAGCGGGATTTGAGCAAGAATTTGCC
ATAGTCTATGAACGCAAAGTGCTGGAACATCGTATTGAGGAATTGAAATTCAAGAACTCC
ACTAAGAACCTTTCTCTATATCCCGACTATTGCAATAAACTGGAGGTGCTGAGAACTTTG
AAATACACTGATGAGTTGGATGAGGTTACCTTGAAGGGAAAAGTAGCCTGTGAAATGGGT
CAAAATGAATTGCTTATTACGGAGCTAATTCTATGCAATATGTTTAATAACCTTGAACCA
GCAGAAATTGCAGCACTACTATCGGGTCTTGTTTTTCAGGCTAAGATACAAGGCGAACCT
GTCATACCGGAAAAGCTCAAAAAGTGTGTCAAAGAGTTTGAAGAAATTAATGACAATATC
TTGGCTGTAGAATTGCTTCATCATGTCATTGCACCATCCGAAGAGCGCTTGAATTTTGGT
TTAGTTGAAGTGGTCTATGAATGGGCCCGCAATAAGCCTTTTGCCGAGATTATGAAATTA
ACAGAAGTCCAAGAAGGTATTATTGTCCGTTGTATACAACAACTTGATGAAACAATTCGT
GATGTAAAGACTGCTGCAATACGCATTGGAAATCCAGCATTGCAAAGCAAAATGGAAGAG
GCATCGAATGCCATTAAACGTGACATTGTGTTTACTGCAAGTTTATATACAACATTTTAA


>AGAP003182-PA_Anopheles_gambiae
ATGAGTTTCGATCCGACCTGGTTGAAGGAACCGCCGCCGATCGTGGAAGACACGGAAGAC
CTGCTGCGGGCCTTTATTCTCGAGCCGAAAATCCCCATCCACGAGCCCAAACCGTACTTC
GAACCGCGCCATCCCTCCTTCGACCAGCTGTACGACATTCCGCACGCACCGATCAGCACC
CGAATCGTGCCGGACCGCTGCCCGGAGACGGGAAAGGTGCTGGACTTTATCGAAACGCAG
GTGCAGAATGCGGGCTCGACGGCCAAAAACTCCATGTCGCTGCAGCGCGAACCGACCGAA
TCGATCGATTCGGCCCGCGGTTCCGCCTCGTACTTTCCCTTCTGGCCGGGAGGGTTCGAC
GAGCCGGAAAGTGTGCTGGCCGGCCTAGTACCCAGCCCGCTGTTTGAGACGGATCTGAAA
TCGTGCCCGCCTGGGTTCGCTACCGGGGTTGAGTTTGAGGCACCGCCCACCGGGACGGAC
GGTGCGCGCGCGACGGAAGACAGCGGGAAGAGCGGTATGGTCGATCTGCTGTCCGCGATT
GCCAGCGAGGAAGCGTTCGTCGAGCTGCTGCCGGAAGGGCTGCAAACGCAACTGTCCACC
AACGACCAGTCAACGCAGGGCACACAGCAAGAACCTTTGCCGGCGGGTATCGACGAGGAG
GAGGGTCTGCTGGCGGTGGCCGGTGAGTTGGGGGCCGGCGAACAGGTCCTGAAAATTTCC
ACCGTCACCAACAACGCGCTCCAGAGCGCCGAGTGGGCCGAGATGCTGGACATTTCGAAA
CCCGTGGACGATTTCTACGTGAAAATCCCGACCATGGCGCACCGGTTTCCGTTCGAGCTG
GACATCTTCCAGAAGCAGGCGATCCTGAAGCTGGAAGAGCACAGCCACGTGTTCGTGGCG
GCGCACACGTCCGCCGGCAAGACGGTCGTGGCGGAGTACGCGATCGCCCTGTCGAAAAAG
CACATGACCAAAACGATCTACACGTCCCCGATCAAGGCACTATCGAACCAGAAGTATCGC
GACTTCAAGACCACCTTCCAGGACGTCGGGCTGATCACCGGGGACATACAGATCGATCCG
ACCGCGTCCTGCCTCATCATGACGACCGAGATCCTGCGCTCGATGCTGTACTGCGGCAGC
GACATTACGCGCGACCTCGAGTACGTCATCTTCGACGAGGTGCACTACATCACCGACTCC
GACCGGGGGCACGTGTGGGAGGAGGTGCTGATCCTGCTGCCCGACCACGTCTGTATCGTG
ATGCTGAGCGCCACCGTGCCCAACACGATCGAGTTCGCCAACTGGGTGGGCAAGACGAAG
AAGAAGCGCGTGTGGGTCGTCAGCACGGCCAAGCGGCCGGTCCCGCTCGAGCACTACCTG
TACACCGGGTTTGGCGGCAAGTCGAAGGACGACTCGTTCCTGATCGTGAACGCGCAGAGC
CAGTTCGTGCAGGACGGGTACCGGCGGGCGAAGGAAAGCTACGAGGCGAAGCAGGCGAAA
AGCACGGGCCGCCGGACCAACGGCCCCTACAGCCAGCGGCAGGAGCAAACCCTGTGGGTC
GGGCTGATCGATCATCTGCAGAAGAAGGAGAAGCTGCCGGTGGTTGCGTTCACGCTGTCG
CGCAACCGGTGCGACAACAACGCGGAAGCGCTCATGTCGTGCGATCTGACGACGGCGCGC
GAAAAGTACGCCATCACGTCGTTCTTCCAGCAGTGCCTGCAGCGGCTGGTGCCGGCCGAC
CGTGTGCTGCCGCAGGTGCAGCAGATCCAGAGCTGCCTCGAGCGGGGCATCGGCATCCAT
CACAGCGGCATCCTGCCCATCCTGAAGGAGATCGTGGAGATGCTGTTTGCCCGCGGGCTC
GTGAAGATACTGTTCGCGACGGAGACGTTTGCGATGGGCGTTAACATGCCCGCGCGCACG
GTCATCTTTGACAGTACGCGCAAGTTCGATGGGCAGGCGTTCCGACCGCTGCAACCGTCC
GAGTACACGCAGATGGCGGGCCGGGCCGGGCGGCGCGGTCTCGACAAGACCGGCACGGTC
ATCATCCTGTGCAAGCAGAACCTGCCGCTCGATGGCGAGCTGAAGACGATGATACTCGGC
AAGCCGGTCCGGCTGGAGTCGCAGTTCCGGCTGACGTACGCGATGATGCTGTACCTGTTG
CGGGTGGAGCTGGTCTCGGTGGAGAACATGATGCTGCACAGCTTCCGGGAGTTCGACAAG
CGCCAGCAGATGCCCCAGAGCAAGCTGGAGCTGAACCAGGTGCAGGAGAAGATGTCCGCG
CTGAGCAAGCTGAGCGATCATCTGCAGCCGCTGTGCGAGTTTTACGAAGCGGCCAGCGAG
TACCTTAACCTTCGGAATGAGCTGCTCCCCAAGCAGCTGTGCCAACCGAAGGCAATTAAT
GAGCTTAAGGTAGGCCGCGTTGTCGTGGTAACGGACGAGCACCACTACAACAAGCTCGGC
ATACTGCTCTCCGTCTCGGTGCAGTCGCACAAAGAGCTGAAGCTGGTCGTACTGGTGCTG
GATCATTGCGCGAGTGGCAAAACCCAGCCAGCATCGCCGGAAACGCTCAACCGGGGACCG
CTCTGGCATCAGATGCTGTCGCTCGCCCTGCCCTACCAAACCTTCCTGCCCGAGGGTGTC
GGTGGCCACGCCGTGCTTACCCTCGCTCCGGTGAATCTGATCGAGCTGACCAAGCACACG
ATCAAGTGCGACGCGAACGGTATCATCCGCAGCTGGGAGTATCGACTCATACCGCGGTTC
CGCGATGCGCCTCCGTCCCAGTCGACGATCGAGGCCGTCGCTGCGCTGGCCGAGCTGAAT
GCGACGGTGGTGCAGGCCGGGTCCGTCACTGGCACGCTCGAGCTGGTTCGGTTCCCGCGC
GATCTAACCAATCTCGAGCTAACGCAGCAGCTGCAGACAGCCCAGGGCCGGCTGAACCGT
TGGCTGCCGTACACTGGGATGGCCGATTTCGAGCACGAGTTTGCTGTGGTGTACGATCGC
AAGCAGCTCGAACGGAAGCTGGACGAGCTCAAGTACCAGGCGTCGTACGAAAGTCTCTCG
CTGTACCCGGACTACTGCCGGAAGCTGCAGGTGCTGCAGGAGCTCAAGTACATCGACGAT
ATGCAGCAAGTGGCAATGAAGGGCCGTGTCGCTTGCGAGATGGGTCAGAACGAGCTGATG
ATAACGGAGCTGGTGATGCGCAACATACTGACCGATCTGCAGCCGGCCGAAATCGCTGCC
CTGCTCTCCAGCCTGGTGTTTCAAGCGAAATCGGACGTCACTCCCAAGCTCACCGAGACG
CTCCAAAAGGCCGAGGCACAGTTCCGCGAGGTGGAAAACGACATCCGGCTGGTGGAGCGC
CAGTACGGCGTGACGGATGTGTGCAAAAAGGAGGAGCTCAACTTTGGCCTGACCGAGGTG
GTGTACGAGTGGGCGCGCAACAAACCGTTCGCCGAAATTATGCTGCTGACCGACATCAAG
GAGGGCATTATCGTGCGCTGCATCCAGCAGCTGAACGAGACGCTGTGCAATGTGAAGGAC
GCGGCGCGCATCATTGGCGACCCGGTGCTGCACAGCAAGATGGAGGAAGCGTCCAACGCG
ATCAAGCGCGACATCGTGTTTGCGGCCAGTCTGTACACCTCCAGCACACCGATCGTGATT
GGGGAAGTGTGA

>AMIN002753-PA_Anopheles_minimus
ATGAGTGCGTTTAGTACGTTAGCATTTTCCGCGGCAGAAATCACCAACTTGCTTCCGCTG
ACGGCAGTGATCGTGTGCATCGGTGCCACGATCATGTTCCTGATCAAGGCCGCCGTGATA
CTTCGAGTGCAGGCCGATGACGTTTTAAGGCCATCGAACGTAACGCAGCAGAACCACAAC
GTGCATGTACCGCGCCTCAAAATGACCCGTGTCCACATACCGTTCACATTTCGGCTGCTC
GACGCGGGAAACAATTCGTTTGACGAGGTCCGCCTTGCGGTGTCCAGTCAGGTGAAGTAC
TCGCTGCAAGCGTTCTGGGGCGTTTCCATCCGTGAGCTGCATGTATCGCTGTGGAGAACG
TGGAACGATTTGCGAGAGGCATCGAATTCGCACATCGTCGATTCCAGCTACTGTCAGCAA
CTGGCAACTAACGTAAGGTCTGACTTCACTGCCTTGTATTGCGATATGATAAGCCCGTTG
GCTAGTACCCTCCCGGTGTCACCGAAGCCACCGTTGATTCTGGGTGCTCCACCTAGGTTA
GCCTACCCATTGGTGGTGTTTATGATCCGTGAAACAGAACCAGAAGAACTATTGCATCCG
GATGAAACCGTAATACTGGTAAATGTGGTCCATCTACGGGATCCGGTCTGTCCACTGCCG
ACGTCAATATTGGCCCAATACCTGAAGCAGGCGAGCGGTCAACTATCTTGCTTGAAGCAA
CTCTACCTGGCCACCGGTGATCCCATGACGGCAGACGAAGCAACGACCACAAGTGCTGGC
AGTAATGGTGGACCGACCAACGCTGGGAATGGTGGCAGTGGAACCGGCACCACAGGAACA
TCCGTCCCAACCGGAACGTTATCGCTCGCGGAACCGGTAGCCTGTGCCGGCAATAATGAG
CCACTGCTCTGTTCAGATTCGGCCCCGCGGGACTGCCCGGTCGGGGAGCAGCTGTGCGTT
GTGTGCCATTACTTTCCACTTTCCCGAGCGTTACTACCGTGCCGACACACGTGCATCTGC
GCAGTTTGTTTCTCCAAACTGGACCGGTGTCCCATGTGTCGGGCTACGATAACGAGCTAC
TTCTGCATACGAACCGAGGAATATTTACCGGCCAGTACGACAAACGAGCTTAAGATGAGT
TTCGATCCGGCCTGGTTAACCACACCGCCCCCAATCGTGGAGGACACGGAAGATCTGCTG
CGAGCGTTCATTCTTGAGCCGAAAATCCCGATACACGAACCGAAACCCTATTTTGAACCA
CGCCACCCCTCCGTGAACCAGTTGTACGACATTCCGCACGCACCCATCATTACGCGCATC
GTACCGGAACGTTGCCCGGAAACGGGACAGGTGCTAGATTTTATCGAAACAGTGGTACAG
AATGCGGGCTCGACTGCCAAAAACTCCATGTCAATGCAGCGCGAACCGACCGAATCGCTC
GATTCCGCCCGCGGATCGGCTTCGTACTTTCCCTTCTGGCCCGGTGGATTTGAGGAACCG
GAAGCGATACTCGCAAACATTGCGACTAGTCCGATGTTTGACGCGAACCTGAAATCGTGC
CCTCCCGGGTTCGTCACCGGTGTAGAGTTTGATACGAACGACGTTGACGGTGAACGAACG
GAAGGTAAGGGAGGTGTGATCGATCTCCTGTCAGCGATCGGCGACGAGGACGCTTTTGAT
CTGTTTTCGGAACTGCAACCAAAGAGTGTGGCATCTGAACCAGCACATCAGCAAAAGGAT
CTCCCGAAAGATGTGGACGAGGAAAGTTTGCTCGCCGTGGACAAGACGAAGGCCGAGCCA
CAGGTGCTGAAGATTTCCAACGTCAGCAACAACGCTATCCAGTCGGCCGAATGGGCCGAA
ATGCTCGACATTTCCAAACCGGTGGATGATTTTTACGTCAAAGTCCCGGTCATGGCACAC
CGGTTTCCGTTCGAGCTGGACATCTTTCAGAAGCAAGCGATCCTAAAGCTGGAGGAGCAC
AGCCACGTGTTTGTGGCGGCACACACATCCGCTGGCAAGACGGTTGTCGCGGAGTATGCG
ATCGCGCTGTCGAAGAAACACATGACGAAAACGATCTACACATCCCCGATCAAGGCACTT
TCGAATCAAAAGTATCGTGACTTTAAAACCACCTTCCAGGATGTGGGTCTCATTACCGGG
GATATACAGATCGATCCGACCGCTTCCTGTCTTATCATGACGACGGAGATTTTGCGCTCC
ATGCTGTACTGTGGTAGCGATATTACACGCGATCTCGAGTACGTGATCTTCGATGAGGTG
CACTACATCACCGATTCCGACCGGGGGCACGTGTGGGAGGAGGTACTGATACTGCTGCCC
GATCACGTGTGCATCGTGATGTTAAGCGCCACCGTACCCAACACGATCGAGTTTGCCAAT
TGGGTGGGCAAAACGAAGAAGAAGCGCGTATGGGTCGTAAGCACGGCGAAAAGGCCAGTT
CCCCTCGAACACTACCTGTACACCGGGTTCGGTGGCAAGTCGAAGGACGATTCGTTCCTG
ATCGTGAACGAACACAGTCAGTTCCTGCAGCCCGGTTACCAAAAGGCGAAAGAGAGCTGT
GAAGCACGGCAAGCGAAAAACGCAACACGCCGCCCCGGTCCGTACAGCCAGCGGCAGGAG
CAAACACTCTGGGTCGGTTTGATCGATCATCTGCAGAAGAAGGAAAAACTACCGGTGGTG
GCGTTTACGTTGTCACGCAATCGATGTGACAACAATGCGGAAGCGCTCATGTCCTGCGAT
CTTACGACGGCACGGGAAAAGTACGCCATCACCTGCTTCTTCCAGCAGTGCATGCAGCGG
CTAATTCCACCCGATCGCGCCCTACCACAGGTGGTGCAGATGCAGAGCTGTCTGGAGCGT
GGCATCGGCATCCACCACAGTGGCATTCTGCCCATACTGAAGGAGATTGTCGAGATGTTG
TTTGCCCGCGGGTTGGTAAAGATCCTGTTCGCTACGGAAACGTTTGCGATGGGTGTAAAC
ATGCCCGCCCGGACAGTGATCTTTGACAGTACGCGTAAGTTCGATGGGCAAGCGGTACGG
CCGCTGCAACCGTCCGAGTACACGCAAATGGCCGGCCGTGCCGGGCGACGTGGACTCGAC
AAAACCGGTACGGTCATTATCCTCTGCAAGCAAAATCTACCAACCGATGCGGAGCTAAAA
ACGATGATCCTCGGCAAACCGATCCGGCTGGAATCACAGTTCCGACTGACGTACGCCATG
ATGCTGTACCTGTTGCGCGTGGAGCTGATGTCCGTGGAGAACATGATGCTGCACAGCTTC
CGGGAGTTTGGCAAACGGTTACAGATGCCCCAGAGCATGCTGGAGCTGACCAAGGTGCAG
GAAAAGGTATCCGCCCTCAGCAAGCTAAGCGACAATCTGATGCCTTTGTGTGAGTTCTAC
GAAGCAGCCAAGGTTTTCATTGAGCTGTGGAATGAATTACTGCCCAAACAACTGTGCCAA
CCGAAGGCAATCAACGAGCTTAAGGTGGGCCGTGTAGTGGTGGTCACGGATAAGGATCAT
TACAACAAGCTGGGCATACTGCTCTCCGTCTCGCTACAATCCCACAAGGACATGAAGCTT
GTCGTGTTGGTGCTGGACCATCAGAGGAAACAATCCGACTCCGGCCAACCGGAAGCCGGC
CTCGACAGGGGTACACTTTGGCACAGGATGCTCTCGCTAGCGCTTCCGTATCAAACGTTC
CAGCCGGAAGGTGTAGGCGGTCACTGTGTACTTACGCTGGCCCCCTCCAATCTGGTCGAG
GTGACGAAGCATACGATCAAGTGCGATGCGAACAATATCATTCGCAGCTGGGAAAACCGG
CTAATTCCACGCTTCCGGGATGCCCCACCGTCACAGAGTACGGTGGAAGCGGTGGCCAGT
TTGGCCGAACTGAATGCGACGATCGTACAAACCGGTTCCGTGACCGGTACGCTAGAATGT
GTCCGTTTCCAGCGCGATCTCACCAATCTGGAGCTGACGGAGTTGCTGAAAGTGGCCCAG
GAGAAGCTGGGCGTGTGGATACCGTACACCAACATAGCGGATTTCGAGCACGAATTTGCG
CTTGTGTTCGATCGCAAGCAGCTGGAGCGGAAGCTGGATGAGCTAAAGTACCAGGCGTCG
TACGAAAGCATGTCGCTGTATCCGGACTACTGTCAGAAGTTGAAGGTGCTCCAGGAGCTA
AAGTACATCGACGATATGCAGCAAGTGGCCATGAAGGGTCGGGTTGCCTGCGAGATGGGA
CAGAACGAGCTGATGATAACGGAGCTGGTGATGCGGAACATACTTACCGATCTGCAACCC
GCCGAAATTGCAGCCCTGCTCTCGAGTCTTGTTTTTCAAGCCAAAACGGACGTTACGCCG
CAGCTTACCGAAACACTGCAGAAGGCAGAGAAGCAATTCCGCGAGGTGGAGAACGACATC
CGGCTAGTCGAGCGGCAGTACGGTGTTACGGATGTGGCCAAAAAGGAGGAGCTTAACTTT
GGCCTTACGGAGGTGGTGTACGAGTGGGCCAGAAATAAACCGTTCGCCGAGATTATGGTG
CTAACCGACATTAAGGAGGGCATCATTGTGCGCTGCATCCAGCAGCTTAATGAAACGCTC
TGTAACGTGAAGGATGCGGCACGGATCATCGGTGATCCGGTGCTGCACAGCAAGATGGAG
GAAGCGTCGAATGCAATCAAACGTGACATCGTGTTTGCGGCCAGTTTGTACACCTCGAGC
ACTCCGATCGTTATTGGGGATGTATAG

>GPPI000095-PA_Glossina_palpalis_gambiensis
ATGTCCTTAATTAATGAAGAAGATGTAAAGAAATTACAAAACTATATCTTATGTCCTGAA
TTATCGATCCATAACCCGTTACCGGAAGTAATACCAAGGAAATATAATGAAATGCGTTTG
CTAACGGTGCCAAGAGGTAACGCCAGTACGAAATTGGTGCCTAAACGCGACTTCATTACC
GGAAGAATTGTCTCCTTTGTTGAAATAGATTTAGAGAATGTAGGTGCTAATGCAAAAAAT
TCGACTAGCATGAGGAGAGAACCTGGCCTTTTAGATGAGATAACTAGAGGTTCTGCCATG
AATTACCCTTTTTGGCCAGGCGGTTTCGATGAACCATCAAAAGAAATGAAAAAGTTGACT
ATGGAAGACTTCCAAATTGAGGATGAGTTATTATTGACAGTGCCGCCAGGTTTTAAGTAC
GGTTATGACTTTAGCGAGCAGCATGGCTTTAAGCAGGAAGAGCTCTTCAAAAATGTACAA
CCTAATGATAACGTCAATTTACTAGAAAATCTGGAGAAAGACTTGGATGTATTGGAATGG
CTAAAATTAACAGAAAAAGAAAATGACAGCAGTGAATTGGGGATAAATGTGAATAGCGTC
AATGACTTTACAGCTGAGTTCAAGGATCTTGATGAGCAAATTATGTCTGCGGAATTGAAG
CCAGTATTAGAGATTTCTTCTTCGAGGAAGAGTATAGTGCGAACAGAATGGGCTGAAATG
TTAGATGTAACTCACGATATTGCCGATTTTCATGAGAGGATTCCCTGTCCTGCTAAAAAA
TACGACTTTGAATTGGATACATTCCAAAAGCAGGCCATTCTAAAGTTAGAAGAACGTCAA
TACGTATTTGTAGCCGCTCATACGTCCGCCGGTAAGACAGTAGTGGCCGAATACGCTATT
GCATTATCTCAACGCGATTTGACCCGTACCATATATACGTCACCTATTAAGGCCTTATCT
AACCAAAAGTATCGCGATTTTAAGAAAATTTTTAAAGATGTAGGTCTTATTACCGGAGAT
TTGCAAATTGATCCCACCGCTACTTGTTTGATCATGACGACAGAGATTTTACGTTCAATG
CTTTATTGTGGTAGCGATATTACCAGGGATTTGGAATACGTTATATTCGACGAGGTTCAT
TATATTAATAACCGCGAAAGAGGTCATGTATGGGAAGAAGTGTTCATTTTATTGCCGGAC
CATGTTAATATCATAATGTTAAGCGCAACAGTGCCGAATACTATGGAGTTAGCCGACTGG
GTGGGCAGCACTAAGAAACGCAAAGTTTACGTTATAAGCACTCTGAAAAGGCCAGTGCCC
TTAATGCACTACCTATATACTGGAACTGGCGGTAAAAGCAAGGATAGTATAACATTGCTG
GTAGATGCTGATGGAAAATTTTTGCAAGAAAATTATGAGATTGCTGTGGCGAAGAAGAAG
GCAATGCAAAGCAAATCAAAATCGTGTGGAAGTGGTTCAAAAATGGTACAGAACACTTCT
CTCAAGCAAGAACAAAATACTTGGATTGGCTTAGTGGATTTTCTAAAGCGAAATGATAAA
ATGCCTGTAGTAGCTTTCACCTTATCCAGAAATCGTTGCGATATTAATGCCCAGATGCTG
CAATCGATTGATTTGAATACGGCCCGTGAAAAGGGTTCAGTGGAAATATTCTTCCAACAG
TGCTTAGCTAAGCTGAAACCACCTGATCGTGTGCTACCTCAAGTTTTGACAATGAAAGAT
TCTCTGGGTCGTGGTATTGGTGTTCATCACAGCGGTATCTTGCCCATTCTTAAGGAAATT
GTAGAAATGCTTTTTCAAGCCGGCTTAGTCAAATTGCTTTTCGCGACTGAGACTTTCGCT
ATGGGCGTAAATATGCCAGCCAGAACGGTAATATTTGATTCGCATAGGAAATTCGATGGC
TCGGAAGTGAGAAATCTAAAGCCGGGCGAATATATACAAATGGCTGGCAGAGCCGGTCGT
AGAGGTCACGATCAAAACGGTACAGTTATATTGTTGTGTAAAGTTCAAGTCCCACCCGCA
GACGAGATGAGAGCCATGATTTTGGGTAAGCCCGAGAAATTGGAATCACGATTCATTTTA
CGTTATGCGGTGATTTTGACATGCTTACGTATTGAGAGCATTAAAGTCGAGGACATTATG
AAATTTAGCTTCAAGGAATTCAATCAGAAATTACAATTGCCAGCACAACAAAAACAATTA
GAGGTAGCACAAAATAAATTCTCTAAAATGCCTGAATTGGGAGAACATTTGCAGCCCTTA
TGCAAATTCTGCGAGTTAGGTAATGAATACATAACGGAGAAGCAACGATTGATGAAATCT
TTATTTGCTCAACCAAAAATTGCAAAAGAATTAAAAATCGGTCGTGTCGTGATAGTGACG
CATAGTAAACACTATAATAAATTGGGCATCCTCTTATATATTAAAAATACAATAGGCAAA
GAGACCAGCTATCGCGTTCTCGTTTTAGATCATCAATTTAAAGCCAGCGAAGGCAAGTTT
TCTCGAATTCCAATTAATGGGTTAAAGGATGATATTCATCGCGGTGAAATGTATTACAAA
TTGATTTCGTTGACACCGCAACATAAATTCTTCCAACCGGAAGGAATCGGTGGGCATGCA
ATACTCGATGTTAAAGCCGGAGATTTTGTGGAAATTACAAAAGCTTCTTTGAAAATCGAT
GCTGATGTTATTATACGTAATTGGGAGCAAAGGCAAATTGAGCGTTTTCGAAATTCGCCG
CCTGGAGCGACTGTCTTAAAAGCAGTTTCCGAGCTGTCGAAACTCAACGATGGCTATGTG
AATAATCCCGAGTCATTGAAATTCTTAAACATGGCAAAGGAAATAAATATTAATTCAGAT
AACGAGATGGTTCAGTTATGTTATTTGGATCATTTGCAGAAGACATTGCAAGAGATATTA
CCGTATACTAATATAGCCGGATTCGAAGAGGAATTTGCAATTGTTCACGATCGTAAAGTT
TTGGAGCATCGTATCGAGGAATTAAAATTTAAAAATTCTATCAAGAATCTCTCCTTGTAT
CCCGACTATTGCAATAAACTTGAAGTTTTGAGAGCTCTACGATACATTGACGAATTAGAT
GAAGTGACACTGAAGGGCAAAGTGGCTTGTGAAATGGGTCGGAATGAATTATTCATTACT
GAATTAATACTTTGTAATATGTTCAATGATTTGGAACCGGCAGAGATAGCCGCCTTACTT
TCAGGATTAGTATTTCGAGCAAAAATTGCTGGTGAGTCTACCGTGCCTGAAAAATTCATT
CAGTACGTAAGCGAATTTGAAAAGATTAATGATAACATCGTAGAGCAAGAAATGAAACAT
CGTGCTATTACTGAGACTGAAGAAAGATTAAACTTCGGGTTGTTAGAAGTAGTCTACGAA
TGGGCTTGCAATAAGCCTTTTGCTGAAATTATGAAATTAACCGAAGTTCAAGAAGGCATT
ATTGTACGTTGCATACAACAGTTAGATGAAACTTTGCATGACGTTAAGACCGCTGCAATA
CGCATAGGTAATCCAACGTTGCAAAGTAAAATGGAGGAAGCTTCCAATGCTATTAAACGG
GACATCGTCTTCACTGCCAGTTTATATACTACGTTTTAA

>GAUT041349-PA_Glossina_austeni
ATGTCTTTAATTAATGAAGAAGATGTAAACAAATTACAAAACTATATCTTATGTCCTGAA
TTATCGATTCATAACCCATTACCGGAAATAATACCAAGGAAATATAATGAAATGCGTTTG
TTAAGCGTACCAAGAGGTAACGCTAGTACGAAATTGGTCCCTAAACGTGACTTCATTACC
GGAAAAATTGTCTCCTTTGTCGAAGTAGATTTAGAGAATGTAGGTGCTAATGCGAAAAAT
TCGACTAGCATGAGGAGAGAACCTGGCCTTGTAGATGAGATAACTCGAGGTTCTGCCATG
AATTACCCTTTCTGGCCAGGCGGTTTCGATGAACCATCAAAAGAAATGGATAAACTGACT
ATGGAAGACTTTCAAATTGAGGGTGAATTATTGACAGTGCCGCCAGGTTTTAAGTACGGT
TATGATTTTAGCAAGCAGGACGGCTTTAACCAGGACGAGCTCTTTAAAAATATACAACCT
AGCGATAACGTCAATTTGCTAGAAAATTTGGAGAAAGACTTGGATGTATTGGAATGGCTA
AAATTAACAGAAAAGGAAAGTGAAAGCAGTGAATCGGGGATAAATGCGAATAGTGTTAAT
GATTTTACAGCTGAGTTCAAAGAACTTGATGAGCAAATTATGTCTGCGGAATTGAAGCCA
GTATTAGAGATTTCTTCTTCGAAGAAGAGTGTAGTACGCACAGAATGGGCTGAAATGTTA
GACGTAACTCATGACATTGCCGATTTCCATGAGAGGATTCCCTGTCCAGCGAAAAAATAC
GACTTTGAATTGGATACATTCCAAAAGCAGGCCATTCTAAAGTTAGAAGAACGTCAATAT
GTATTTGTAGCAGCTCATACGTCCGCCGGTAAGACAGTAGTGGCCGAATACGCAATTGCA
TTATCGCAACGTGATTTGACGCGTACCATATACACGTCACCTATTAAGGCCTTATCCAAT
CAAAAGTATCGTGATTTTAAGAAAATTTTTAAAGATGTAGGTCTTATTACCGGAGATTTG
CAAATTGATCCAACCGCCTCTTGTTTGATCATGACGACAGAGATATTACGTTCAATGCTT
TATTGTGGTAGTGATATTACCAGAGATTTGGAATACGTTATATTCGACGAGGTGCATTAT
ATTAATAATCGCGAAAGAGGTCATGTATGGGAAGAAGTGTTCATCTTATTGCCCGACCAT
GTTAATATCATAATGTTAAGTGCGACCGTGCCTAATACCATGGAGTTGGCCGATTGGGTG
GGCAGCACTAAGAAACGTAAAGTTTACGTTATCAGCACTCTGAAAAGGCCAGTGCCTTTA
ATGCACTATCTATATACAGGAACTGGCGGTAAAAGCAAAGATAGCATAACTTTGCTGGTA
GATGCTGATGGAAAATTTTTGCAAGAAAATTATGAGATTGCTGTGGCGAAGAAGAAGGCA
ATGCAAAGCAAATCAAAATCGGGTGGAAGTGGTTCAAAAATTGTGCAGAACACTTCTCTC
AAGCAAGACCAAAATACTTGGATTGGTTTAGTTGATTTTCTAAAGCGAAATGATAAAATG
CCTGTAGTGGCTTTCACGTTATCCAGAAATCGTTGCGACATCAATGCCCAGATGCTTCAA
TCGATAGACTTGAATACGGCCCGTGAAAAGGGTTCAGTGGAAATATTCTTTCAACAGTGC
TTAGCTAAGCTTAAACCACCTGACCGTGTACTACCGCAAGTTTTGACAATGAAAGATTCT
CTGGGTCGTGGTATTGGTGTTCATCATAGCGGTATCTTGCCCATTCTTAAGGAAATTGTC
GAAATGCTTTTTCAAGCTGGCTTAGTGAAATTGCTTTTCGCGACTGAGACTTTCGCTATG
GGCGTAAATATGCCAGCCAGAACGGTAATATTTGATTCGCATCGGAAATTTGATGGCTCG
GAAATGAGAAACCTAAAACCGGGCGAATATATACAAATGGCTGGACGGGCCGGTCGTCGA
GGTCACGATCAAAACGGTACAGTTATATTGTTGTGTAAAGTTCAAGTGCCACCCGCGGAC
GAGATGAGATCGATGATTTTGGGTAAGCCCGAGAAATTGGAATCACGATTCATTTTACGT
TATGCGGTGATTTTAACATGCTTGCGTATTGAGAGCATTAAAGTCGAAGATATTATGAAA
TTTAGCTTCAAGGAATTCAATCAGAAATTGCAATTGCCAGCACAACAAAAACAATTAGAG
GTAGCGCAAAATAAATTCTCTCAAATGCCCGAATTGGGAGAGCATTTGCAGCCGTTGTGC
AAATTCTGCGATTTAGGTAATGAATACATAACGGAAAAGCAACGATTGATGAAATCATTA
TTTGCCCAACCGAAAATTGCAAAAGAATTAAAAATTGGTCGTGTCGTGATCGTGACACAT
GGTAAACACTACAATAAATTGGGCGTCCTCTTATATATTAAAAATACAATAGGCAAAGAG
ACCAGCTATCGCGTCCTCGTTTTAGATCATCAATTCAAAGCCAGCGAAGGCAAGGATGAT
ATTAATCGCGGTGAAATGTATTATAAATTGGTTTCGTTGACACCGCAACATAAATTCTTT
CAACCGGAAGGAATCGGTGGCCATGCAATATTGGATGTTAAAGCCGGAGATTTTGTGGAA
ATTACGAAGGCTTCTTTGAAAATCGATGCTGATGTTATTATACGTAATTGGGAGCAAAGG
CAAATTGATCGGTTTCGAAATTCACCGCCTGGCGCGACTGTGCTAAAAACAGTTTCGGAG
CTGTCGCAACTTAACGAGAACTATATAAATAATCCCGAGTCATTGAAATTCTTGAATATG
GCAAAGGAAATAAATATTAATGCTGATAACGAGATGGTTCAGTTATGTTATTTGGATCAT
TTGCAAAAGAAATTGCAAGAGATATTACCGTACACTAATATAGCTGGATTTGAAGAGGAA
TTTGCAATCGTTCACGATCGAAAAGTCTTGGAACATCGTATCGAGGAATTGAAGTTTAAA
AATTCCATCAACAATCTCTCCTTGTATCCCGACTATTGCAATAAACTGGAAGTTCTTAGA
GCTCTAAGATACATTGACGAATTAGATGAAGTGACGCTGAAGGGCAAAGTTGCTTGTGAA
ATGGGTCGGAATGAGTTATTCATTACCGAATTAATACTTTGTAATATGTTCAATGATTTG
GAACCCGCAGAAATAGCTGCCTTACTTTCGGGCTTAGTATTTCATGCAAAATTGGCTGGT
GAGTGCACTGTGCCTGAAAAATTCGTTCAGTACGTAAGCGAATTTGAAAAGATTAACGAT
AACATCGTAGAACAAGAAACGAAGCATCGCGCTATCACTGAGACTGAAGAAAGACTAAAC
TTCGGCTTATTAGAAGTAGTCTATGAATGGGCTTGTAATAAGCCTTTTGCTGAAATTATG
AAATTAACCGAAGTTCAAGAAGGCATTATTGTACGTTGCATACAGCAGTTAGATGAAACT
TTGCATGACGTTAAGACCGCCGCAATACGCATAGGTAATCCAACGTTGCAAAGTAAAATG
GAAGAAGCTTCCAATGCTATTAAACGGGACATCGTCTTCACTGCCAGTTTATATACTACG
TTTTAA

>FBpp0083853_Drosophila_melanogaster
ATGAATGAGATTAGGGGCGAGGATAACCTCGAACGGCTGCGCAACTATATCCTGCGACCG
GAGCTGTCCCTCCACAATCCCCTGCCGGATGTTTTGCCCCGCAAATTCGATCCGATGCGC
CTGTTGCATGCGCCCCGTTGCCCGGGAAGCACTAAGTTGGCTCCTCGCCGCGACCAGAGT
GGTCACATACTTGAGTTCGTGGAATTGGACTTGGAGGCCGTGGGCGCCAATGCCAACAAC
TCGATGTCCATGCAGCGGGAGCCGGGCTTGCTGGAAGACGCGACGCGTGGCTCCCACTCC
AATTTTCCCTTTTGGCCAGGCGGTTTCGATGAGCAGCGCCAGCAGATCGCAGCTCTGGAT
GTCAGCAACTTTCAGTTCGGGGACAAGCTGCTAACGGTGCCACCGGGCTTCAGCTCTGGC
TACGACTTCTTCCAATCGCAATCTGTAACACTGCCGCCTGTGGTCGCCGATCCCAGTAAC
GTTGATCTATTGGAAAACCTAGAACAGGATCTGGACGTCCAGGAGTGGATGAAGCTTACG
CGTAGTGAGGAAACAAGCTCCACTGGAACGCCTAAAAGTCCAAAACAGTCGAACGTGCAA
TTACCTTCAGAGGAGTTCAGAGACGTGGACGATCACATTATGAAGGCTGACCTAAAGCCT
GTGCTAAACATTTCCACCACAACCAAGAACTTCAAGAGCGATTGGGCCGAAATGGTGGAC
ATAAGCCAACCCATCAATAACTTTAAAGAGCAGATACCATGCCCCGCCATGGATTTCCCC
TTCGAACTGGATGTCTTTCAAAAGCAGGCCATTCTCAAGCTGGAACAACGCCAGTACGTT
TTCGTTGCAGCGCATACATCTGCTGGCAAGACAGTTGTAGCTGAATATGCCATCGCTCTG
TCCAAGCGTGATCTCACCCGCACCATCTACACATCGCCGATCAAGGCGTTGTCCAATCAG
AAGTACCGCGACTTCCGAAAAACCTTCAAGGATGTGGGCCTTATTACAGGTGACCTGCAG
ATAGAGCCCACCGCCTCTTGTCTGATCATGACCACCGAGATTCTCCGCTCAATGCTGTAT
TGCGGCAGCGATGTCACGCGGGATCTGGAGTGGGTGATCTTCGACGAGGTGCACTATATT
AATAACCCAGAAAGAGGACATGTCTGGGAGGAGGTCATTATACTCCTGCCCGAACATGTT
AACATTATAATGCTCAGTGCCACCGTGCCCAATACCTTGGAATTGGCCGACTGGGTTGGG
AGCACCAAGAAGAGAAAGGTCTATGTGATCAGCACTTTAAAACGACCAGTGCCTCTGACG
CATTTCCTCTATACTGGTGCTGGAGGAAAGAGTCGCGATGACATCTTCCTCCTGGTGGAC
GCCCAGGGAAAATATCTGCAGGGTAACTACGAGAAGGCCGTGGAGCGCAAGAAGGAGATG
CAAGGCAAGGCCAAGGGCGGCGGTGGTGGGCCAAGAAACCATTTAAATGCCAAGCAGGAG
CAGTACACCTGGATCGGACTAATTGACTTCCTGAGGCGGAGCAACATGATGCCAGTGGTG
GCTTTCACTCTGTCCCGCAATCGGTGCGACTCCAATTTGGCCGCTTTGCAGTCAGTGGAC
CTGAACACGGAAAAGGAGAAGGGTGCAGTGCAGAAGTTCTTCCTGCAGTGTCTGGCAAAG
CTGAAGCCACCGGACCGTACAATTCCGCAGGTTCTTGTTCTCAAGGACGCTTTGGAGAGA
GGAATAGGTGTGCATCATAGCGGCATCTTGCCCATTCTTAAGGAGATTGTCGAGATGCTC
TTTCAAAATGGGCTAGTTAAGCTGCTTTTCGCCACCGAAACGTTTGCCATGGGCGTCAAC
ATGCCCGCGCGCACTGTGGTCTTCGACTCCTGCAAAAAGTTTGACGGACTGGAGATGCGT
AACCTGAAACCAGGCGAATACATCCAAATGGCCGGCAGAGCTGGACGCCGTGGGCACGAC
GAGACAGGTACGGCGATCATTATGTGCAAGGGCAGTGTGCCACCATCGATGGAGCTACGG
CCCATGATTCTGGGCCTGCCGGAGAAGTTGCAGTCACAGTTCATTCTGCGCTATGCGGTA
ATCCTCACATGTCTGCGCATCGAGAGTATCAAGGTGGAGGATATCATGAAGTTCAGTTTC
AAGGAGTTTAACCTAAAGCTCCAATTGCCTACGCAGCAGAAGCAACTTCGTCTGGCCGAA
GACAAGTTTGCCATGCTCCCAACTCTCGGCGAACATCTGCAACCACTTGTCAATTTTTAT
GACAAAGCCGTGGAGTATTGGAAAGAAAAGCACCGCATCATGAAATTTGTTGTTACTCAA
CCCAAGATCCAAAAGGAACTGAAAGCTGGCCGCGTCATTGTGATCACGCAGGGCAAGCAC
TACAACAAACTGGCCATTCTACTCAACACCAAATCTGTCCCGGGCAAGGATACCATCTAT
AAGGTGCTAGTGCTGGACCATCAATTCAAGGCAAAGGATAGCAACAGCCTCCAGCAAGGC
GAGCTCTATTACAAAATACTTTCGCTGACGCCTAGAAACATGACCTTCCAACCAGTGGGA
ATCGGAGGACACACTGTGCTGGACATCAAGGCTATAGACATTATCAGTATCACCAAGAGC
ACATTGAAAGTCGATGCAGATGCGATTATCCGGAATTGGGAGCAGCGGCAGCTGGAGCGG
TTCAAGGACTCCCCGCCAAGTGGATCGGTGGTCAAGGCGGTGACCGAGCTAAACCAGCTC
AATGAGAGTTACATTGACAACCCGGATAACATCAAATACGTTAATCTTTCCAAGGAAATA
ATCGTGAACGCTGACAGCGAGGTGGCCATGCTGAACTACGTTGATCACCTGCTCCGTAAG
GTTGGCGAATTTCTGCCACATACCAACATTGCCGGATTCGAACAGGAGTTCGCCAAAGTG
TACGAGCGCCGAATGCTGGAGATTCACATCGAGGAGCTGCGCTTCAAGAACTCCGCGAGA
AATTTGACCCTCTATCCGGACTATTGTAACAAATTGAAGGTGCTGCGAGCCCTGAAATAC
ATAGATGAACTGGACGAGGTCACACTTAAGGGAAAAGTGGCCTGTGAGATGGGCCAAAAT
GAGCTACTTATCACGGAGCTCATACTATGCAACATGTTCAACGATCTCGAGCCGGCAGAA
ATAGCCGCCTTGCTCTCCGGCCTTGTCTTCCAGGCGAAGATGCAGGATAAGCCGGTAATA
CCAGAGGCGTTGAAGGAGTGCGTGGCGGCATTTGAGCAGATCAACGATACAATTCTTGCC
GAGGAGCAGCGCTTTCAGGCAGCCATCGAGACCGATAATCGCCTGAACTTTGGTCTGCTG
GAGGTGGTCTACGAGTGGGCTAGAAATAAGCCCTTTGCTGAGATTATGAAACTGACGACG
GTGCAGGAGGGCATCATTGTTCGCTGCATTCAGCAGCTGAATGAAACGCTGCGTGATGTT
AAAACGGCCGCCATTCGGATTGGCAATCCGGGACTGCAGTCGAAGATGGAGGAGGCGTCG
GCTGCTATCAAGCGCGATATTGTTTTCACCGCATCCTTGTACACAGAACTGTGA

>GFUI034293-PA_Glossina_fuscipes_fuscipes
ATGTCCTTAATTAATGAAGAAGATGTAAAGAAATTACAAAACTATATCTTATGTCCTGAA
TTATCGATCCATAACCCATTACCGGAAGTAATACCAAGGAAATATAATGAAATGCGTTTG
CTAACGGTGCCAAGAGGTAACGCCAGTACGAAATTGGTGCCTAAACGCGACTTCATTACC
GGAAGAATTGTCTCCTTTGTTGAAATAGATTTAGAGAATGTAGGTGCTAATGCAAAAAAT
TCGACTAGCATGAGGAGAGAACCTGGCCTTTTAGATGAGATAACTAGAGGTTCTGCCATG
AATTACCCTTTTTGGCCAGGCGGTTTCGATGAACCATCAAAAGAAATGAAAAAGTTGACT
ATGGAAGACTTCCAAATTGAGGATGAGTTATTATTGACAGTGCCGCCAGGTTTTAAGTAC
GGTTATGACTTTAGCAAGCAGCATGGCTTTAAGCAGCAAGAGCTCTTCAAAAATGTACAA
CCTAATGATAACGTCAATTTACTAGAAAATCTGGAGAAAGACTTGGATGTATTGGAATGG
CTAAAATTAACAGAAAAAGAAAATGAAAGCAGTGAATTGGGGATAAATTTGAATAGCGTC
AATGACTTTACAGCTGAGTTCAAGGATCTTGATGAGCAAATTATGTCTGCGGAATTGAAG
CCAGTATTAGAGATTTCTTCTTCGAGGAAGAGTATAGTGCGAACAGAATGGGCTGAAATG
TTAGATGTAACTCACGATATTGCCGATTTTCATGAGAGGATTCCCTGTCCTGCTAAAAAA
TACGACTTTGAATTGGATACATTCCAAAAGCAGGCCATTCTAAAGTTAGAAGAACGTCAA
TACGTATTTGTAGCCGCTCATACGTCCGCCGGTAAGACAGTAGTGGCCGAATACGCTATT
GCATTATCTCAACGCGATTTGACCCGTACCATATATACGTCACCTATTAAGGCCTTATCT
AACCAAAAGTATCGCGATTTTAAGAAAATTTTTAAAGATGTAGGTCTTATTACCGGAGAT
TTGCAAATTGATCCCACCGCTACTTGTTTGATCATGACGACAGAGATTTTACGTTCAATG
CTTTATTGTGGTAGCGATATTACCAGGGATTTGGAATACGTTATATTCGACGAGGTTCAT
TATATTAATAACCGCGAAAGAGGTCATGTATGGGAAGAAGTGTTCATTTTATTGCCGGAC
CATGTTAATATCATAATGTTAAGCGCAACAGTGCCGAATACTATGGAGTTAGCCGACTGG
GTGGGCAGCACTAAGAAACGCAAAGTTTACGTTATAAGCACTCTGAAAAGGCCAGTGCCC
TTAATGCACTACCTATATACTGGAACTGGCGGTAAAAGCAAGGATAGTATAACATTGCTG
GTAGATGCTGATGGAAAATTTTTGCAAGAAAATTATGAGATTGCTGTGGCGAAGAAGAAG
GCAATGCAAAGCAAATCAAAATCGTGTGGAAGTGGTTCAAAAATGGTACAGAACACTTCT
CTCAAGCAAGAACAAAATACTTGGATTGGCTTAGTGGATTTTCTAAAGCGAAATGATAAA
ATGCCTGTAGTAGCTTTCACCTTATCCAGAAATCGTTGCGATATTAATGCCCAGATGCTG
CAATCGATTGATTTGAATACGGCCCGTGAAAAGGGTTCAGTGGAAATATTCTTCCAACAG
TGCTTAGCTAAGCTGAAACCACCTGATCGTGTGCTACCTCAAGTTTTGACAATGAAAGAT
TCTCTGGGTCGTGGTATTGGTGTTCATCACAGCGGTATCTTGCCCATTCTTAAGGAAATT
GTAGAAATGCTTTTTCAAGCCGGCTTAGTCAAATTGCTTTTCGCGACTGAGACTTTCGCT
ATGGGCGTAAATATGCCAGCCAGAACGGTAATATTTGATTCGCATAGGAAATTCGATGGC
TCGGAAGTGAGAAATCTAAAGCCGGGCGAATATATACAAATGGCTGGCAGAGCCGGTCGT
AGAGGTCACGATCAAAACGGTACAGTTATATTGTTGTGTAAAGTTCAAGTCCCACCCGCA
GACGAGATGAGAGCCATGATTTTGGGTAAGCCCGAGAAATTGGAATCACGATTCATTTTA
CGTTATGCGGTGATTTTGACATGTTTACGTATTGAGAGCATTAAAGTCGAGGACATTATG
AAATTTAGCTTCAAGGAATTCAATCAGAAATTACAATTGCCAGCACAACAAAAACAATTA
GAGGTAGCACAAAATAAATTCTCTAAAATGCCTGAATTGGGAGAACATTTGCAGCCCTTA
TGCAAATTCTGCGAGTTAGGTAATGAATACATAACGGAGAAGCAACGATTGATGAAATCT
TTATTTGCTCAACCAAAAATTGCAAAAGAATTAAAAATCGGTCGTGTCGTGATAGTGACG
CATAGTAAACACTATAATAAATTGGGCATCCTCTTATATATTAAAAATACAATAGGCAAA
GAGACCAGCTATCGCGTTCTCGTTTTAGATCATCAATTTAAAGCCAGCGAAGGCAAGTTT
TCTCGAATTCCAATTAATGGGTTAAAGGATGATATTCATCGCGGTGAAATGTATTACAAA
TTGATTTCGTTGACACCGCAACATAAATTCTTCCAACCGGAAGGAATCGGTGGGCATGCA
ATACTCGATGTTAAAGCCGGAGATTTTGTGGAAATTACAAAAGCTTCTTTGAAAATCGAT
GCTGATGTTATTATACGTAATTGGGAGCAAAGGCAAATTGAGCGTTTTCGAAATTCGCCG
CCTGGAGCGACTGTCTTAAAAGCAGTTTCCGAGCTGTCGAAACTCAACGATGGCTATGTG
AATAATCCCGAGTCATTGAAATTCTTGAACATGGCAAAGGAAATAAATATTAATTCAGAT
AACGAGATGGTTCAGTTATGTTATTTGGATCATTTGCAGAAGACATTGCAAGAGATATTA
CCGTATACTAATATAGCCGGATTCGAAGAGGAATTTGCAATTGTTCACGATCGTAAAGTT
TTGGAGCATCGTATCGAGGAATTAAAATTTAAAAATTCTATCAAGAATCTCTCCTTGTAT
CCCGACTATTGCAATAAACTTGAAGTTTTGAGAGCTCTACGATACATTGACGAATTAGAT
GAAGTGACACTGAAGGGCAAAGTGGCTTGTGAAATGGGTCGGAATGAATTATTTATTACT
GAGTTAATACTTTGTAATATGTTCAATGATTTGGAACCGGCAGAGATAGCCGCCTTACTT
TCAGGATTAGTATTTCGAGCAAAAATTGCTGGTGAGTCTACCGTGCCTGAAAAATTTATT
CAGTATGTAAGCGAATTTGAAAAGATTAATGATAACATCGTAGAGCAAGAAATGAAACAT
CGTGCTATTACTGAGACTGAAGAAAGATTAAACTTCGGGTTGTTAGAAGTAGTCTACGAA
TGGGCTTGCAATAAGCCTTTTGCTGAAATTATGAAATTAACCGAAGTTCAAGAAGGCATT
ATTGTACGTTGCATACAACAGTTAGATGAAACTTTGCATGACGTTAAGACCGCTGCAATA
CGCATAGGTAATCCAACGTTGCAAAGTAAAATGGAGGAAGCTTCCAATGCTATTAAACGG
GACATCGTCTTCACTGCCAGGATTATGAATTACAAGTAG

>AMEC012304-PA_Anopheles_melas
ATGAGTTTCGATCCGACCTGGTTGAAGGAACCGCCGCCGATCGTGGAAGACACGGAAGAC
CTGCTGCGGGCATTTATTCTCGAGCCGAAAATCCCCATCCACGAGCCCAAACCGTACTTC
GAACCGCGCCACCCCTCCTTCGATCAGCTGTACGACATTCCGCACGCACCGATCAGCACC
CGGATCGTGCCGGACCGTTGCCCGGAGACGGGAAAGGTGCTGGACTTTATCGAAACGCAG
GTGCAAAATGCGGGCTCGACGGCCAAAAACTCCATGTCGCTGCAGCGCGAACCGACCGAA
TCGATCGATTCGGCCCGCGGTTCCGCCTCGTACTTTCCCTTCTGGCCGGGGGGGTTCGAC
GAGCCGGAAAGCGTGCTGGCCGGCCTAGTACCCAGCCCGCTGTTTGAGAAGGATTTGAAA
TCGTGCCCGCCCGGGTTCGCTACCGGGGTTGAGTTTGAGACACCGCCCACCGGGACGGAC
GGTGCGCGCGCGACGGAAGACAGCGGGAAGAGCGGTATGGTCGATCTGCTGTCCGCGATT
GCCAGCGAGGAAGCGTTCGTCGAGCTGCTGCCGGAAGGGCTGCAAACGAGACTGTCCACC
AACGACCAGTCAACGCAGGGCACACAGCAAGAACCTCTGCCGGCGGGTATCGACGAGGAG
GAGGGTCTGCTGGCGGTGACCGGTGAGATGGGGGCCGGCGAACAGGTGCTGAAAATTTCC
ACCGTCACCAACAACGCGCTCCAGAGCGCCGAGTGGGCCGAGATGCTGGACATTTCGAAA
CCGGTGGACGATTTCTATGTGAAAATCCCCACCATGGCGCACCGGTTCCCGTTCGAGCTG
GACATCTTCCAGAAGCAGGCGATCCTGAAGCTGGAGGAGCATAGCCACGTGTTTGTGGCG
GCGCACACGTCCGCCGGCAAGACGGTCGTGGCGGATTACGCGATCGCCCTGTCGAAAAAG
CACATGACCAAAACGATCTACACGTCCCCGATCAAGGCACTGTCGAACCAGAAGTATCGC
GACTTCAAGACCACCTTCCAGGACGTCGGGCTGATCACCGGGGACATACAGATCGATCCG
ACCGCGTCCTGCCTCATCATGACGACCGAGATCCTGCGCTCGATGCTGTACTGCGGCAGC
GACATTACGCGCGACCTCGAGTACGTCATCTTCGACGAGGTGCACTACATTACCGACTCC
GACCGGGGGCACGTGTGGGAGGAGGTGCTAATCCTGCTGCCCGACCACGTCTGCATCGTG
ATGCTGAGCGCCACCGTGCCGAACACGATCGAGTTCGCCAACTGGGTGGGCAAGACGAAG
AAGAAGCGCGTGTGGGTCGTCAGCACGGCCAAGCGGCCGGTCCCGCTCGAGCACTACCTG
TACACCGGGTTTGGCGGCAAGTCGAAGGACGACTCGTTCCTGATCGTGAACGCGCAGAGC
CAGTTCGTGCAGGACGGGTACCGGCGGGCGAAGGAAAGCTACGAGGCGAAGCAGGCGAAA
AGTACTGGCCGCCGGACCAACGGCCCCTACAGCCAGCGGCAGGAGCAAACCCTGTGGGTC
GGGCTGATCGATCATCTGCAGAAGAAGGAGAAGCTGCCGGTGGTTGCGTTCACGCTGTCG
CGCAACCGGTGCGACAACAACGCGGAAGCGCTCATGTCGTGCGATCTGACGACGGCGCGC
GAAAAGTACGCCATCACGTCGTTCTTCCAGCAGTGCCTGCAGCGGCTGGTGCCAGCCGAT
CGTGTGCTGCCGCAGGTGCAGCAGATCCAGAGCTGCCTCGAGCGGGGCATCGGCATCCAT
CACAGCGGCATCCTGCCCATCCTGAAGGAGATCGTGGAGATGCTGTTTGCCCGCGGGCTC
GTGAAGATACTGTTCGCGACGGAGACGTTTGCGATGGGCGTTAACATGCCCGCGCGCACG
GTCATCTTTGACAGTACGCGCAAGTTCGATGGGCAGGCGTTCCGGCCGCTGCAACCGTCC
GAGTACACGCAGATGGCGGGCCGGGCCGGGCGGCGCGGTCTCGACAAGACCGGCACGGTC
ATCATCCTGTGCAAGCAGAACCTGCCGCTCGATGGCGAGCTGAAGACGATGATACTCGGC
AAGCCGGTCCGGCTGGAGTCGCAGTTCCGGCTGACGTACGCGATGATGCTGTACCTGTTG
CGGGTGGAGCTGGTCTCGGTGGAGAACATGATGCTGCACAGTTTCCGGGAGTTCGACAAG
CGCCAGCAGATGCCCCAGAGCAAGCTGGAGCTGAACCAGGTGCAGGAGAAGATGTCCGCG
CTGAGCAAGCTGAGCGATCATCTGCAGCCGCTGTGCGAGTTTTACGAAGCGGCCAGCGAG
TACCTTAACCTTCGGAATGAGCTGCTCCCCAAGCAACTGTGCCAACCGAAGGCAATCAAC
GAGCTTAAGGTAGGCCGCGTTGTCGTGGTAACGGACGAGCACCACTACAACAAGCTCGGC
ATACTGCTCGCCGTCTCGGTGCAGTCGCACAAAGAGCTGAAGCTGGTCGTGCTGGTGCTG
GATCATTGCGCGAGTGGCAAAACCCAGCCAGCATCGCCGGAAACGCTCAACCGGGGACCG
CTCTGGCATCAGATGCTGTCGCTCGCCCTGCCCTACCAAACCTTCCTGCCCGAGGGTGTC
GGTGGCCACGCCGTGCTTACCCTCGCTCCGGTGAATCTGATCGAGCTGACCAAGCACACG
ATTAAGTGCGACGCGAACGGTATCATCCGCAGCTGGGAGTATCGGCTCATACCGCGGTTC
CGCGATGCGCCCCCGTCCCAGTCGACGATCGAGGCCGTCGCTGCGCTGGCCGAACTGAAT
GCGACGGTGGTGCAGGCCGGGTCCGTCACTGGCACGCTCGAGCTGGTGCGGTTCCCGCGC
GATCTAACCAATCTCGAGCTAACGCAGCAGCTGCAGGCAGCCCAGGGCCGGCTGAACCGT
TGGCTGCCGTACACTGGGATGGCCGACTTCGAGCACGAGTTTGCTGTGGTGTACGATCGC
AAGCAGCTCGAGCGGAAGCTGGACGAGCTCAAGTACCAGGCGTCGTACGAAAGTCTCTCG
CTGTACCCGGACTACTGCCGGAAGCTGCAGGTGCTGCAGGAGCTCAAGTACATCGACGAT
ATGCAGCAAGTGGCCATGAAGGGCCGTGTCGCTTGCGAGATGGGCCAGAACGAGCTGATG
ATAACGGAGCTGGTGATGCGCAACATACTGACCGATCTGCAGCCGGCCGAAATCGCTGCC
CTGCTCTCCAGCCTGGTGTTTCAAGCGAAATCGGACGTCACTCCCAAGCTCACCGAGACG
CTCCAAAAGGCCGAGGCACAGTTTCGCGAGGTGGAAAACGACATCCGGCTGGTGGAGCGT
CAGTACGGCGTTACGGATGTGTGCAAAAAGGAGGAGCTCAACTTTGGCCTGACCGAGGTG
GTGTACGAGTGGGCGCGCAACAAACCGTTCGCCGAGATTATGCTGCTGACCGACATCAAG
GAGGGCATTATCGTGCGCTGCATCCAGCAGCTAAACGAGACGCTGTGCAATGTGAAGGAC
GCGGCGCGCATCATTGGCGACCCGGTGCTGCACAGCAAGATGGAGGAAGCGTCCAACGCG
ATCAAGCGCGACATCGTGTTTGCGGCCAGCCTGTACACCTCCAGCACACCGATCGTGATT
GGTGAAGTGTAA

>ACHR003211-PA_Anopheles_christyi
ATGACGGCTGACGAAGCAACAACCGCCAACGGTGGCAGCAATGGTGGCGCAACGGGCAAT
GGTGCTGGAAGCGGAACGGGCACCACTGGAACAACCGTCCCAACCGGAACACTGTCGCTG
GCGGAACCGGTAGCCTGTGCCGGCAATAATGAGCCGCTGCTCTGTTCCGACTCGGCCCCG
CGAGACTGCCCAGTCGGGGAGCAGCTGTGCGTTGTGTGCCATTACTTTCCACTTTCGCGG
GCGTTACTACCGTGCCGACATACGTGCATCTGTGCAGTTTGTTTCTCCAAGCTGGACCGG
TGTCCCATGTGTCGGGCAACGATAACGAGCTACTTCTGCATACGAACCGAGGAATATCTA
CCGGCTAATTCGACAAACGAACATAAGGTCAACGGCAAACCGAAGGGAACCCCGGCCTGG
TTAAAGGAACCACCCCCAATTGTGGAAGACACGGAAGATCTGCTGCGGGCGTTCATCCTC
GAGCCGAAAATTCCAATAAACGAGCCCAAGCCATATTTCGAGCCGCGTCATCCCTCCGTT
GAACAGTTGTACGACATTCCGCAAGCTGCTCTCAGCACCCGGATCGTACCGGAACGCTGC
CCAGAGACGGGAAAGGTGCTGGACTTTATCGAAACTCTACTACTTAATGCCGGCTCGACC
GCTAAAAACTCGATGTCGCTACAGCGCGAACCAACCGAATCGCTTGATTCAGCCCGTGGA
TCCGCTTCATACTTTCCCTTTTGGCCCGGTGGATTCGACGAGCCAGAGAACGTACTTGCC
GACCTAGTGCCTAACCCGCTGTTTGATACGGATCTGAAATCGTGCCCGCCGGGGTTCGCA
ACCGGCGTTGAGTTTGAAGCACCGTCCCGCTCGGACGGTTCGCGATTGGAGGACAGCGGC
AAGGGTGGTGTGATCGATCTACTGTCTGCGATCGCCACGGATGATGGTTTTGATCTGCTT
TCGGACAGAATGCAAACACAAACGTCCGATGAAAAGGGCAGACATGAAGAAACGAAACCT
CTCCCAGAGGGTATCGATGATGAGACTTTGCTGGCGGTGGAGAGCGAACGAGGGACCGAA
GGAGAAGTGTTGAAAATTTCCAACGTCATCAACAATGCGCTCCAAACGGCGGAGTGGGCC
GAGATGCTCGACATTTCGAAGCCGGTGGACGATTTCTACGTTAAAATTCCTGTCATGGCA
CACCGGTTTCCCTTCGAGCTGGACATATTCCAGAAACAAGCGATACTTAAGCTCGAGGAG
CACAGTCACGTTTTTGTGGCAGCACACACGTCGGCCGGCAAAACGGTAGTGGCGGAGTAT
GCGATCGCACTGTCGAAAAAGCACATGACAAAAACGATCTACACGTCACCGATCAAAGCA
CTGTCGAATCAGAAGTACCGCGATTTTAAGACAACGTTTCAGGACGTCGGTCTCATTACC
GGCGACATACAGATCGATCCGACCGCTTCCTGTCTGATCATGACGACGGAGATTCTACGC
TCAATGCTGTACTGTGGGAGCGATATTACGCGTGACCTCGAGTACGTTATCTTTGACGAG
GTGCACTACATCACCGACTCTGACCGGGGGTACGTGTGGGAAGAGGTGCTTATACTGCTG
CCCGACCACGTGTGCATCGTGATGCTAAGCGCAACCGTTCCGAACACAATCGAGTTTGCG
AACTGGGTCGGCAAGACGAAGAAGAAGCGTGTGTGGGTCGTCAGTACGGCCAAAAGGCCC
GTCCCTCTCGAACATTACCTGTACACCGGGTTTGGGGGTAAGTCGAAGGATGACTCGTTC
CTTATCGTCAACGAGCAGAGTCAGTTCGTGCAGGACGGTTACCGGCGAGCGAAGGAAAGC
TACGATGCAAAGCAGGCCAAAAATACTGCCCGCTGGAATGGACCGTACAGCCAGCGGCAA
GAGCAAACCCTATGGGTCGGTTTAATCGATCACTTGCGGAAGAAGGAAAAGCTACCAGTG
GTGTCGTTCACGCTCTCACGCAACCGTTGCGACAACAACGCGGAAGCGCTCGTATCATGC
GATCTAACAACGGCCCGCGAAAAATACGCCATAACGTCCTTCTTCCAGCAGTGTCTGCAG
CGCCTGGTGCCGGCCGATCGTGTGCTACCGCAGGTGCAACAGATACAGAGCTGTCTCGAG
CGTGGCATCGGCATTCATCACAGCGGCATCCTGCCCATTCTGAAGGAGATCGTGGAGATG
CTGTTTGCCCGCGGGCTAGTCAAGATATTGTTCGCGACGGAAACGTTTGCGATGGGCGTT
AACATGCCAGCACGAACGGTTATCTTTGACAGTACGCGCAAGTTCGATGGACAGGCGTTT
CGACCACTGCAACCCTCCGAGTACACGCAGATGGCGGGAAGGGCTGGACGCCGTGGGCTC
GACAAGACGGGTACCGTCATTATTCTGTGCAAACAGATTCTGCCAACTGACGGTGAGCTG
AAAACGATGATTCTTGGCAAGCCGGTACGATTAGAGTCGCAGTTCCGGCTAACGTACGCC
ATGATGCTGTACCTGTTGCGCGTCGAGCTAGTGTCGGTAGAGAACATGATGCTGCACAGT
TTCCGCGAGTTTGATAAGCGCCAGCAGATGCCCCAGAGCAAGTTGGAGCTGAGCAAAGTG
CAGGAAAAAGTGTCCGATCTCAGCAAGCTTAGCGATCATCTGCAGCCACTGTGCGAGTTT
TACGAATCGGCCAACGATTACCTTCTTCTTCGGAATGAACTGCTACCGAAACAGCTATGC
CAACCGAAAGCAATAAATGAGCTTAAAGTAGGCCGCGTCGTTGTGGTAACGGACGAACAC
CATTACAACAAGTTGGGCATACTGCTCTCCTTCTCGGTACAATCACACAAAGACCTAAAG
CTGGTGGTGCTGGTCCTTGATCACCATGGGGACGGAAAAGCCCAACACGCTCCATCGGAT
ACGCTCAACAGAGGAACGCTCTGGCATCAGATGCTATCGCTTGCACTGCCCTATCAAACC
TTCCTTCCCGAAGGAGTCGGTGGTCACGCCGTGCTCACCCTTGCACCGGTGAATCTGGTC
GAGCTAACAAAGCACTCGATTAAGTGCGATGCGAACAGTATCATCCGTAGCTGGCAAAAT
CGACTTATTCCACGGTTCCGCGATGCACCACCGTCCCAAACGACGATCGAGGCCATCGCT
GCCCTAGCCGAACTGAACGCATCGGTGGTGCAGACAGGCTCCGTGAGCGGTACGCTCGAG
TTGGTCCGGTTCCAGCGCGATCTAACAAATCTCGAGCTGACGGAGCAGCTAAAGGTGGCC
CAGGATCGACTGAACCGCTGGCTACCGTACACCAACATTGCCGATTTTGAGCACGAATTT
GCACTCGTTTACGATCGCAAGCAGCTCGAGCGAAAACTGGACGAACTAAAGTACCAGGCG
TCGTACGAAAGTCTCTCCCTATATCCGGACTACTGCCGAAAGCTGCAGGTACTGCAGGAG
CTCAAGTACATCGATGACATGCAGCAGGTGGCCATGAAGGGTCGTGTTGCCTGCGAGATG
GGACAGAACGAGCTGATGATAACGGAACTGGTGATGCGTAACATACTTACAGTTCTACAG
CCAGCCGAAATCGCTGCCCTTCTCTCGAGCCTTGTGTTTCAAGCGAAATCGGACGTAAAG
CCCAAACTTACCGAAACGCTCCAAAAGGGTGAGGCACAATTCCGGGAGGTAGAAAACGAC
ATCCGGCTGGTCGAGAGACAGTACGGCGTGACGGATGTGTGCAAAAAGGAGGAGCTCAAC
TTTGCCCTCACCGAGGTGGTGTATGAGTGGGCACGAAACAAACCGTTCGCCGAAATTATG
CTGCTAACCGACATCAAGGAGGGAATTATCGTACGGTGCATCCAGCAGCTGAACGAAACG
CTGTGCAATGTGAAGGAAGCAGCTCGCATCATTGGCGATCCGGTGCTACACAGCAAAATG
GAGGAAGCGTCCAATGCGATCAAGCGGGATATTGTCTTTGCGGCCAGTCTGTACACTTCC
AACACACCGATCGTGATTGGGGAAGTGTAA

>AMAM008270-PA_Anopheles_maculatus
ATGTCACGCAATGTTGACAAAAATGCAAAGGAGGCCGAGAATCACAACATTACTCAAAAC
AGTCCGGCCTGGTTGGTGCAGCCGCCACCAATCATCGAGGACACGGAAGATTTGCTGCGA
GCATTCATTCTCGAACCGAAAATCCCGATACACGAACCGAAACCGTACTTTGAACCACGT
CACCCTTCCGTCGACCAGCTGTACGATGTCCCGCACGCACCCATCATGACGCGCATCGTC
CCGAACCGTTGTCCGGAGACGGGAAAGGTGCTGGATTTCATCGAAACGCTGGTACAGAAT
GCGGGATTGACGGCAAAAAATTCCATGTCACTACAGCGCGAACTGACTGAATCGCTCGAT
TCGGTCCGCGGATCTGCGTCCAACTTTCCCTTTTGGCCCGGTGGATTTGATGAACCGGAA
GCCATGCTCGCTGACTTGATGCCGAGTACGATGTTTGAGACTGGAAACCTGAAATCGTGT
CCACCGGGGTTTGCCACTGGTGTAGATTTTGGAGCGAGTGGCACCGACGGTGACCGAAAC
GTAGGTATCGGTGAGGGAGGCATAATCGATCTGCTGTCCGCGATCGCGCACGAGGATGCT
TTCGACATGCTTACGGATAAAACTCAGCACGAAAAGGCTACAGCAGCACCTGATGGCGAG
CGCGATCCTCCCCCAGCAGATCTCGATGGGGAGAGTTTGCTAGCGAAACACATGACGAAA
ACGATCTACACATCCCCGATCAAGGCACTGTCGAATCAGAAGTACCGGGACTTTAAGACC
ACCTTCCAGGACGTGGGGCTTATTACCGGCGACTTGCAGATTGATCCGACTGCGTCCTGT
ATCATCATGACGACGGAAATTCTGCGCTCGATGCTGTACTGTGGCAGCGATATCACGCGC
GATCTCGAGTACGTCATCTTCGACGAAGTGCACTACATTACCGATTCCGACCGGGGGCAC
GTGTGGGAGGAGGTGCTAATCCTGCTGCCCGATCACGTGTGCATTGTGATGCTAAGCGCT
ACCGTACCGAACACGATCGAGTTTGCGAACTGGGTGGGCAAAACGAAAAAGAAGCGAGTG
TTTGTCGTAAGCACAGCGAAGCGACCGGTTCCACTCGAACACTACCTGTACACCGGGTTC
GGCGGCAAATCGAAAGACGATTCATTCCTGATCGTAAACGAGCATAGCCAGTTTCTGGCG
CAAGGTTACCAACGGGCAAAGGAAAGCTATGAAGCCAGGCAGACGAAGAATGTAACCCGC
CGCACCGGTGGACCATACAGCCAGCGGCAGGAGCAAACCCTGTGGGTCGGATTGATCAGT
CACCTGCAGAAGAAGGAGAAGCTTCCGGTGGTGGCGTTCACACTGTCCCGCAACCGGTGC
GATAACAATGCGGAAGCGCTCATGTCCTGCGATATGACGACGGCACGCGAAAAGTACGCC
ATCACATCCTTCTTCCAGCAGTGTCTGCAGCGGTTGATCCCGGCCGATCGAATACTGCCA
CAGGTGGTACAGATCCAAGCCTGTCTCGAGCGTGGCATCGGCATTCACCACAGCGGAATA
CTGCCCATTCTGAAAGAGATCGTTGAGATGCTGTTTGCGCGCGGACTAGTGAAAGTCCTG
TTTGCCACGGAAACGTTCGCGATGGGTGTGAATATGCCCGCCCGCACGGTTATCTTCGAT
AGTACGCTCAAGTTCGATGGGCAGGCGGTACGTCCACTGCAACCGTCCGAATACACCCAG
ATGGCAGGCCGTGCGGGACGACGCGGGCTCGACAAAACGGGTACGGTCATTATTCTCTGC
AAACAAAATCTACCCACGGACGGCGAGCTGCGGACGATGATACTCGGCAAACCGATACGG
CTGGAATCACAGTTCCGGTTGACGTACGCGATGATGCTCTACCTATTGCGGGTGGAGCTA
GTGTCGGTGGAGAACATGATGTTGCACAGCTTCCGGGAGTTCGGTAAACGGCAGCAGATG
CCCCAGAGCAAGCTGGAGCTGAAAAAGGTGCAGGAGAAGATGTCGGCGCTCAGCAAGCTA
AGCGACAATCTGATGCCTTTGTGTGAGTTTTACGAAGCCGCCAACCACTACATTGCGCTT
TGGAGCGAGCTCATAAAAAAGTATACGTTAAGCTGCAATGTCCGAGACATTGTCAACACC
TCAAAGATTCAGAAATTACTACTGGTGGGCTCAAGGTTAGCTTATAGGTTGGAGAAGCGA
CGATTAACGCCATGCGAGAACGACTTAAAATGTGATCAGAATGGTGTCATAGTTTCCGAG
TCCGAATGTTAA

>ADAC001232-PA_Anopheles_darlingi
ATGCAGGAACCGGACGTGGATGTTTTGCGGGCGTTCATAGTCGAGCCACAGATTCCGCTG
CACGATCCGAAGCGGTTCTACCAGCCACGGCAACCGACCCTGGAATTGCTGTACGAGATA
CCGAACGCACCGATCGGCAGCCGGATCGTAGCGAACCGCTGTGCCGAGATGGGGCGCTTG
CTGGACTTTGTCGAGGTCGCGATTGCGGATGCCGGTGCGAATGCGAAAAACTCGATGTCC
CTCCAGCGGGAACCGGTGGAGGGAGAATCGGCCCGCGGGTCCGCCTCGTACTTCCCATTT
TGGCCCGGTGGCTTCGAGGCTCCGGAGGCAATGATTAACACTGTCGCATCTGCGGACAGT
GGCGATGGCGGTGCGCTGCTGTTCGACGAGCACAACCTGAAGTCCTGTCCACCCGGTTTT
ACGAATGGAATCGAGTTTACGAAGAGCGGTACGAGTGGCAGCAACCGAAATGCAACGCAT
GGTGACACGCAGGCCGGTGCCGTGGTGGATCTTTTGTCAGCGATCGAGGATGAGGAAGGG
TTTACGCTGTTGGCCGAGAAGGTTGAGCCAGAGGCTACCACCACCACCACCCGAAAAGAG
TCCCGTCCGGAGGGCAAAACCGGAACGGCTCTAGAACTCGGTGAAGGCGAAGAGGAAGAT
CTGTTGGCCACGGAAGGGGTTCAGCATAGGACGGCTCCGGTTCTGAACATTTCGGCCAAC
AGTGGCAATAATCTGCAGTCGGCCGAGTGGGCCGAGATACTGGACATTTCGAAGCCGGTC
GATGATTTTTACGTCAAGATACCGGTAATGGCACACCGGTTTCCGTTCGAGCTGGACATC
TTCCAGAAGCAGGCCATACTGAAGCTCGAGGAGCACAGTCACGTGTTTGTGGCGGCTCAC
ACATCCGCCGGCAAAACGGTGGTCGCGGAGTATGCAATCGCCCTGTCCAAGAAGCACCTG
ACCAAAAGCATCTACACTTCTCCGATCAAGGCACTGTCGAATCAGAAGTACCGTGATTTT
AAGACCACCTTCCAGGATGTCGGTCTGATGACGGGTGACATCCAGATCGATCCGACCGCT
TCCTGTTTGATCATGACGACGGAAATCTTACGCTCGATGCTGTACTGCGGCAGTGATATC
ACGCGCGATCTCGAGTACGTGATCTTCGACGAGGTGCACTACATCACGGACTCCGAGCGG
GGTCATGTGTGGGAAGAGGTGCTGATCCTGCTGCCCGATCATGTGTGCATCGTCATGCTG
AGTGCGACCGTGCCCAATACGCTCGAGTTTGCGAATTGGGTAGGAAAGACGAAGAAAAAG
CGTGTGTACGTGGTGAGCACGGCGAAGCGTCCCGTGCCACTAGAACACTATCTGTACACG
GGCTTTGGCGGTAAGTCGAAGAGCGATTGCTTCCTGATCGTGAACGAACACAGTGCGTTC
ACGCAGGAAGGCTATCGAAAGGCCAAAGAGTGTATGGAAGTGAAACAGGCCAAAGCATCC
GGTGGTGGTGGTCCGGTGATGCGAAACCAGAAGCGCACGGGACCGTACAGCCAGAAGCAG
GAGCAAACGCTCTGGGTTGGATTGATCCACCATTTGAAAAGCCAGGACAAGCTACCGGTG
GTGGCGTTTACGTTGTCACGGAATCGTTGCGATAGCAACGCGGACGCGCTGCTATCCTGT
GACTTGACGACGGCCCGGGAAAAGTACGCCATCAATTCCTTCTTCCAGCAGTGTCTGCAC
AGGCTCATTCCTCCTGATCGTGCGCTGCCGCAGGTACGTCAGATGCAGAGTTGCCTCGAG
CGTGGTATCGGCATCCACCATAGCGGTATTTTGCCGATCCTGAAGGAGATCGTTGAGATG
CTGTTTGCGCGCGGACTGGTAAAGATCCTGTTTGCGACGGAAACGTTTGCCATGGGTGTT
AACATGCCGGCCAGGACGGTTATCTTCGATAGTACGCGTAAGTTCGATGGTCAGTGTGTG
AGGCCACTGCAACCGTCCGAGTATACGCAGATGGCGGGTCGTGCGGGTCGTCGTGGATTG
GACAAGACCGGGACGGTCATTATCATCTGCAAGAACGAGGTACCGGCCGAGAGCGAGCTG
AAGACGATGATAATGGGTAAGCCGGTGCGGCTAGAATCCCAGTTTCGGCTGACGTACGCC
ATGATGCTGTACCTGTTGCGCGTCGAGCTGGTGACGGTCGAGAACATGATGCTGCATAGC
TTCCGGGAGTTTGGCAAGCGACAGCAAATACCACAGAGCAAACTGGAGCTTTCCAAGGTA
CAGGAGAAGGTATCGCGGCTCAATAAGCTCGGCGATCATCTACAGCCACTTTGTGACTTC
TATCATGCCGCGGAAGAAAGCATCCGTTTATGGGATGAAATAATGCCGAAACAACTGTGC
CAGCCAAAGGCCTTGAATGAACTGAAACCGGGCCGAGTGTTGGTTATAACCGAGAAGCAG
CATTACAACAAGTTGGCCCTACTGCTGGCCATCTCGTTGCAATCGCATAAAGATATGAAA
CTGACGGTGCTGGTGTTGGACCATCAGCAACAGCCAGCATCGGCGAGCGAGGGACCAACA
AAGGACAAGGACGACTCGGTGGACCGGATAGACAGGGGTACCCTATGGCACCGGATGCTC
TCGCTGGCCATACCGTATCAATCTTTCATCCCGGAAGGTGTCGGTGGGCATAAGATTCTC
GTGCTAGGGTCAGCGAATGTGGTCGAGCTGACGAAGCAAACAATCCGCTGTGAGGCACAG
AAGATTATCCAAAACTGGGAAACGCGACAGATACCACGGTTCCGGGATGCGCCACTGTCG
CCGGCCGTCATCGATGCCGTCGCTAGTTTGAGCGAGCTGCAGGCAACGCTACCAGACGGG
AATGCACTCGGTGTGTTCGAATCGATTCCCTTGAAGCTGCTGTTCGATCACGTCCAGCTA
ACGAACGACCTGCAGAAGGCTCAAAGTAGGTTGGCCCAGTATCAACCGTACACGAACATT
GCCAACTTTGAGCACGAGTTCGCGCTCGTGTACGATCGGATGCAGCTCGAGCGGAAGCTG
GATGATCTCAAGTTTCAGGTGTCGTACGAGAGCATGTCCCTGTATCCGGACTACTGCCGG
AAGCTGGAGGTACTTCAGGATCTTAAGTACATCGATGATATGCATCAAGTGGCCATGAAG
GGACGCGTTGCTTGCGAGATGGGCCAGAACGAGCTGATGATCACGGAGCTGGTGATGCGC
AACATTCTGACTGACCTGCAGCCGGCCGAAATTGCCGCCCTTCTATCGAGTCTGGTGTTT
CAGGCCAAAACCGACGTTTCACCGAAGCTTACGGAAACGCTCGAAAAGGCCGTAACACAG
TTCCGGGAGGTGGAGAATGACATCCGTTCGGTCGAACGGCAGCACGGTGTGATGGAGGTG
GTCAAGAAGGAAGAGCTCAACTTTGGTCTGGTCGAGGTGGTGTACGAGTGGGCCTGTAAT
AAACCGTTTGCAGAGATTATGACGCTTACGGACATTAAGGAGGGTATCATCGTGCGATGT
ATTCAACAGCTGAATGAAACGCTCTGCAACGTGAAGGATGCTGCACGCATTATCGGTGAT
CCGGTGCTGCACAGCAAGATGGAGGAAGCATCGAATGCGATCAAGCGGGATATTGTGTTC
GCTGCCAGTTTGTACACCTCCAGCACACCGGTCGTTATCGTCGAAGAGCAGCCGACCAAC
AGCAGCGACCTGCTTAATAGATTGTAA

>SSCA002093-PA_Sarcoptes_scabiei
ATGAATAGATTGAATGCTAAATATGAATACGCGGTACCGTTGGATGCGATCACACCGATC
TCCGAGGATGAATTTCGTCGTTTGGTCCCGAATCCAGTGAAACGATTCCCCTTCGAATTG
GATACATTTCAAAAGCAAGCAATCATACATATTGCAAACGAGAATGTTTTCGTTGCAGCG
CATACATCGGCGGGTAAAACGGTCGTAGCCGAATACGGAATCGCTTTAGCGTTCTCGCAT
AAAACACGAGTGATCTACACCTCACCGATCAAAGCTTTATCGAATCAAAAATTTCGTGAT
CTCAAAATGGAATTCAATGATGTTGGAATCATCACAGGTATTATTTGTTTCATTTTTCTC
CGAAACATCATTTTAAATGCTTTTTCAACCCAAGGTGATGTTCAATTGAATCCAGAAGCT
CAATGTTTAGTGATGACCACCGAAATTCTTCTACAAATGCTTTACGCTAGCTCGGAGACA
ATAAATCATTTGGAGTATGTTATATTCGATGAATGTCATTACGTGAATGATAGTAAACGT
GGTCATGTTTGGGAAGAGGTCTTCATCCTTCTACCGAGTTCGGTAAAGTTGATCCTTTTA
AGTGCCACAGTACCGAATGTTATAGAATTCTCCGATTGGCTTGGTCGGACACGACGGAAG
AAAATCTATGTGATTTGTACTGAGAAACGTCCAGTTCCATTGAAGCATTATCTCTATCTA
GGACGTGATGGTCGGACACAAAATCAACAAATTTTAATCTTAGAAGGTGATGGAGAGATC
AACAAGCAAAATTATAGTCAAACGGCTGAAATAATGAACGAACGGAAAGGTAAATTTGGT
TTCATCAAACGTTCGATGCAAAATGAGCGGAATGTTTATCTCAATTTGATCCGTCATCTA
CAAAAAAATGATAAATTGCCTGTGATTTGTTTCACATTATCACGGAAAAAATGCGATCGA
AATCTTGAGATGTTATTGAGTATCAAAGAGGAGAATTCATCCTTGACAACAAAACGGGAA
TCCTTTTTAATCAAACGATTCGTTTATAATCATCTTAAAAATCTGAATAAATCAGATTTC
GAATTGGACCAAGTAAAACGTGTCTCAACAATGTTGGTCCGTGGTTTCGGTGTCCATCAC
TCCGGTATTCTACCTTTGTTGAAAGAATTGACCGAAATTCTATTCAGTTCCGGTCTGGTT
AAAGTTCTCTTCGCAACCGAAACTTTTGCGATGGGTGTGAATATGCCGGCTCGTACGGTT
GTGTTTGATTCACTTTCAAAACATGATGGTAATCAAAATCGCCTCTTGAAGCCAGCCGAA
TACATCCAAATGGCCGGTAGAGCTGGTCGACGAGGAAAGGATGTCGAAGGGACCGTTATA
ATTCTCTCGAAATACGATGTTCCATCACTTGTTGATTTGAATATGGTTATGAAAGGCAGC
GCTCAAGTTCTTCAATCACAATTTCGTATCACCTATCATATGATATTGAATGTTCTCAAA
TCTCAAACATCGATCGAATCTTTTTTGAAAAGCTCGTACCGAGAACACAATAAAGTTCTG
ACCAGTAACGATGTTGCAAATAATAGACAAAAGATTCGTGATAAAATCGATCAACTACCA
TATCTCACTTGTGAGATATGTACTGAAGACATCGATCTTTGGTATGCAAAATTAGATGAA
TTCCATCTGCTTAAACAAAAAGCGATCCCGATTATATTGGGAAAAGCTTCTGATAAGAAG
CTGTTATTACCAGGACGAAGTCTTGTCTTCGAAGATCGGGAGGTGATTTTTCGTTGTGGT
CTGTTGATCCGATCAATACGAGCTGGTAACGCTACCAAAGAACTGATCGTATTAGCACTG
AACAAACACAATGAACCAGAAGTTTTGGCCATAGAAATATCTAAACTGATTTGTTTGCTA
ACTAAACAAATCAAAGGAATTGATGCCAATGCGATCATTCAAGAAAATGATTTCAAATCG
AAAATCAACTCTTTTGGCAAAAAAGGGAAATTTGCCACTGAAGAGGCCGGAGAGAAACTT
CGAACAAGCGAGTTTAAAATTGCATTTGAAGCACTGAAGATTGCATCGGAAACATTTGTT
TCCTACGATAAGCTAGGCAGACTAGATCCCGATACTATGTTCCAATTGCAAGAATATGGA
TTGAAATTGAGAAATCTTAGCAAAAATTTTCGATGCGGTGATTGTAAAAACTTCATTGAA
CACTTCAAGACGTTTCGAGTTCGATCGGAAATGGAAAACGATCTTCTCAATCTTGATTAT
CGTTTGTCAAATGAAAGTTTAGAGCTTCTACCTGAATACAAACTACGGATTGAGTTGTTG
AAAAATTTTAATTTCATCAACGATCATCTTGTTTTACTTCCGAAAGGACAGATCGCTAGC
TGTATTTCCGATTGTGAGCTTCTAATTACCGAAATTGTTTTTGAAAATCTTCTCGGTAAT
TTGAGTGACGAAGCTCTGCCGGCGGTACTGTCGTGTTTTGTGTTCGATAAACAATCCGAT
GATGATCTTCAAACAAAGTTCATCCAAGAAATTCCCGAACTTGACGAGAATATCAAAAAA
ATTGTACAAATCTCGATGAAATTTGGAAAAGCGGAAAAGGAATACAATGTGGAAGATAGC
GAAAACATCTATTTAGATCAGTTAAATTTCGAAACAGTCCGATCGGTTTATGAATGGGCC
AAAGGAAAAAGTTTTTCTGTAATTATGCAATACACTAATCTTCAGGAGGGAATTATGGTC
CGATGTATCCAAAGAACCGATGAACTTATGAAAAACATAAAGATAGCTGCACGTAATATG
GAAATGATCGATTTTCAAGCAAAACTAGAGCGTTCCTCTCAATTGATTCGTAGAGACATT
GTTTTCATGCCTTCCTTGTACACCTCAAAAGAGATGGCCACCATCACCGTTGATCATGGT
GATGCTGATTCCGTAATAGAACATTCAGATGGACAAGCAAAAAAAGAAGATGAGAATGAA
GATGGTGAAGATCAAAAAGAGTCAAAACTATTTTTTTCAAACGATTTTTTCAATTATTCA
TTTGAGAATCTCGATGAGGATCAAGATAACATCGAGTATTAA

>RPRC009671-PA_Rhodnius_prolixus
AAAAGGTCATTGAATAAAACAGAATGGGCTGAAGAACTAGATATGAATAAACCATGCCCG
ATGGTAGAGGATCCAGCGATGACCTTCCCTTTTGAGTTGGACAACTTTCAGAAGCAGGCT
ATATACGCTTTGGAGAATGGTTTCAATGTGTTTGTAGCGGCTCACACGTCTGCCGGAAAG
ACAGTTGTTGCAGAATATGCCATAGCCATGGCACAAAGAAACTCCAGCAGGAAAGTCACC
TCGTCTGTGTACACCTCTCCAGTAAAGGCATTGTCCAACCAAAAATACAATGATTTTAGA
CATACTTTTGCAAATGTCGGCCTGATTACAGGCGATATTCAAATCAATGAATCAGCTGAT
TGTCTGATTATGACCACAGAAATTTTAAGGTCTATGCTATATAATTCTTCTGATAAAATT
AGGAATCTTGAATTCGTAATATTTGACGAAGTGCATTATATTAACGATCCTGAGCGTGGC
CATGTTTGGGAAGAGGTTTTGATACTTTTACCATCCGAAGTACAAATTGTAATGTTATCG
GCTACGGTACCGAATGTAATAGAATTTGCAACTTGGGTCGGTCGGACACAGCAGAGAAAA
GTACACGTATGTACCACACAACACAGACCAGTCCCACTGCAGCACTACTTGTATGTAGGA
GGAGGTGGTGTCAAAGAACGGCGATACTTGGTCAAGGACGGAGATGGTCCTTTTTTAAGA
GAGAACTGCATTTTAATTTCTAATAGTTATAACTCAGCATCTCCAAGTGCAATCGATTCT
TACCAGGTATCTCAAGAACTCACTGAAAAAACGTTTTGGAGAGAGTTTATAAATTATCTG
GAGTCCAATGACTGGATGCCCACAGTTGTTTTCGCATTCTCTCGAAAGACATGTGACATG
TTAGCTGATCTCTTGTCTTCAGTTGATCTTACGACAAAAACAGATAAGATGCATATCAGT
TCTTTCTTTAGGAGGCAGATAGATAAACTAGATGAAATAGACCGCAATCTGCCCCAGATA
GTTAAGATGGAGGGACATTTAAAAAATGGAATAGGAGTCCATCACAGTGGGATTTTACCA
ATTCTAAAGGAAATTGTCGAAGTTCTGTTCCAACAAGGAAAAGTGAAAATGCTTTTTGCC
ACGGAAACATTCGCTATGGGTGTAAATATGCCGGCGAGAACAGTCGTTTTTAATTCTATA
AAAAAATTTGATGGAAATCAATTGAGATTACTTTTACCATCGGAATATATACAAATGGCT
GGCAGAGCAGGAAGAAGAGGGAAAGATTCAGCTGGTAATGTGGTTATAGTTACACCACCT
GAATGTTTACAGAAATTGGAAGATCTGGAAAACATGATGTTAGGTACTCCATGTCACTTA
CAATCCCAGTTCAAGTTAACCTATCGAATGATTTTGAATACGTTGTCATCGCCTGGCAAG
ATTACTGTACAAACTATCATGGCGAGAAGTTACTGTGAAAACCATTCGCAGCTTAAACAT
TCTCAGTACAAAATGGATTTGCTGACTGTAAAGCAAGCTCTTGACAAGGCTGAACAAACT
TTGAATGATGAAGAGGCTAAATTGCTTTCTAATTTTTTTGATAAAGCATTTGCTTACATA
AAAGTTTATAGAAAAATGAGGGTAAAGTTTCGGCACCATCGTATTTTGAAAGAAATTAAT
CCTGGCCGTTTAGTGCGAGTTAGTAAAGGACCCCATATTAATCAGATTGGTGTTGTAATA
GATGTGATTTCACAGGTTGATGTATCACAATCTGTTTACAGAATTATGATACCAAAAGTT
GAAGACAAGTTTTTGGACATATATAGGCCAAAGGTCAGTTTATTTTACATCTTAAAATAC
ATTTGTTTTTCTAAAAGTAAGACTAAGGTGAATCTTTTCGAAGATGAAACTAAGATGATA
AGTGCGAAGCTTTATGATATAGTAGAAGTATTTAAGACAACGCTCTCTTTAAGCGCTACA
CAAATTGCCAATATTTTGAGAGATGTGGATAGATCTTATTTAATGAAAGGCAGGTTAGAG
AATTTTTCAGTTACTTATTTGTCGAGTAAATTGTCAACAGCTTGTAGCAAGACACTTTCC
GTCATAGATGAAAATGGTTTGAGGTTTAACATGGATGTTACCTTAAAGATGGAAGAAATG
TATCAATATAAAGAAGATTTAGACATTGCCAGAACTTGTATTTTTTCTATGGATAAAAAT
GAATTTTTAGAGAAGTTTGATGCGTTATTTCATTGGAAGCAAATGCAAATTCAATGCGAA
CAGCTGACATACAATTTGTCTGACGAATCGATGACCCTCTATCCCGATTACATAAACAAG
CTGGCCTTCCTTAGAGAAAGAAATTTTATTTCTCAATCTGATACAGTATTAATGAAAGGC
TTAATGGCAGCACGAGTAGGCAAATATGAACTAGTAGTGAGCGAACTGTTGATGGAGAAT
GTACTATTAGAACTTGGTCCGGAAGAGGTTGCCGCCCTGTTATCCGTGTTGGTATGCCAG
AGTAAAGTAGGTACTAGCGATACCAATAAACTTGAAGCTATAGTAAGAGTGAAAGCAATA
TTAAAAGATCTACATGACATGGAGATGATGCACAATATTTCTGATACTGACGGCAGTGAA
GGACACAAGCTTAGTTTCGATTTGGTGCCTATTATGTATAGTTGGGCCAAACAGCAACCC
TTCAAAGAAGTAATGAAAGTGGCTCAAGATTACCAGGAAGGATTGTTAGTGAGATACATT
CAACAACTTCTTGAAGCTTTGAAAGAGGTGGAAACGGCGGCTAAAGTGATGGGCGATCCT
GCAGTACCTGAAAAAATAAATCAAGCTGGAGAAAAGATCAAACGAGGAATAGTGTTTGCT
CCATCATTGTACACAACTATT

>AQUA008109-PA_Anopheles_quadriannulatus
ATGACCCGCGTTCACATACCGTTCACTGTCCGGCTGCTCGACGCGGGAAACAATTCGTTT
GACGAGGTACGGCTAGCGGTGTCCAGTCAGGTGAAGTACTCGCTGCAAGCGTTCTGGGGC
GTCTCGATCCGCGAGCTGCATGTGTCGCTGTGGCGCACGTGGAACGACCTGCGGGACGCA
TCGAATTCGCACATCGTCGACTCCAGCTACTGTCAGCAACTGGCAACTAACGTAAGATGC
TGCCAACCGCACACGGAACATGTCATCACACTACAGTCCCCGAAGCCACCGCTGATCCTG
GGCGCACCGCCCCGACTCGCCTACCCGCTGGTGGTGTTTATGATCCGCGAAACGGAACCG
GAGGAGCTGCTGCATCCGGACGAGACGGTAATTCTGGTAAATGTCGTCCATTTGCGGGAT
CCGGTCTGTCCACTGCCGACGTCTATTTTGGCCCAGTACTTGAAGCAGGCGAGCGGTCAA
CTATCTTGCTTAAAGCAACTCTACCTGGCCACCGGTGATCCCATGACGGCGGATGAAGCA
ACGAGCAGCGCCGCGAACGGCGCTGGCCAATCGGGCAATGGCGGTAGTGGTACGGGCAGC
ACCACTACCACCACCACCGGAACGGGCACCACCGTCCCGACCGGTACACTGTCGCTGGCG
GAACCGGTAGCCTGCGCTGGCAATAATGAGCCGCTGCTCTGTTCCGACTCGGCGCCGCGC
GACTGCCCGGTCGGGGAGCAGCTGTGCGTCGTGTGCCATTACTTTCCACTTTCCCGGGCG
CTGCTGCCGTGCCGACATACGTGCATCTGTGCAGTTTGCTTCTCCAAACTGGACCGGTGT
CCGATGTGTCGGGCCACGATATCGAGCTACTTCTGCATACGAACCGAGGAATATCTGCCG
GCTAATTCGACAAACGAGCTTAAGCCGACCTGGTTGAAGGAACCGCCACCGATCGTGGAA
GACACGGAAGACCTGCTGCGGGCCTTTATTCTCGAACCTAAAATCCCCATCCACGAGCCC
AAACCGTACTTCGAACCGCGCCATCCCTCCTTCGACCAGCTGTACGACATTCCGCACGCA
CCGATCAGCACCCGGATCGTGCCGGACCGCTGCCCGGAGACGGGAAAGGTACTGGACTTT
ATCGAAACGCAGGTGCAGAATGCGGGCTCGACGGCCAAAAACTCCATGTCGCTACAGCGC
GAACCGACCGAATCGATCGATTCGGCACGCGGTTCCGCCTCGTACTTTCCGTTCTGGCCG
GGAGGGTTCGACGAGCCGGAAAGCGTGCTGGCCGGCCTAGTACCCAGCCCGCTGTTTGAG
ACGGATTTGAAATCGTGCCCGCCCGGGTTCGCTACCGGGGTTGCGTTTGAGGCACCGCCC
ACCGGGACGGACGGTGCGCGCGCGACGGAAGATAGCGGGAAGAGCGGTATGGTCGATCTG
CTGTCTGCGATTGCCAGCGAGGAAGCGTTCGTCGAGCTGCTACCGGAAGGGTTGCAAACG
AAACTGTCCACCAACGACCAGTCAACGCAGGGCACACAGCAAGAACACAGCCAACCTCTG
CCGGCGGGTATCGACGAGGAGGAGGGTCTGCTGGCGGTGGCCGGTGAGCTGGGGGCCGGC
GAACAGGTGCTGAAAATTTCCACCGTCATCAACAACGCGCTCCAGAGCGCCGAGTGGGCC
GAGATGCTGGACATTTCGAAACCGGTGGACGATTTCTACGTGAAAATCCCGACCATGGCG
CACCGGTTCCCGTTCGAGCTGGACATCTTCCAGAAGCAGGCGATCCTGAAGCTAGAGGAG
CACAGCCACGTGTTCGTGGCGGCGCACACGTCCGCCGGCAAGACGGTCGTGGCGGAGTAC
GCGATCGCTCTGTCGAAAAAGCACATGACCAAAACGATCTACACGTCCCCGATCAAGGCA
CTGTCGAACCAGAAGTATCGCGACTTCAAGACCACCTTCCAGGACGTCGGGCTGATCACC
GGGGACATACAGATCGATCCGACCGCGTCCTGCCTCATCATGACGACCGAGATCCTGCGC
TCGATGCTGTACTGCGGCAGCGACATTACGCGCGACCTCGAGTACGTCATCTTCGACGAG
GTGCACTACATCACCGACTCCGACCGGGGGCACGTGTGGGAGGAGGTGCTGATCCTGCTG
CCCGACCACGTCTGCATCGTGATGCTGAGCGCCACCGTGCCGAACACGATCGAGTTCGCC
AACTGGGTGGGCAAGACGAAGAAGAAGCGCGTGTGGGTCGTCAGCACGGCCAAGCGGCCG
GTCCCACTCGAGCACTACCTGTACACCGGGTTCGGCGGCAAGTCGAAGGACGACTCGTTC
CTGATCGTGAACGCGCAGAGCCAGTTCGTGCAGGAAGGGTACCGGCGGGCGAAGGAAAGC
TACGAGGCGAAGCAGGCGAAAAGCACGGGCCGCCGGACCAACGGACCCTACAGCCAGCGG
CAGGAGCAAACCCTGTGGGTCGGGCTGATCGATCATCTGCAGAAGAAGGAGAAGCTGCCG
GTGGTTGCGTTCACGCTGTCGCGCAACCGGTGCGACAACAACGCGGAAGCGCTCATGTCG
TGCGATCTGACGACGGCGCGCGAAAAGTACGCCATCACGTCGTTCTTCCAGCAGTGCCTG
CAGCGGCTGGTGCCGGCCGACCGTGTGCTGCCGCAGGTGCAGCAGATCCAGAGCTGCCTC
GAGCGGGGCATCGGCATCCATCACAGCGGCATCCTGCCCATCCTGAAGGAGATCGTGGAG
ATGCTGTTTGCCCGCGGGCTCGTGAAGATACTGTTCGCGACGGAGACGTTTGCGATGGGC
GTTAACATGCCCGCGCGCACGGTCATCTTTGACAGTACGCGCAAGTTCGATGGGCAGGCG
TTCCGGCCGCTGCAACCGTCCGAGTACACGCAGATGGCGGGCCGGGCCGGGCGGCGCGGT
CTCGACAAGACCGGCACGGTCATCATCCTGTGCAAGCAGAACCTGCCGCTCGATGGCGAG
CTGAAGACGATGATACTCGGCAAGCCGGTCCGGCTGGAGTCGCAGTTCCGGCTGACGTAC
GCGATGATGCTGTACCTGTTGCGGGTGGAGCTGGTCTCGGTGGAGAACATGATGCTGCAC
AGCTTCCGGGAGTTTGACAAGCGCCAGCAGATGCCCCAGAGCAAGCTGGAGCTGAACCAG
GTGCAGGAGAAGATGTCCGCGCTGAGCAAGCTGAGCGATCATCTGCAGCCGCTGTGCGAG
TTTTACGAAGCGGCCAGCGAGTACCTTAACCTTCGGAATGAGCTGCTCCCCAAGCAGCTG
TGCCAACCGAAGGCAATCAATGAGCTTAAGGTAGGCCGCGTCGTCGTGGTAACGGACGAG
CACCACTACAACAAGCTCGGCATACTGCTCTCCGTCTCGGTGCAGTCGCACAAAGAGCTG
AAGCTGGTCGTGCTGGTGCTGGATCATTGCGCGAGTGGCAAAACCCAGCCAGCATCGCCG
GAAACGCTCAACCGGGGATCGCTGTGGCATCAGATGCTGTCGCTCGCTCTGCCCTACCAA
ACCTTCCTGCCCGAGGGTGTCGGTGGCCACGCCGTGCTTACCCTCGCTCCGGTGAATCTG
ATCGAGCTGACCAAGCACACGATCAAGTGCGACGCGAACGGTATCATCCGCAGCTGGGAG
TATCGGCTCATACCGCGGTTCCGCGATGCGCCTCCGTCCCAGTCGACGATCGAGGCCGTC
GCTGCGCTGGCCGAGCTGAATGCGACGGTGGTGCAGGCCGGGTCCGTCACTGGCACGCTC
GAGCTGGTTCGGTTCCCGCGCGATCTAACCAATCTCGAGCTAACGCAGCAGCTGCAGGCA
GCCCAGGGCCGGCTGAACCGTTGGCTGCCGTACACGGGCATGGCCGACTTTGAGCACGAG
TTTGCTGTGGTGTACGATCGCAAGCAGCTCGAGCGAAAGCTGGACGAGCTCAAGTACCAG
GCGTCGTACGAAAGTCTCTCGCTGTACCCGGACTACTGCCGGAAGCTGCAGGTGCTGCAG
GAGCTCAAGTACATCGACGATATGCAGCAAGTGGCGATGAAGGGCCGTGTCGCTTGCGAG
ATGGGCCAGAACGAGCTGATGATAACGGAGCTGGTGATGCGCAACATACTGACCGATCTG
CAGCCGGCCGAAATCGCTGCCCTGCTCTCCAGCCTGGTGTTTCAAGCGAAATCGGACGTC
ACTCCCAAACTCACCGAGACGCTCCAAAAGGCCGAGGCACAGTTCCGCGAGGTGGAAAAC
GACATCCGGCTGGTGGAGCGCCAGTACGGCGTGACGGATGTGTGCAAAAAGGAGGAGCTC
AACTTTGGCCTGACCGAGGTGGTGTACGAGTGGGCGCGCAACAAACCGTTCGCCGAAATT
ATGCTGCTGACCGACATCAAGGAGGGCATTATCGTGCGCTGCATCCAGCAGCTGAACGAG
ACGCTGTGCAATGTGAAGGACGCGGCGCGCATCATTGGCGATCCGGTGCTGCACAGCAAG
ATGGAGGAAGCGTCGAACGCGATCAAGCGCGACATCGTGTTTGCGGCCAGTCTGTACACC
TCCAGCACACCGATCGTGATTGTGGAAGTGTAA

>AFUN000615-PA_Anopheles_funestus
ATGGACTACGGCGAACCATTGGAAGAAGGTATAAACATACAAAAATCGTCCACGATGAGT
GCGTTTAGTACGTTAGCATTCTCCGCGGCGGAAATCACCAACCTGCTTCCGCTGACAGCA
GTGATCGTGTGCATCGGTGCCACGATCATGTTCCTGATCAAGGCCGCCGTAATACTTCGA
GTGCAGGCCGATGACGTGTTAAGGCCGTCGAACGTAACGCAGCAGAATCACAACGTGCAT
GTACCGCGCCTCAAAATGACCCGTGTCCACATACCGTTCACATTTCGGCTACTCGACGCG
GGAAACAATTCGTTTGACGAGGTACGCCTAGCGGTGTCCAGTCAGGTGAAATACTCGCTG
CAAGCGTTCTGGGGTGTTTCTATCCGCGAGCTGCATGTGTCACTGTGGAGAACGTGGAAC
GATCTCCGGGAGGCATCGAATTCGCACATCGTCGATTCCAGCTACTGTCAGCAACTGGCA
ACTAACGTAAGATGCTGTCAACCGCATACGGAGCACATCATCGCACTGCAATCCCCAAAG
CCACCATTGATTTTGGGCGCTCCTCCTAGGCTATCATACCCGTTGGTAGTGTTTATGATC
CGTGAAACTGAACCAGAAGAGCTACTGCATCCGGATGAGACAGTAATTCTGGTAAATGTC
GTCCATCTGCGGGATCCGGTCTGTCCACTGCCGACGTCAGTTTTGGCCCAATACTTAAAG
CAGGCGAGCGGTCAACTATCTTGCTTGAAGCAACTCTATCTGGCCACCGGTGATCCAATG
ACGGCAGACGAAGCAACGACCACTGGTGCTGGCTGTAATATCAACGCTGGCAATGGTGGT
GGAATTGGCACCGCAGGAACAACCGTCCCTACCGGAACACTATCGCTTGCGGAACCGGTA
GCCTGTGCCGGCAATAATGAACCACTGCTCTGTTCAGATTCGACCCCACGGGACTGCCCG
GTTGGGGAGCAGCTGTGCGTTGTGTGCCATTACTTTCCACTTTCCCGAGCGTTACTACCG
TGCCGACACACGTGCATCTGCGCAGTTTGTTTCTCCAAACTGGACCGGTGTCCCATGTGT
CGGGCCACGATAACGAGCTACTTCTGCATACGAACCGAGGAATATTTACCGGCCAACACG
ACAAACGAGCTTAAGGTCAACAGCAAACCGAAAGGAACCGTTCACTGGCTGGACGCGCTC
AACGATCGGCTAACCGATTTTCTCGGCTTTCGTCGGTTCTCTCAGTGTCTAGAAACATAT
TCAGACCGGTTAAAGTGTAGTATAAGCCGAAAAGAAACACACGTATTCCTCAAGATGAGT
TTCGATCCGGCCTGGTTGAATGAACCGCCTCCGATCGTGAAGGATACAGAAGATCTGCTG
CGAGCGTACATTCTTGAACCGGAAATCCCGATACACGAGCCGAAGCCCTACTTTGAACCA
CGCCATCCCTCCACAGACCAGCTATACGACATTCCCCATGCACCAATCATTACGCGCATC
GTACCGGAACGATGCCCGGAGACGGGAAAGGTATTAGATTTTGTCGAAACAGCGGTACAA
AATGCGGGCTCGACTGCTAAAAACTCCATGTCGCTGCAGCGCGAACCGACCGAATTGCTC
GATTCGGCCCGAGGATCTGCCTCGTACTTTCCATTTTGGCCCGGTGGATTCGATGAACCG
GAAACCATCCTCGCAAACATAGTGCCTAGTCCGATGTTTGACGTAAATTTAAAATCGTGC
CCTCCCGGGTTTGCCACTGGCGTAGAGTTTGAAAAAAGCAATGGCGACGGTGACCGAACG
GAAGGTATCGATAACGGAGGTGTGATCGATCTCCTGTCGGCCATTGGTAGTGAAGAAGAT
TTTGATCTGTTTTCGGAGAAACAGCCAAAGACTGTGGCCACAGCAGCATCACCCCTGCAA
AGGGAGCTGCCGAAGGATATCGACGAGGAAAGTTTGCTCGCCGTAGACAGGGCGAATGCC
GAGGGACAGGTGTTGAAAATTTCTCACGTCAGTAGCAACGCAGTCCAGTCGGCCGAATGG
GCCGAAATGATCGATATTTCCAAACCGGTGGATGATTTTTACGTCAAAATCCCCGTGATG
GCGCACCGATTTCCGTTCGAGCTGGATATCTTCCAGAAGCAAGCGATCTTAAAACTCGAG
GAGCACAACCACGTGTTCGTGGCGGCACACACATCCGCTGGCAAAACGGTCGTGGCCGAG
TATGCGATTGCACTGTCGAAGAAACACATGACAAAAACGATCTACACCTCTCCGATCAAG
GCACTGTCCAATCAGAAGTACCGTGACTTCCGTACTACCTTCCAGGATGTGGGTCTCATT
ACCGGTGACATACAGATCGATCCGACCGCTTCCTGCCTTATCATGACGACGGAGATTCTA
CGCTCCATGCTGTACTGTGGCAGCGACATTACGCGTGATCTCGAGTATGTCATCTTCGAT
GAGGTACACTACATTACCGATTCCGATCGGGGGCACGTGTGGGAGGAGGTACTAATTCTG
CTTCCCGATCACGTGTGCATCGTGATGTTAAGCGCTACCGTGCCCAACACGATCGAGTTT
GCGAATTGGGTTGGCAAGACGAAGAAGAAGCGCGTGTGGGTCGTAAGTACTGCGAAACGA
CCGGTTCCGCTCGAGCACTATCTGTACACCGGGTTCGGTGGCAAATCGAAGGACGATTCG
TTCCTGATTGTGAACGAGCAAAGCCAGTTCCTGCAGGCAGGTTACCAGCGGGCGAAGGAA
AGCTGTGAAGCGAGACAAGCTAAAAATGCGACTCGCCGAACCGGTCCATACAGCCAGCGG
CAGGAACAGACGCTCTGGGTCGGTTTGATCGATCATCTGCAGAAGAAGGAGAAGCTTCCG
GTGGTGGCATTCACACTGTCACGCAATCGATGTGACAACAATGCGGAGGCACTCATGTCT
TGCGATCTTACGACGGCTCGCGAGAAGTACGCAGTCACATCCTTCTTCCAGCAGTGCGTG
CAGCGGCTAATTCCACCCGATCGTGCACTACCGCAGGTGGTGCAGATGCAGAGCTGCCTC
GAGCGAGGCATCGGTATCCACCACAGTGGCATTCTGCCCATTCTGAAGGAGATTGTGGAG
ATGCTGTTTGCCCGCGGGCTGGTAAAGATTCTTTTTGCCACGGAAACGTTTGCGATGGGC
GTGAATATGCCCGCCAGAACGGTCATATTCGACAGTACGCGCAAGTTCGACGGGCAATCG
GTGCGGCCTCTGCAACCTTCGGAGTACACACAAATGGCCGGCCGTGCCGGGCGGCGTGGA
CTCGACAAAACCGGCACGGTAATTATCATTTGCAAGCAAAACTTGCCCACGGATGCGGAG
CTGAAGACGATGATCCTCGGCAAACCGATACGGCTGGAATCACAGTTCCGGCTCACGTAC
GCCATGATGCTGTACCTGTTGCGCGTCGAGTTGGTTTCGGTGGAGAACATGATGCTGCAC
AGCTTCCGCGAGTTTGGCAAAAGGCTACAGATGCCCCAGAGTAAGCTCGAGCTGAACAAA
GTGCAGGAGAAGGTGTCCGCGCTGAGCAAGCTGAGCGACAATCTGAAGCCTTTGTGTGAG
TTCTACGAAACGGCCAACAGTTACATTGAGCTGTGGAACGAACTGCTGCCTAAACAACTG
TGCCAACCGAAGGCAATAAACGACCTAAAGGTGGGCCGTGTTGTGGTGGTGACGGATAAG
CATCATTACAACAAGCTGGGCATACTGTTGTCCGTCTCGCTACAATCCCACTGTGACATG
AAACTGGTCGTGCTGGTGCTGGACCATCAGGTGAAAACATCCGGTTCCGGGCCACCGGAA
GCCAGCCTCGACAGAGGAACGCTTTGGCATAGGATGATCTCGCTAGCGCTTCCGTACCAA
ACGTTCCTACCGGAAGGCGTTGGTGGACACTGCGTGCTTACGTTTGCACCTGCCAACGTG
ATCGAAGTCACCAAGCATACGATCAAGTGTGACGCGAACAATATCATCCGCAGCTGGGAA
AACCGTCAGATTCCACGCTTTCGTGATGCGCCACCGTCCCAGAGCACCGTCGAGGCAGTG
GCTACTTTGGCCGAGCTAAATGCGACGCTGGTACAAACCGGTTCCGCGACGGGCACGTTA
GAGTGCGTACGTTTCCAGCGCGATCTGAGCAATCTGGAGCTGACGGAGCAGCTGAAAGTG
GCCCAGGAACGGTTGAATCAATGGCTGCCGTACACAAACATCGCAGATTTCGAGCACGAA
TTTGCGCTCGTGTTCGATCGCAAGCAGCTGGAGCGAAAGCTGGACGAGCTCAAGTACCAG
GCGTCGTATGAAAGTATGTCACTGTATCCGGACTACTGCCGAAAGTTGCAAGTGCTCCAG
GAACTGAAGTACATTGACGACATGCAGCAAGTGGCCATGAAGGGACGGGTTGCCTGCGAA
ATGGGACAGAACGAGCTGATGATTACGGAGCTGGTGATGCGTAACATACTGACCGATCTG
CAGCCAGCCGAAATTGCTGCCCTGCTTTCGAGTCTCGTGTTTCAAGCCAAAACGGACGTT
AAGCCAAAACTCACCGAAACACTGCTGAAGGCCGAGGCACAGTTCCGTGAGGTGGAGAAC
GTTATCCGGCTAGTCGAGCGACAGTACGGTGTTACCGACGTGTCGAAAAAGGAAGAACTG
AACTTCGGGCTTACCGAGGTAGTTTACGAGTGGGCCCGAAATAAACCGTTCGCCGAAATT
ATGACGCTAACGGACATCAAGGAGGGTATCATTGTCCGTTGCATCCAGCAGCTGAATGAA
ACGCTCTGCAACGTGAAGGATGCGGCACGGATCATCGGTGATCCGGTGCTGCAAAGCAAG
ATGGAGGAAGCATCGAATGCGATCAAGCGTGACATTGTGTTTGCGGCCAGTTTATACACC
TCGAGCACACCGATCGTTATTGGGGATGTGTAG

>AAEL013825-PA_Aedes_aegypti
ATGGCACACAAATATCCTTTCGAGTTGGACATATTCCAAAAACAGGCCATCATCAAGCTA
GAAGAACATAATCACGTGTTCGTGGCGGCACATACTTCTGCCGGCAAAACGGTGGTCGCA
GAGTATGCCATAGCTCTTTCCAAGAAACATATGACCAAAACGATTTACACCTCTCCGATA
AAAGCGTTATCGAATCAAAAGTATCGGGATTTTAAGACCACATTTCAAGATGTTGGTTTG
ATTACAGGTGACATACAAATTGATCCCACCGCTTCTTGCTTGATCATGACCACGGAGATT
CTTCGATCGATGCTGTATTGTGGCAGTGACATAACTCGCGACTTGGAATACGTAATTTTC
GATGAGGTTCACTATCTGACCGATGCCGATCGGGGACACGTTTGGGAGGAAGTGCTCATT
CTCCTACCGGATCACGTGTGCATTGTCATGCTGAGTGCAACGGTTCCCAACACGTTGGAG
TTTGCCAATTGGGTGGGCAAAACCAAGAAGAAACGCGTCTACGTCGTGAGCACACCCAAG
AGACCGGTGCCTTTGGAGCATTATCTTTACACTGGTTGCGGAGGCAAGACTAAGGACGAC
CTGTTTCTCGTCGTTGATGAGAAGAGTAATTTCCTAATGGATGGATATCGGAAGGCCAAG
GAGGCAAAATTGGCCAAAAACACCACCAAAAATGCTGTTCGACAAGGACAGTTCAATCAG
AAGCAGGAACAAACCCTATGGGTCGGTTTGATCCACCATCTGGAAAAGAACAAAAAAATG
CCCGTTGTGGCCTTTACACTATCGCGAAACCGTTGCGATAACAATGCTAATGCTCTGATG
TCGTGTGATCTAACGACCCCAAGCGAAAAATACTTCATCAATTCCTTCTTTCAACTATGT
TTGCAAAAGCTCAAGCCTCCGGATCGTATCCTGCCTCAGGTGATTCAGGTCCAGAATTGC
CTTCAACGTGGCATTGGAATCCACCATAGTGGAATTCTACCGATTCTGAAGGAAATTGTA
GAGATGTTGTTTGCCCGGGGACTCGTCAAAATCCTTTTTGCTACTGAGACTTTTGCCATG
GGTGTCAACATGCCGGCTAAAACGGTCATTTTCGATTCCACTAAGAAGTTTGACGGTCAA
ACGTCGCGATTGTTGCAACCTGCAGAGTACACACAGATGGCAGGTCGCGCTGGAAGGCGA
GGTTTGGACAAGAACGGAACCGTCATTATCATCTGTAAAGTGGATGTCCCTAGCGAAAGC
GATTTACGGAACATGATTCTCGGAAAACCCATGCGGCTGGAATCGCAGTTTAGGCTAACC
TATGCGATGATATTGTACCTGTTGAGAGTGGAGCTTGTTACCGTTGAGAACATGATGCTG
CATAGTTTTAGGGAGTTTGAAAAACGCCAAAAACTGCCGGAAAGTAAATCGGAGCTCAGT
AGGATGGAGGAAAAAATTTCCAAACTCAATGAGTTGAGTGAGCACTTAAAACCTTTATGT
CAGTTCTACGATGCCGCTGTATATTATCTAGCTAAGTGGGACGAATTCATGCCTCTGGTG
TTCCTAACGCAAAAAGTGTCCAACGAAATGAAACCGGGCCGAGTTCTGGTAATCACCCAT
AAGACTCATCGCAATAAGTTAGCGATTCTGCTTTCAGTTCTACAACAGGATCACAAATCC
GCTCGTTACAAAGTTCTTGTGCTAGACCACCAAAATACCAACGCGGCAGAAGTGGAAACC
CTTGAACGCGGAGAACTTTGGCACCGCATTCTGGCATTGTCGGCTCAATTTCGCCAGTTC
ATTCCGGAGGGCATCGGGGGACATTGTGTGCTGCAAATCACTCAAAAAGATGTGGTGGAT
GTAACGAAACAAACCATCAAATGTGACCCAGCCAAAATCATCCAGAATTGGGACAACAGA
CAAATTCCAAGATTTAAAGATCAACCACCTTCGCAATCTGTGCTGGACGCCATGGCGGCA
CTCACCGAACTCAACACTGCCGTAGTTAACGAAAGTATCAAACTAGAGAGTTTGAAGTAC
CAACTTACATTGACCCAGTTGAAGCAAAATGAAGAACTGCAGAAGGCAAGGGATGTTCTA
GATAGATATCTGCCCTATACAGATATCGCTGATTTCGTTCACGAGTTTGCAATCGTATTC
GACCGTAAGCAGGTGGAGAAGAAGCTGGATGATCTCAAGTTTCAGGTCTCGTACAAGAGT
ATGTCGCTGTATCCGGATTACTGTAACAAATTGAAAGTTCTTCAGGAACTTAAATACATT
GATGACATGCAACAAGTGGCTATGAAGGGCCGAGTGGCATGTGAAATGGGCCAAAACGAA
CTGATGATAACGGAACTGGTGCTAAGAAACATTCTTACCGATTTGCAACCGGCGGAGATC
GCTGCCCTGTTATCCAGTTTGGTGTTCCAGGCTAAAACGGAAGTGGAGCCAAAAATGACG
GAAACGTTGAAAAAGGCAAAGGTACTGTTTGAGGAGGTTGAAAACGACATTCGGTACGTG
GAGAAAATGTACAACGTGACGGACATTCTGGAAAAGGACGAGCTAAATTTTGGACTGATC
GAAGTCGTATACGAGTGGGCTCGGAATAAACCTTTCGCAGAGATTATGGAACTGACCGAC
ATCAAGGAGGGCATCATCGTGCGGTGCATTCAACAACTGAATGAAACGCTGTGTAACGTG
AAGGACGCTGCCCGTATCATTGGAGACCCGGTGCTGCATAGCAAAATGGAGGAGGCATCG
AATGCCATCAAAAGGGACATTGTGTTTGCGGCCAGTTTGTACACCTCCACTACTCCGATT
GCAGTTGAAGCCGCGGTGGAATAG

>GPAI045896-PA_Glossina_pallidipes
ATGCCCTTAATTAATGAAGAAGATGTAAAGAAATTACAAAACTATATCTTATGTCCTGAA
TTATCGATTCATAACCCATTACCGGAAATAATACCAAGGAAATATAATGAAATGCGTTTG
TTAAGCGTACCAAGAGGTAACGCTAGTACGAAATTGGTGCCTAAACGTGACTTCATTACC
GGAAAAATTGTCTCCTTTGTCGAAGTAGATTTAGAGAATGTAGGTGCTAATGCAAAAAAT
TCGACTAGCATGAGGAGAGAACCTGGCCTTGTAGATGAGATAACTAGAGGTTCTGCCATG
AATTATCCTTTCTGGCCAGGCGGTTTCGATGAACCATCAAAAGAAATGAATAAATTGACT
ATGGAAGACTTTCAAATTGAGGGTGAATTATTGACAGTGCCGCCAGGTTTTAAGTACGGT
TATGATTTTAGCAAGCAGGATGGCTTCAAGCAGGAAGAGCTCTTTAAAAATATACAACCT
AGTGATAACGTCAATTTGCTAGAAAATCTGGAGAAAGACTTGGATGTATTGGAATGGCTA
AAATTAACAGAAAAGGAAAGTGAAAGCAGTGAATTGGGGATAAATGCGAATAGTGTCAAT
GACTTTACAGCTGAGTTCAAAGAACTTGATGAGCAAATTATGTCTGCGGAATTGAAGCCA
GTATTAGAGATTTCTTCTTCGAAGAAGAGTATAGTACGCACAGAGTGGGCTGAAATGTTA
GATGTAACTCACGACATTGCCGATTTCCATGAGAGGATTCCCTGTCCGGCGAAAAAATAC
GACTTTGAATTGGATACATTCCAAAAGCAGGCGATTCTAAAGTTAGAAGAACGTCAATAT
GTATTTGTAGCAGCTCATACGTCCGCCGGTAAGACAGTAGTGGCCGAATACGCAATTGCA
TTATCTCAACGTGATTTGACGCGTACCATATATACGTCACCTATTAAGGCCTTATCCAAT
CAAAAGTATCGCGATTTTAAGAAAATTTTTAAAGATGTTGGTCTTATTACCGGAGATTTG
CAAATTGATCCCACCGCCTCTTGTTTGATCATGACGACAGAGATACTACGTTCAATGCTT
TATTGTGGTAGTGATATTACCAGAGATTTGGAATACGTTATATTCGACGAGGTGCATTAT
ATTAACAATCGCGAACGAGGTCATGTATGGGAAGAAGTGTTCATTTTATTGCCCGACCAT
GTTAATATCATAATGTTAAGTGCAACCGTGCCTAATACCATGGAATTGGCTGATTGGGTG
GGCAGCACTAAGAAACGTAAAGTTTACGTTATCAGCACTCTGAAAAGGCCAGTGCCGTTA
ATGCACTATCTATATACAGGAACTGGCGGTAAAAGCAAAGATAGCATAACTTTGCTGGTG
GATGCTGATGGAAAATTTTTGCAAGAAAATTATGAGATTGCTGTGGCGAAGAAGAAGGCA
ATGCAAAGCAAATCAAAATCGGGTGGAAGTGGTTCAAAAATTGTGCAGAACACTTCTCTC
AAGCAAGACCAAAATACTTGGATTGGTTTAGTTGATTTCCTAAAGCGAAATGATAAAATG
CCTGTAGTGGCTTTCACATTATCCAGAAATCGTTGCGATATCAATGCCCAGATGCTTCAA
TCGGTTGACTTGAATACGGCTCGTGAAAAGGGTTCAGTGGAAATATTCTTTCAACAATGC
TTAGCTAAGCTTAAACCGCCTGACCGTGTACTACCACAAGTTTTGACAATGAAAGATTCT
CTGGGTCGCGGTATTGGTGTGCATCATAGCGGTATCTTGCCCATTCTTAAGGAAATTGTC
GAAATGCTTTTTCAAGCCGGCTTAGTGAAATTGCTATTTGCGACTGAGACTTTCGCTATG
GGCGTAAATATGCCAGCCAGAACAGTAATATTTGATTCGCATAGGAAATTTGATGGCTCG
GAAGTGAGAAATCTAAAACCGGGCGAATATATACAGATGGCTGGCCGGGCCGGTCGTCGA
GGACACGATCAAAACGGTACAGTTATATTGTTGTGTAAAGTTCAAGTGCCACCCGCGGAC
GAGATGAGAGCGATGATTTTGGGTAAGCCCGAGAAATTGGAATCACGATTCATTTTACGT
TATGCGGTAATTTTAACATGCTTACGTATTGAGAGCATTAAAGTCGAGGATATTATGAAA
TTTAGCTTCAAGGAATTCAATCAGAAATTGCAATTGCCAGCACAACAAAAACAATTAGAG
GTAGCACAAAATAAATTCTCTCAAATGCCTGAATTAGGAGAGCATTTGCAGCCCTTGTGC
AAATTCTGCGATTTAGGTAATGAATACATAACGGAAAAGCAACGATTGATGAAATCTTTA
TTTGCCCAACCGAAAATTGCAAAAGAGTTAAAAATTGGTCGTGTCGTGATCGTGACACAT
GGTAAACACTACAATAAATTGGGCGTCCTCTTACATATTAAAAACACAATAGGCAAAGAG
ACCAGCTATCGCGTTCTCGTTTTAGATCATCAATTTAAAGCCAGCGAAGGCAAGGATGAT
ATTAATCGCGGTGAAATGTATTATAAATTGATTTCGTTGACACCGCAACATAAATTCTTT
CAACCGGAAGGAATCGGTGGACATGCAATACTCGATGTTAAAGCCGGAGATTTTGTGGAA
ATTACAAAGGCTTCTTTGAAAATCGATGGTGATGTTATTATACGTAATTGGGAGCAAAGG
CAAATTGACCGGTTTCGAAATTCGCCGCCTGGAGCGACTGTGTTAAAAACAGTTTCCGAG
CTGTCGCAACTCAACGAGAGCTATGTGAATAATCCCGAGTCATTGAAATTCTTGAATATG
GCAAAGGAAATAAATATTAATGCTGATAACGAGATGGTTCAGTTATGTTATTTGGATCAT
TTGCAAAAGAAATTGCAAGAGATATTACCTTACACTAATATAGCTGGCTTTGAAGAGGAA
TTTGCAATCGTTCACGATCGTAAAGTTTTGGAACATCGTATCGAGGAATTGAAGTTTAAA
AATTCCATCAACAATCTCTCCCTGTATCCCGACTATTGCAATAAATTGGAAGTTCTGAGA
GCTCTAAGATACATTGACGAATTAGATGAAGTGACGCTGAAAGGCAAAGTGGCTTGCGAA
ATGGGTCGGAATGAATTATTCATTACCGAATTAATACTTTGTAATATGTTCAATGATTTG
GAACCGGCAGAAATAGCTGCCTTACTTTCTGGCTTAGTATTTCATGCAAAAATGGCTGGT
GAGTCTACCGTGCCTGACAAATTCATTCAGTACGTAAGCGAATTTGAAAAGATTAATGAT
AACATCGTAGAACAAGAAACGAAGCATCGCGCTATTACCGAGACTGAAGAAAGACTCAAC
TTCGGCTTACTAGAAGTAGTCTATGAATGGGCTTGTAATAAGCCTTTTGCTGAAATAATG
AAATTAACTGAAGTTCAAGAGGGCATTATTGTACGTTGCATACAGCAGTTAGATGAAACT
TTGCATGACGTTAAGACCGCAGCAATACGCATAGGTAATCCAACGTTGCAAAGTAAAATG
GAGGAAGCTTCCAATGCTATTAAACGGGACATCGTCTTCACTGCCAGTTTATATACTACA
TTTTAA

>AARA001280-PB_Anopheles_arabiensis
ATGTCGCTGCAGCGCGAACCGACCGAATCGATCGATTCGGCCCGCGGTTCCGCCTCGTAC
TTTCCCTTCTGGCCGGGAGGGTTCGACGAGCCGGAAAGTGTGCTGGCCGGACTAGTACCC
AGCCCGCTGTTTGAGACGGATCTGAAATCGTGCCCGCCTGGGTTCGCTACCGGGGTTGAG
TTTGAGGCACCGCCCACCGGGACGGACGGTGCGCGCGCGACGGAAGACAGCGGGAAGAGC
GGTATGGTCGATCTGCTGTCCGCGATTGCCAGCGAGGAAGCGTTCGTCGAGCTGCTGCCC
GAAGGGCTGCAAACGAAACTGTCCACCAACGACCAGTCAACGCAGGGCACACAGCAAGAA
CCACTGCCGGCGGGTATCGACGAGGAGGAGGGTCTGCTGGCGGTGACCGGTGAGCAGGAG
GCCGGCGAACAGGTGCTGAAAATTTCCACCGTCACCAACAACGCGCTCCAGAGCGCCGAG
TGGGCCGAGATGCTGGACATTTCGAAACCGGTGGACGATTTCTACGTGAAAATCCCCACC
ATGGCGCACCGGTTCCCGTTCGAGCTGGACATCTTCCAGAAGCAGGCGATCCTGAAGCTG
GAGGAGCACAGCCACGTGTTCGTGGCGGCGCACACGTCCGCCGGCAAGACGGTCGTGGCG
GAGTACGCGATCGCCCTGTCGAAAAAGCACATGACCAAAACGATCTACACGTCCCCAATC
AAGGCACTGTCGAACCAGAAGTATCGCGACTTCAAGACCACCTTCCAGGACGTCGGGCTG
ATCACCGGGGACATACAGATCGATCCGACCGCGTCCTGCCTCATCATGACGACCGAGATC
CTGCGCTCGATGCTGTACTGCGGCAGCGACATTACGCGCGACCTCGAGTACGTCATCTTC
GACGAGGTGCACTACATCACCGACTCCGACCGGGGGCACGTGTGGGAGGAGGTGCTGATC
CTGCTGCCCGACCACGTCTGCATCGTGATGCTGAGCGCCACCGTGCCGAACACGATCGAG
TTCGCCAACTGGGTGGGCAAGACGAAGAAGAAGCGCGTGTGGGTCGTCAGCACGGCCAAG
CGGCCGGTCCCGCTCGAGCACTACCTGTACACCGGGTTCGGCGGCAAGTCGAAGGACGAC
TCGTTCCTGATCGTGAACGCGCAGAGCCAGTTCGTGCAGGACGGGTACCGGCGGGCGAAG
GAAAGCTACGAGGCGAAGCAGGCGAAAAGCACGGGCCGCCGGACCAACGGCCCCTACAGC
CAGCGGCAGGAGCAAACCCTGTGGGTCGGGCTGATCGATCATCTGCAGAAGAAGGAGAAG
CTGCCGGTGGTTGCGTTCACGCTGTCGCGCAACCGGTGCGACAACAACGCGGAAGCGCTC
ATGTCGTGCGATCTGACGACGGCGCGCGAGAAGTACGCCATCACGTCGTTCTTCCAGCAG
TGCCTGCAGCGGCTGGTGCCGGCCGACCGTGTGCTGCCGCAGGTGCAGCAGATCCAGAGC
TGCCTCGAGCGGGGCATCGGCATCCATCACAGCGGCATCCTGCCCATCCTGAAGGAGATC
GTGGAGATGCTGTTTGCCCGCGGGCTCGTGAAGATACTGTTCGCGACGGAGACGTTTGCG
ATGGGCGTTAACATGCCCGCGCGCACCGTCATCTTTGACAGTACGCGCAAGTTCGATGGG
CAGGCGTTCCGGCCGCTGCAACCGTCCGAGTACACGCAGATGGCGGGCCGGGCCGGGCGG
CGCGGTCTCGACAAGACCGGCACGGTCATCATCCTGTGCAAGCAGAACCTGCCGCTCGAT
GGCGAGCTGAAGACGATGATACTCGGCAAGCCGGTCCGGCTGGAGTCGCAGTTCCGGCTG
ACGTACGCGATGATGCTGTACCTGTTGCGGGTGGAGCTGGTCTCGGTGGAGAACATGATG
CTGCACAGCTTCCGGGAGTTCGACAAGCGCCTGCAGATGCCCCAGAGCAAGCTGGAGCTG
AACCAGGTGCAGGAGAAGATGTCCGCGCTGAGCAAGCTGAGCGATCATCTGCAGCCGCTG
TGCGAGTTTTACGAAGCGGCCAGCGAGTACCTTAACCTTCGGAATGAGCTGCTCCCCAAG
CAGCTGTGCCAACCGAAGGCAATCAACGAGCTTAAGGTAGGCCGCGTTGTCGTGGTAACG
GACGAGCACCACTACAACAAGCTCGGCATACTGCTCTCCGTCTCGGTGCAGTCGCACAAA
GAGCTGAAGCTGGTCGTGCTGGTGCTGGATCATTGCGCGAGTGGCAAAACTCAGCCGGCA
TCGCCGGAAACGCTCAACCGGGGACCGCTCTGGCATCAGATGCTGTCGCTCGCCCTGCCC
TACCAAACCTTCCTGCCCGAGGGTGTCGGTGGCCACGCCGTGCTTACCCTCGCTCCGGTG
AATCTGATCGAGCTGACCAAGCACACGATCAAGTGCGACGCGAACGGTATCATCCGCAGC
TGGGAGTATCGGCTCATACCGCGGTTCCGCGATGCGCCGCCGTCCCAGTCGACGATCGAG
GCCGTCGCTGCGCTGGCCGAGCTGAATGCGACGGTGGTGCAGGCCGGGTCCGTCGCTGGC
ACGCTCGAGCTGGTTCGGTTCCCGCGCGATCTAACCAATCTCGAGCTAACGCAGCAGCTG
CAGGTAGCCCAGGGCCGGCTGAACCGTTGGCTGCCGTACACTGGGATGGCCGACTTTGAG
CACGAGTTTGCTGTGGTGTACGATCGCAAGCAGCTCGAGCGGAAGCTGGACGAGCTCAAG
TACCAGGCGTCGTACGAAAGTCTCTCGCTGTACCCGGACTACTGCCGGAAGCTGCAGGTG
CTGCAGGAGCTCAAGTACATCGACGATATGCAGCAAGTGGCCATGAAGGGCCGTGTCGCT
TGCGAGATGGGCCAGAACGAGCTGATGATAACGGAGCTGGTGATGCGCAACATACTGACC
GATCTGCAGCCGGCCGAAATCGCTGCCCTGCTCTCCAGCCTGGTGTTTCAAGCGAAATCG
GACGTCACTCCCAAGCTCACCGAGACGCTCCAAAAGGCCGAGGCACAGTTTCGCGAGGTG
GAAAACGACATCCGGCTGGTGGAGCGCCAGTACGGCGTGACGGATGTGTGCAAAAAGGAG
GAGCTCAACTTTGGCCTGACCGAGGTGGTGTACGAGTGGGCGCGCAACAAACCGTTCGCC
GAAATTATGCTGCTGACCGACATCAAGGAGGGCATTATCGTGCGCTGCATCCAGCAGCTG
AACGAGACGCTGTGCAATGTGAAGGACGCGGCGCGCATCATTGGCGATCCGGTGCTGCAC
AGCAAGATGGAGGAAGCGTCCAACGCGATCAAGCGCGACATCGTGTTTGCGGCCAGCCTG
TACACCTCCAGCACACCGATCGTGATTGGGGAAGTGTAA

>ASIS004408-PA_Anopheles_sinensis
ATGAAAATGTTTGATCCGGCCTGGTTAAAGAAACCACCGCCGATCGTGGACGATACCGAG
GACGAGGAACGGGCATACATTCTCGAACCAAAAATACCGCTGCACGATCCGAAACCAAGA
TTTTGCCCACGTCAGCCTACCGTAGCGCATCTGTACGACATTCCCAGTGCCCCCATCTGT
ACCCGCATTGTGCCGGAGCGATGCACGGAAACGGGGAAAGTGTTGGATTTCATCGAAGCG
CAGGTGCAGAATGCCGGTTCAAACGCCAAAAACTCCATGTCACTGCAGCGCGAACCGACC
GAGTCGCTCGATTCGGCACGCGGCTCGGCATCAAACTTTCCCTTCTGGCCCGGTGGCTTT
GATGAGCCCGAAACCGTGCTGGCAAAGCTGCAGCGAAGCGATAATCCCATGTTTGAGACG
GACCTGAAAACGTGCCCGCCGGGTTTTACGAACGGAATTGAGTTTGCTCAAAGTCGCCCG
CAGGGTGGCTACGATTCGGGTGGTACCGGGGTTATCGATCTTCTCTCGGCGATCGACGCC
GACGATGGATTCGAGTTGCTATCGGAGGATCAAAGGAAAACTGCCGACAGCGTTGGGTCG
GCGAAAGATACTGGTGGTGAGACAAAGGCCAACCCGCCGATGGCGCTGGAAGATGAGAGT
CTTCTGGTGGTGGAAAAGGAGCGTTCCGTCGATCAGGTACTTAAAATTGGGGCGCTTAAC
CTGAACCGCAGTGCGCAGTCGGCCGAGTGGGCCGAAATGCTCGACATCTCAAAGCCGGTA
GACGATTTCTACGTCAAAGTACCGGTAATGGCCCACCGGTTTCCGTTCGAGCTGGACATA
TTCCAGAAGCAAGCGATCCTAAAGCTGGAGGAGCACAGCCACGTTTTCGTGGCAGCCCAT
ACGTCCGCAGGAAAGACGGCCGTGGCGGAGTACGCGATCGGTCTCTCAAAGAAGCACATG
ACCAAGAGCATCTATACGTCGCCCATTAAGGCGCTGTCGAATCAAAAGTATCGCGACTTT
AAGGCTACCTTTCAGGACGTGGGGCTCATCACGGGCGATATACAGATCGATCCAACCGCA
TCCTGCCTTATCATGACGACGGAGATCCTCCGCTCGATGCTGTACTGTGGCAGTGACATC
ACGCGCGATCTCGAGTACGTCATCTTCGACGAGGTGCACTACATCACCGACTCCGACCGG
GGCCACGTGTGGGAGGAGGTACTCATCCTGCTGCCCGACCACGTGTGCATCGTAATGTTG
AGCGCCACCGTACCGAACACGCTGGAGTTCGCCAACTGGGTGGGTAAGACGAAGAAGAAG
CGCGTGTACGTGGTAAGCACGGCCAAGCGGCCCGTTCCGCTCGAACACTACCTGTACACC
GGGTTCGGGGGCAAATCCAAGAACGACTCGTTCCTGATCGTCAACGAGCACAGCCAGTTC
GTGGGCGAAGGGTTCGCGAAGGCCAAGGAAAGCATCGAGGCAAAGTCGAATGTTCATCAG
CGTCCGGGAAAATACAGCCAGCGGCAGGAGCAGACCCTCTGGGTCGGACTGATCGATCAC
CTGCAAAAGAAGGAGAAACTTCCGGTGGTGGCGTTTACACTGTCGCGCAACCGATGCGAC
AACAATGCCGAAGCACTTTCGTCCTGCGACCTTACGACGGCTCGGGAGAAGTACGCCATC
ACGAACTTCTTCCAGCAGTGCCTACAGCGGCTCATTCCGGCCGACCGGGTGCTTCCGCAA
GTCCTTCAGATCCAGCATTGCCTCGAGCGGGGCATCGGCGTGCACCACAGTGGCATCCTG
CCCATCCTCAAGGAGATCGTGGAGATGTTGTTCGCGCGCGGGCTCGTGAAAATCCTGTTC
GCCACGGAAACGTTCGCCATGGGCGTCAATATGCCGGCCCGGACGGTCATCTTCGACAGT
ACGCGTAAGTTCGACGGCTCATCGATGCGCACGCTGCAACCGTCCGAGTACACGCAGATG
GCGGGTCGGGCCGGTCGCCGTGGTCTCGATAAGACCGGTACGGTGATGATCATCTGCAAG
CGCGACCTACCGAGTGAGCTGGAACTGCGCACGATGATCCTCGGGAAACCGGTCCGGCTG
GAGTCACAGTTTCGGTTAACGTACGCGATGATACTGTACCTGCTGCGCGTGGAGCTTGTG
ACGGTGGAGAACATGATGCTGCACAGCTTCCGCGAGTTCGGCAAACGGCAGCAGATGCCG
CAGAGTAAGCTCGAGCTTAGCAAGGTGGAGGAGAAGGTGTCGGCGCTGAGCAAACTGAGC
GATCATCTGAAACCACTGTGTGAGTTTTACGATGCCGCGCGAGAGTATATCGATATTTGG
CATCAGCTGGTGCCTCAACAACTGTGTCAAATAAAAGTGCTTAATGACATCAAACCGGGT
CGCGTGCTGATCATAACGGAGAAAGATCACTACAACAAGCTGGCGGTCGTGCTGTCGATC
TCCCTACAGTCCCACCGGGAAGCGAAACTGACCGTACTAGTGCTCGATCATCAAGCCGCA
CCTGAGAATCAGACAAATCCCACCGAACAACCAACGCCAGCCCTCGATCGTGGTCCCCTT
TGGCACCGCATGCTTGCCCTCGCGGCACACTATCAGTGCTTCGTGCCCGGTGGATTCGGT
GGCCATCGGGTGCTACCGATCGGGCTCGTCAACGTGATGGCCGTCACGAAGCACATCGTT
CGGTGCGACGAACGGAAAATACTGCAAAACTGGGAAACCCGTCAAATACCGCGCTTCCGC
GATACGCCTCCCTCACCGGCCACACTGCAGGCCGTGGCCACGCTGAACGAAATCAACAAC
ATGGTGCTATCGTTCGGTGGCCCGTACTCGCTCGAAACGATCACGCTCGAGTGCAAACTG
GAACAGCTCGATCTCTCGAAGGCACTGTCGGCGGCCGGGTTGCGCGTGTCCCAGTACACA
CCGTACACGAACATTGCCAACTTCGAGCACGAGTTCGCGATCGTGTACGATCGGAAGCAG
CTGGAGCGCAAGCTGGACGATCTGAAGTTTCAGGTATCATACGAGAGTTTATCGCTCTAT
CCGGACTACTGCCGGAAGCTGCAGGTGCTACAGGAGCTGAACTACATCGGCGAAATGCAG
CAAGTCGCGATAAAAGGACGCGTGGCTTGCGAGATGGGACAGAATGAACTGATGATAACG
GAGCTGGTGATGCGCAACATACTGACCGATCTGCAACCGGCGGAAATTGCTGCCCTTCTC
TCGAGTCTGGTGTTTCAGGCTAAAACGGACAACGATCCGAAGCTGACGGAAACACTGAAA
GCGGGTGTCGCACAGTTCAAGGAGGTGGAAAATGATATACAGCGCGTCGAACGGCAGCAC
GGTGTCACCGATGCGCCCCGCAAGGAGGAGCTCAACTTCGGCCTGGTGGAGGTCGTGTAC
GAGTGGGCGTGCAATAAACCGTTCGCCGAAATTATGGTCCTCACCGACGTCAAGGAGGGC
ATCATCGTGCGGTGCATTCAGCAGCTGAACGAAACGTTGTGCAATGTGAAAGACGCGGCC
CGAATCATTGGCGACCCGGTGCTGCACATTAAGATGGAGGAAGCGTCGAACGCCATCAAG
CGGGACATTGTGTTTGCCGCCAGCCTGTACACGTCCGGCACGCCGATCGTTATTGGGGAT
GTTTGA

>BGLB001932-PA_Biomphalaria_glabrata
ATGGTGAAGCGCCATCTAGGTCAAGATGATGCACCTGACAGAAGTGTTACAGTAGTCACA
CAGGAACTTGTTCGTCTTACAGAGATGAATCCATCTGGTCTGCCTGGCCTTCACCCAATA
AATGACCTCAAATTGAAAGACATTGAACTAGTGGAGGACTGTAGAGCTCTTCAATTTATG
GAGGAAGAGTTTTCCAAATTCAATTGTCCAAATTGTCCACAGTTTTTAGAACATTTTTCA
GAACACAACGGCAATATGAAATTAAAAGATGAATACAAGAAGATAATGTTTTTATTATCC
GATGAAAGTCTACAGCTACTGCCTGAGTACACACAGAGAGTAGAGGTTTTGAAACGTTTG
GAATGTATAGATAGCAAGTGTACAGTTCAACTCAAGGGCAAGGTCGCCTGTGAAATGAGC
ACACATGAAGTCATGATCACAGAGCTGCTGTTTAACAATGTCTTGAATGATCTTCACCCT
GCTGACATTGCTGCCTCTCTGTCTTGCTTTGTGTTTGAAATGAAGAAATGTAGTGAGCCG
CAGCTGTCAGAAACTTTACTTCAAAGTAAGAAGAAAATTCTTGAGATAGCAGAATTTATT
GGCACAATACAAAAACAGTGTGGAATGTTGGAGCCAGTCCAGGACTATGTGGAACAATAT
CACTTTGGACTGATGGAGGTTGTTTTTGAGTGGGCCAGAGGAATGCCATTTTCTGAGATT
ATAGTCCTGACTGATGTGCATGAAGGCATCATTGTGCGAAGCATCCAGAGGCTACACGAG
CTGCTGAGTGACGTACGCAATGCTGCGAGAATGATAGGGGACAGAACTCTGGTGCAAAAA
ATGGAAGAGACTATGCATCTTATCAAGAGGGACATTGTATTTGCTGCTAGTTTATACACA
CAATAA

>ASTE008912-PA_Anopheles_stephensi
ATGAGTTTCGATCCGGCCTGGCTGTCGGAACCTCCCCCCATCATCGAGGACACGGAAGAT
CTGCTGCGTGCGTTCATTCTCGAACCGAAAATCACGATACACGAGCCGAAACCGTACTTT
GAACCACGTCACCCATCCATCGACCAATTGTACGATGTGCCGCACGCACCCATCATTACG
CGCATCGTGCCCGACCGGTGTCCGGAAACCGGAAAGGTGTTGGATTTCGTCGAAACGCTG
GTCCAGAATGCGGGATTGACGGCCAAAAATTCCATGTCATTACAGCGCGAACCGACCGAA
TCGCTGGATTCGGCCCGCGGCTCTGCCTCGTACTTTCCCTTCTGGCCCGGCGGATTCGAT
GAACCGGAAACGATGCTCGCGGACTTGGTGCCGAGCCCGATGTTTGAACCTGGCGCTCTG
AAATCGTGTCCACCGGGGTTTGCAACCGGTGTAGAGTTTGAAGCGAGTGGCAGCGTGGCA
GAACGGAGCGAAGGTATCGGTGACGGAGGTGTGATCGATCTGCTGTCAGCGATCGCGCAC
GAGGATGGTTTCGATCTGCTGTCGGACGCGACGACGCAACGCGAAAAGAATGCAACACCG
CACGAGGAACGCAAGCTTCCGGCCGATATCGATGAGGAAAGTTTGCTGAGCGTCGAAAGC
AAGGAAACAGCCGACGGGCAGGTGCTGCAAATTTCCAGCGTTAGCAACAACGCAACCCAG
TCGGCCGAATGGGCCGAAATGATCGACATTTCCAAACCGGTGGATGATTTTTACGTCAAA
ATCCCGGCGATGGCGCACAGGTTTCCGTTCGAGCTGGACATCTTCCAGAAGCAGGCGATC
CTAAAGCTGGAGGAGCACAATCACGTGTTTGTGGCGGCACACACGTCCGCGGGTAAAACG
GTGGTGGCCGAGTACGCGATAGCACTGTCCAAGAAGCACATGACGAAAACGATCTACACG
TCACCCATTAAGGCACTCTCCAATCAGAAGTACCGCGACTTTAAGACCACCTTCCAGGAC
GTGGGGCTGATCACCGGGGACATACAGATCGATCCGACCGCGTCCTGTCTCATCATGACG
ACGGAAATTCTGCGCTCGATGCTGTACTGTGGCAGCGATATTACGCGCGACCTCGAGTAC
GTCATCTTCGACGAGGTGCACTACATCACCGACTCAGACCGGGGGCACGTGTGGGAGGAG
GTGCTCATCCTGCTGCCCGACCACGTGTGCATCGTGATGCTGAGCGCCACCGTACCGAAC
ACGATAGAGTTTGCGAACTGGGTGGGCAAAACGAAGAAGAAGCGCGTGTGGGTCGTAAGC
ACCGCCAAGCGACCGGTTCCACTCGAGCACTACCTGTACACGGGGTTCGGTGGCAAATCG
AAGGACGATTCGTTCCTGATCGTGAACGAGCACAGCCAGTTCCTGGCGCAGGGTTACCAC
CGGGCAAAGGAAAGCTGCGAAGCGAGACAGGCGAAAAACGCAACCCGCCGAACGGGCGGT
CCCTACAGCCAGCGCCAGGAGCAAACGCTCTGGGTCGGTTTGATCGATCATCTGCAAAAG
AAGGAGAAGCTGCCGGTGGTGGCGTTCACGCTGTCCCGCAACCGGTGCGACAACAATGCG
GAAGCGCTCATGTCCTGCGATCTGACGACGGCACGGGAAAAGTACGCCATCACCTCCTTC
TTCCAGCAGTGCTTGCAGCGGCTCATCCCGCCCGACCGTGCACTGCCGCAGGTGGTGCAG
ATGCAGGCCTGTCTCGAGCGCGGCATCGGCATTCACCACAGCGGCATCCTGCCCATCCTG
AAGGAGATCGTTGAGATGCTGTTTGCGCGCGGGCTCGTAAAGATTCTGTTTGCCACGGAA
ACGTTCGCGATGGGCGTGAACATGCCCGCCCGGACGGTTATCTTCGACAGTACGCGCAAG
TTCGACGGGCAGGCGGTCCGTCCACTGCAACCGTCCGAATACACCCAGATGGCGGGTCGG
GCTGGGCGGCGCGGGCTCGACAAGACCGGTACGGTCATTATCCTCTGCAAGCAGCATCTG
CCCACCGACGGGGAGCTGAAAACGATGATACTGGGCAAACCGATACGGCTCGAATCCCAG
TTCCGGCTGACGTACGCGATGATGCTGTACCTGTTGCGCGTGGAGCTGGTGTCGGTGGAG
AACATGATGCTGCACAGCTTTCGGGAGTTTGGAAAGCGGCAGCAGATGCCCCAGAGCAAG
CTGGAGCTGAGCAAGATGCAGGAGCAGATGTCCTCGCTCACCAAGCTCAGCGACAATCTG
AAACCTTTATGCGAGTTTTACGAAGCAGCGCACGAGTACATTGACCTTTGGCGCGAGCTC
ATGGTAGGGCGCGTGGTGGTAGTGACGGACGGCCATCACTACAACAAGCTCGGAGTGTTG
CTCTCCGTATCGCTACAATCCCACAAGGACATGAAGCTGGTCGTGCTGGTGCTAGACCAC
GGGCAGACCCAGCCAAAGCCGGACCCGCCCCACCCGGAACCGCTCGACCGGGGAACGCTC
TGGCACCAGATGCTCTCGCTAGCGTACCCGTACCAAACGTTCCTGCCCGAAGGGGTCGGT
GGACACTGTGTGCTTACCCTCGGCCCAGCGAACCTGATCGAGGTGACCAAGCACACGATC
AAGTGCGATGCAAGCAACATCATCCGCAGCTGGGAGAATCGGCTAATTCCACGATTCCGC
GATGCACCACCGTCGCAAGCCACCGTCGAAGCGGTCGCAAGTTTGGCCGAGCTGAATGCG
AAGGTAATCGAAGCCGGTTCCGTGAGCGGTACGTTCGAGTGTGTGCGATTCCAGCGTGAT
CTTACGAACCTGGAGCTGTCGGAGCAGCTGAAGCTCGCCCAGGACCGGTTGAGTCGCTGG
GTGCCGTACACAAACATTGCCGACTTTGAGCATGAGTTTGCGCTCGTGTTTGATTGGAAG
CAGCTGGAGCGAAAGTTGGACGAGCTCAAGTACCAGGCGTCGTACGAGAGTATGTCCCTG
TATCCGGACTACCAGCGAAAGCTGCAGGTGCTCCAGGAGCTGAAGTACATCGACGAGATG
CAGCAAGTGGCCATGAAGGGGCGAGTTGCGTGCGAGATGGGCCAGAACGAGCTGATGATT
ACGGAGCTGGTGATGCGTAACATACTGACCGATCTGCAGCCGGCCGAAATTGCTGCCCTG
CTGTCGAGCTTGGTGTTTCAAGCAAAAACGGATGTACAGCCAAAGCTGACTGAAACACTA
CAGAAGGCCGAAGCACAGTTCCGCGAGGTTGAGAACGACATCCGGCTGGTCGAGCGGCAG
TACGGTGTGACGGATGTGTGCAAAAAGGAGGAGCTCAACTTTGGCCTCACGGAGGTGGTG
TACGAGTGGGCCCGCAACAAACCGTTCGCCGAGATTATGGTGCTGACGGACATTAAGGAA
GGCATCATCGTGCGCTGCATCCAGCAGCTAAACGAAACGCTGTGCAACGTGAAGGACGCG
GCCCGGATCATTGGCGACCCGGTGCTGCACAGCAAGATGGAGGAAGCGTCGAATGCGATC
AAGCGCGACATCGTGTTTGCGGCCAGTTTGTACACCTCGAGCACACCGATCGTCATCGGG
GAGGTATAA

>AALB008726-PA_Anopheles_albimanus
ATGGAGGCGGTCCGGTCGGTCCGGTCGGTCCGGACCGACCCGACCGACCAAGCCGTATTG
TCCATTGCAAACATCGGTTGTCGCCGACGACGACGCCCGGATGCCTGTCTGCGGGACTGT
CTCCCCCCGCCCCGCATCCGTTGCCCTTCCCAAGTCGGAGGCCGTGGTCACGGCCTGGTC
GATCACGAACGAACGACACCGTTACTCATACAATTAACACAAGATCTTTTCTGTTCTTTT
TGCTCTTTCTTTGCATCCCATCCCATCATCATCATCGTCGCCGTCGTCGTCGTCGTCGTC
GTCATCATCATCATCATCATCATCAACAACATTGGTTCCAGGGCCGCCGTGATACTTCGC
GTACAGGCCGATGACGTTTTAAGGCCGTCGAATGTAGCGCAGCAGAACCATAATGTGCAC
GTACCGCGCCTCAAGATGACCCGCGTGCACATACCGTTCACCTTTCGGTTGCTCGACGCG
GGAAACAATTCTTTCGACGAGGTACGCCTAGCGGTGTCCAGCCAGGTGAAGTACTCGCTG
CAGGCGTTCTGGGGCGTATCGATTCGCGAGCTGCACGTTTCGTTGTGGAGAACCTGGAAC
GATCTCAAGGAGGCATCGAGCTCGCTCATCGTGGACTCCAGCTACTGTCAGCAACTGGCA
ACTAACGTAAGATGCTGTCAGCCACACACGGAACACATCATAGCGCTGCAATCACCGAAG
CCTCCATTGATTCTTGGTGCTCCGCCACGGTTAGCCTACCCGCTGGTGGTGTTTATGATC
CGAGAGTGTGAACCAGACGAACTACTTCATCCTGATGAGACGTCTTCCCCTAGCAAACGC
ACGTTTCTAATGCTCAATTTTGCATGCTCTCGATCCGACCCACAGGTAATTCTGGTAAAT
GTCGTTCACTTGCGAGACCCGGTATGTCCACTGCCGACATCGATTCTGGCCCAGTATTTG
AAGCAAGCGAGCGGTCAGCTGTCCTGCCTGAAGCAACTCTATCTGGCTACCGGTGATCCG
ATGACGGCCGACGAAGCAAGCAGTAATGGCGGCAGCATGGTCGGTAGTACTACTGCTAGT
ACAGCATCTTCGAACGGTGTTGGTGGCGGTGCTAGCAGTGGGGCACCTACCGGTACACTG
TCTCTAGCCGAACCGGTCGCCTGTGCCGGCAACAATGAGCCGTTGCTCTGTTCCGATTCG
GCACCCCGTGACTGTCCGGTCGGGGAGCAGCTGTGCGTCGTGTGCCATTACTTTCCACTT
TCCCGTGCTCTGCTTCCCTGTCGGCACACGTGCATCTGTGCAGTTTGCTTTTCCAAACTA
GACCGATGTCCGATGTGCCGTGCCACCATCACCAGCTACTTCTGCATACGAACCGAGGAA
TACCTGCCGGCAAGCACGACGAACGAGCTTAAGGTCAACAGCAAACCGAAAGGAACCGTT
CACTGGCTGGACGCCCTGAACGATCGGCTTACCGATTTTCTGGGCTTTCGAACCAATAGT
TTCGGGGCGTGCAGCGATAGCGAAAATCAGTTGCAACCAACTAATTATAGTGCTCCGGGA
GAAGTGCCTTTATCAAGGAGATCTAGTGCGATGCAGGAACCAGACGTGGATGTGTTGCGG
GCGTTCATAGTCGAGCCGCAGATTCCGCTGAATGATCCGAAGCGGTTCTATCAACCACGC
CAACCGACTCTGGAGTTGCTGTACGAGATACCGCCCGCACCAATCGGCAGCCGGATCGTA
GCGAATCGCTGTGCCGAGATGGGACACTTGCTGGACTTTGTCGAGGTCACGATCGCGGAT
GCGGGTGCGAATGCGAAAAACTCGATGTCGCTCCAGCGGGAACCGGTAGAGGGAGAATCG
GCTCGTGGGTCCGCCTCGTACTTCCCATTTTGGCCAGGTGGCTTCGAGACGCCCGAGGCA
ATGCTCAAAACTGCCGCATCTGCGGACGGCGCCGATAGTGGTGACCTGCTGTTCGACGAA
AGCAGCTTGAAATCCTGCCCACCCGGTTTCACGAATGGAATCGAGTTTACGAAAAGTGGC
ACCAGTGGCGGTAGCAGCCGCAGCACGGTGGATGGTGATACGCAGACTACTGGAGCTGTG
GTGGACCTTCTGTCAGCGATCGAGGACGAGGAAGGGTTTGTGCTGTTGGCGGAGGAAACC
GTTGATCCAGGGTCTTCTAGCACGATACAAAATGAGGCCCAGACGGAGGGTAAGACCGGC
ACGCCTTTAGTGATCGGCGAAGGCGAAGAGGAAGAGCTGTTGGCCACGGAAGGAGTGCAG
CACAGGACGGCACCGATTTTAAACATTTCCGCCAACAGCGGCACTAACCTGCAGTCGGCC
GAATGGGCCGAAATACTGGATATTTCGAAGCCGGTCGACGACTTTTACGTCAAAATACCG
GTGATGGCGCACCGGTTTCCGTTCGAGCTGGACATCTTCCAGAAGCAGGCGATACTGAAG
CTCGAAGAGCACAGCCACGTGTTTGTGGCGGCTCACACATCCGCCGGCAAGACGGTGGTA
GCGGAGTATGCGATCGCCCTGTCGAAGAAGCATCTCACCAAAAGCATCTACACGTCTCCG
ATCAAGGCCTTGTCGAATCAAAAGTACCGTGATTTTAAGACCACGTTTCAGGATGTCGGC
CTGATGACGGGAGACATCCAGATCGAACCGACCGCTTCTTGCTTGATCATGACGACGGAA
ATCCTTCGCTCGATGCTGTACTGCGGCAGTGACATTACGCGCGATCTCGAGTACGTGATC
TTCGACGAGGTGCACTACATTACGGACTCCGAGCGGGGCCACGTGTGGGAGGAGGTGCTA
ATCCTGTTGCCCGATCACGTGTGCATCGTCATGCTGAGTGCCACCGTGCCCAATACGCTC
GAGTTTGCGAACTGGGTTGGCAAGACGAAGCAGAAGCGCGTGTACGTGGTGAGCACCGCG
AAACGGCCAGTGCCACTCGAACACTATCTCTACACGGGCTTTGGCGGGAAGTCGAAGAGC
GATTGCTTCCTGATCGTGAACGAACACAGTGCGTTCACGCACGAAGGGTACCGGAAGGCC
AAAGAGTGTATGGAAGTGAAACAGACCAAAGCATCTGGCGGTGGTGGTGGTGGTCCAGTG
ATGCGAAATCAGAAGCGCACGGGACCGTACAGCCAGAAGCAGGAGCAGACACTCTGGGTT
GGGTTGATCCATTATTTGAAAAGCCAGGACAAGCTACCGGTGGTGGCGTTTACGCTGTCA
CGGAATCGCTGCGATAGCAACGCGGACGCTCTGCTGTCCTGTGATCTGACGACGGCCCGG
GAAAAGTACGCCATCAATTCCTTCTTCCAGCTTTGCCTACATCGGCTCATTCCACCTGAT
CGTGCACTCCCCCAGGTACGGCAGATGCAGAGCTGTCTCGAGCGGGGTATCGGCATCCAC
CATAGTGGCATTTTACCGATCTTGAAGGAGATCGTCGAGATGCTGTTTGCGCGCGGACTG
GTGAAGATCCTATTCGCTACGGAAACGTTTGCCATGGGCGTTAATATGCCGGCTAGGACG
GTCATTTTCGATAGTACGCGCAAGTTCGACGGGCAGTCTGTGAGACCGCTGCAACCGTCC
GAGTATACGCAGATGGCGGGACGTGCGGGTCGCCGTGGATTGGACAAAACCGGTACGGTC
ATTATTATCTGCAAGAACGAGGTACCGGCCGAGAGCGAGCTGAAGACGATGATCCTGGGT
AAACCGGTGCGGTTAGAGTCACAGTTCCGGCTGACGTACGCCATGATGCTGTACCTGTTG
CGCGTGGAGCTGGTGACGGTCGAGAACATGATGCTGCACAGCTTCCGGGAGTTTGGTAAG
CGGCAGCAGCTGCCACAGAGCAAACGGGAGCTCACCAAGGTACAGGAGAAGGTATCGCGG
CTCAATAAGCTCGGCGATCACCTCCAACCGCTCTGTGACTTTTACCACGCGGCGGAAGAG
ATCATACGGTTGTGGAATGAAATAATGCCGAAACAATTGTGCCAACCAAAGGCCTTGAAT
GAACTGAAACCGGGACGCGTGCTGGTCATAAGCGAGAAGCAGCATTACAACAAGTTGGCC
CTACTGCTGGCCGTTTCGGTGCAGTCTCAGAAAGACATGAAACTGACGGTGCTAGTGCTG
GATCATCAGCAACAGTCAGGAACGGTTAGCGAGGTGTCGGGTAAGGACAAGGACGACACG
GTGGACCGGATAGACCGCGGTACACTATGGCACCGGATGCTCTCGCTTGCCATACCGTAT
CAATCCTTCATCCCGGAAGGCGTCGGTGGGCATAAGATTCTCGTCCTGGGCCCAACGAAT
GTGGTGGAGCTGACGAAGCAAACGATCCGCTGCGAGGCACAGAAGATTATCCAAAATTGG
GAAACGCGACAGATACCAAGGTTCCGGGACTCGCCACTGTCATCGTCCGTCATCGATGCC
GTCGCTAGCTTGAGCGAGCTGCAGGCAATGCTACCGGACGGGAATGCTCTCGGTGTGTTT
GAATCGATCCCGCTCAAGATGTTGTTCGATCACGTTGAGCTAACCCGGGAGCTACAGAAG
GCACAAGGTAAGCTGTTGCAGTATCAGCCGTATACTAACATTGCCAACTTTGAGCAAGAG
TTTGCGCTCGTATACGATCGCATGCAGCTCGAGCGGAAGCTGGACGATCTCAAGTTTCAG
GTGTCGTACGAGAGCATGTCCCTGTATCCGGATTACTGCCGGAAACTAGAGGTACTTCAG
GATCTTAAGTACATCGATGATATGCATCAAGTGGCCATGAAGGGACGAGTGGCTTGCGAG
ATGGGCCAGAACGAGCTGATGATTACAGAGCTAGTGATGCGCAATATTCTGACTGATCTG
CAACCGGCCGAAATTGCTGCCCTTTTATCTAGTCTGGTATTTCAGGCCAAAACGGACGTT
TCACCGAAGCTTACGGAAACGCTCGAGAAGGCGGTAGTGCAGTTCCGGGAGGTGGAGAAT
GATATCCGTTCGGTCGAACGGCAGCACGGTGTAATGGAGGTGGTGAAGAAGGAAGAGCTC
AACTTTGGCCTTGTCGAGGTCGTGTACGAGTGGGCCTGCAATAAACCGTTTGCGGAGATT
ATGATGCTCACGGACATCAAGGAGGGTATCATCGTACGGTGCATTCAGCAGCTGAATGAA
ACGCTCTGCAACGTGAAGGATGCGGCACGCATCATCGGTGATCCGGTGCTGCACAGCAAG
ATGGAGGAAGCGTCGAATGCGATAAAGCGGGACATTGTGTTTGCTGCCAGTTTGTATACC
TCCAGCACACCAGTCGTTATCGTCGAAGCTGAGCTCACCTTGTTATCGCCGCCCGATACA
CCGAGAATGTTGCCGGTCAGTGACCAGCTAACGTTCCAGACGACGTCATCGAAGTTGTTC
AGTACGGTCGGTTGCCAGGAAACGAGATCGTCGCTCGTCCAGATCACCACACGACGATCC
TATCTTGACCGCATTATCGCACCCGCCCGTCACGAGACGCTTGACGGCGAGATTGGTTTT
GTTTGGTCGCTGATCGAACGCCGGTTCCGGTACCGTGGCCGGGCACCAGCTGACCGTATT
GCAGCCGATCGTATGCACTCCCAGGTGCCAGCTTCCACGTTGGCGGTCAGGATGGAGACG
GAACCGTCCGAACTACCACAAGCCAGTATCAGCCCGTACTCGGCCGGGGCCCACGCAACC
GAGTTGACGGACGAATCGTGGTTGCTGTACTCGTACCACCGTGTCCAATCGCCCGGACCG
GCCTCCTTCCAGATGATGACTTTGCGATCGTACGAACACGAGGCCAGGACGTTGCCGTAA


>ACOM035635-PA_Anopheles_coluzzii
TTGTTGTGTGTATGTGCGCGCGTGTTTTTCGTGACATATACAGCTTGGTCTGTGTGTTTT
AAAGGCCGAAGTGAAGCGAAGAAAAAGGCGCATACCGGAACGGGTGCTGAAGTAATCGCA
CCGTATACAAATACTTTCAAGTGTCCAGCACCAACAGCACAGCGACAAGCGAAGATGAGT
GCGTTTAGTACGTTAACATTTTCGGCGGCAGAAATCACCAACCTGCTGCCGCTGACAGCG
GTGATCGTGTGCATCGGTGCCACCATCATGTTCCTGATCAAGGCCGCCGTGATACTTCGA
GTGCAGGCCGATGACGTGTTAAGGCCGTCGAACGTAACGCAGCAGAACCATAACGTGCAT
GTACCGCGCCTCAAAATGACCCGCGTCCACATACCGTTCACTGTCCGGCTGCTCGACGCG
GGAAACAATTCGTTCGACGAGGTACGGCTAGCGGTGTCCAGTCAGGTGAAGTACTCGCTG
CAAGCGTTCTGGGGCGTCTCCATCCGCGAGCTGCATGTGTCGCTGTGGCGCACGTGGAAC
GACCTGCGGGACGCATCGAATTCGCACATCGTCGACTCCAGCTACTGTCAGCAACTGGCA
ACTAACTCCCCGAAGCCACCGCTGATCCTGGGCGCACCGCCCCGACTCGCCTACCCGCTG
GTGGTGTTTATGATCCGCGAAACGGAACCGGAGGAGCTGCTGCATCCGGACGAGACGGTA
ATTCTGGTAAATGTCGTCCATTTGCGGGATCCGGTCTGTCCACTGCCGACGTCTATTTTG
GCTCAGTACTTGAAGCAGGCGAGCGGTCAACTATCTTGCTTAAAGCAACTCTACCTGGCC
ACCGGTGATCCCATGACGGCGGACGAAGCAGCGAGCAGCGCCGCGAACGGCGCTGGCCAA
TCGGGCAATGGCGGTGGCGGGACGGCAGCACCACCACCACCACCGGAACGGGCACCACCG
TCCCGACCGCCGACCTGGTTGAAGGAACCGCCGCCGATCGTGGAAGACACGGAAGACCTG
CTGCGGGCCTTTATTCTCGAGCCGAAAATCCCCATCCACGAGCCCAAACCGTACTTCGAA
CCGCGCCATCCCTCCTTCGACCAGCTGTACGACATTCCGCACGCACCGATCAGCACCCGG
ATCGTGCCGGACCGCTGCCCGGAGACGGGAAAGGTACTGGACTTTATCGAAACGCAGGTG
CAGAATGCGGGCTCGACGGCCAAAAACTCCATGTCGCTGCAGCGCGAACCGACCGAATCG
ATCGATTCGGCCCGCGGGTCCGCCTCGTACTTTCCCTTCTGGCCGGGAGGGTTCGACGAG
CCGGAAAGTGTGCTGGCCGGCCTAGTACCCAGCCCGCTGTTTGAGACGGATTTGAAATCG
TGCCCGCCCGGGTTCGCTACCGGGGTTGAGTTTGAGGCACCGCCCACCGGGACGGACGGT
GCGCGCGCGACGGAAGACAGCGGGAAGAGCGGTATGGTCGATCTGCTGTCCGCGATTGCC
AGCGAGGAAGCGTTCGTCGAGCTGCTGCCGGAAGGGCTGCAAACGAAACTGTCCACCAAC
GACCAGTCAACGCAGGGCAAACAGCAAGAACCTTTGCCGGCGGGTATCGACGAGGAGGAG
GGTCTGCTGGCGGTGACCGGTGAGCAGGAGGCCGGCGAACAGGTGCTGAAAATTTCCACC
GTCACCAACAACGCGCTCCAGAGCGCCGAGTGGGCCGAGATGCTGGACATTTCGAAACCG
GTGGACGATTTCTACGTGAAAATCCCGACCATGGCGCACCGGTTTCCGTTCGAGCTGGAC
ATCTTCCAGAAGCAGGCGATCCTGAAGCTGGAAGAGCACAGCCACGTGTTCGTGGCGGCG
CACACGTCCGCCGGCAAGACGGTCGTGGCGGAGTACGCGATCGCCCTGTCGAAAAAGCAC
ATGACCAAAACGATCTACACGTCCCCGATCAAGGCACTATCGAACCAGAAGTATCGCGAC
TTCAAGACCACCTTCCAGGACGTCGGGCTGATCACCGGGGACATACAGATCGATCCGACC
GCGTCCTGCCTCATCATGACGACCGAGATCCTGCGCTCGATGCTGTACTGCGGCAGCGAC
ATTACGCGCGACCTCGAGTACGTCATCTTCGACGAGGTGCACTACATCACCGACTCCGAC
CGGGGGCACGTGTGGGAGGAGGTGCTGATCCTGCTGCCCGACCACGTCTGCATCGTGATG
CTGAGCGCCACCGTGCCGAACACGATCGAGTTCGCCAACTGGGTGGGCAAGACGAAGAAG
AAGCGCGTGTGGGTCGTCAGCACGGCCAAGCGGCCGGTCCCGCTCGAGCACTACCTGTAC
ACCGGGTTTGGCGGCAAGTCGAAGGACGACTCGTTCCTGATCGTGAACGCGCAGAGCCAG
TTCGTGCAGGACGGGTACCGGCGGGCGAAGGAAAGCTACGAGGCAAAGCAGGCGAAAAGC
ACGGGCCGCCGGACCAACGGCCCCTACAGCCAGCGGCAGGAGCAAACCCTGTGGGTCGGG
CTGATCGATCATCTGCAGAAGAAGGAGAAGCTGCCGGTGGTTGCGTTCACGCTGTCGCGT
AACCGGTGCGATAACAACGCGGAAGCGCTCATGTCGTGCGATCTGACGACGGCGCGCGAA
AAGTACGCCATCACGTCGTTCTTCCAGCAGTGCCTGCAGCGGCTGGTGCCGGCCGACCGT
GTGCTGCCGCAGGTGCAGCAGATCCAGAGCTGCCTCGAGCGGGGCATCGGCATCCATCAC
AGCGGCATCCTGCCCATCCTGAAGGAGATCGTGGAGATGCTGTTTGCCCGCGGGCTCGTG
AAGATACTGTTCGCGACGGAGACGTTTGCGATGGGCGTTAACATGCCCGCGCGCACGGTC
ATCTTTGACAGTACGCGCAAGTTCGATGGGCAGGCGTTCCGGCCGTTGCAGCCGTCCGAG
TACACGCAGATGGCGGGCCGGGCCGGGCGGCGCGGTCTCGACAAGACCGGCACGGTCATC
ATCCTGTGCAAGCAGAACCTGCCGCTCGATGGCGAGCTGAAGACGATGATACTCGGCAAG
CCGGTCCGGCTGGAGTCGCAGTTCCGGCTGACGTACGCGATGATGCTGTACCTATTGCGG
GTGGAGCTGGTCTCGGTGGAGAACATGATGCTGCACAGCTTCCGGGAGTTCGACAAGCGC
CAGCAGATGCCCCAGAGCAAGCTGGAGCTGAACCAGGTGCAGGAGAAGATGTCCGCGCTG
AGCAAGCTGAGCGATCATCTGCAGCCGCTGTGCGAGTTTTACGAAGCGGCCAGCGAGTAC
CTTAACCTTCGGAATGAGCTGCTCCCCAAGCAGCTGTGCCAACCGAAGGCAATTAATGAG
CTTAAGGTAGGCCGCGTTGTCGTGGTAACGGACGAGCACCACTACAACAAGCTCGGCATA
CTGCTCTCCGTCTCGGTGCAGTCGCACAAAGAGCTGAAGCTGGTCGTACTGGTGCTGGAT
CATTGCGCGAGTGGCAAAACCCAGCCAGCATCGCCGGAAACGCTCAACCGGGGACCGCTC
TGGCATCAGATGCTGTCGCTCGCCCTGCCCTACCAAACCTTCCTGCCCGAGGGTGTCGGT
GGCCACGCCGTGCTTACCCTCGCTCCGGTGAATCTGATCGAGCTGACCAAGCACACGATC
AAGTGCGACGCGAACGGTATCATCCGCAGCTGGGAGTATCGGCTCATACCGCGGTTCCGC
GATGCGCCCCCGTCCCAGTCGACGATCGAGGCCGTCGCTGCGCTGGCCGAGCTGAATGCG
ACGGTGGTGCAGGCCGGGTCCGTCACTGGCACGCTCGAGCTGGTTCGGTTCCCGCGCGAT
CTAACCAATCTCGAGCTAACGCAGCAGCTGCAGACAGCCCAGGGCCGGCTGAACCGTTGG
CTGCCGTACACTGGGATGGCCGATTTCGAGCACGAGTTTGCTGTGGTGTACGATCGCAAG
CAGCTCGAACGGAAGCTGGACGAGCTCAAGTACCAGGCGTCGTACGAAAGTCTCTCGCTG
TACCCGGACTACTGCCGGAAGCTGCAGGTGCTGCAGGAGCTCAAGTACATCGACGATATG
CAGCAAGTGGCGATGAAGGGCCGTGTTGCTTGCGAGATGGGCCAGAACGAGCTGATGATA
ACGGAGCTGGTGATGCGCAACATACTGACCGATCTGCAGCCGGCCGAAATCGCTGCCCTG
CTCTCCAGCCTGGTGTTTCAAGCGAAATCGGACGTCACTCCCAAGCTCACCGAGACGCTC
CAAAAGGCCGAGGCACAGTTTCGCGAGGTGGAAAACGACATCCGGCTGGTGGAGCGCCAG
TACGGCGTGACGGATGTGTGCAAAAAGGAGGAGCTCAACTTTGGCCTGACCGAGGTGGTG
TACGAGTGGGCGCGCAACAAACCGTTCGCCGAAATTATGCTGCTGACCGACATCAAGGAG
GGCATTATCGTGCGCTGCATCCAGCAGCTGAACGAGACGCTGTGCAATGTGAAGGACGCG
GCGCGCATCATTGGCGATCCGGTGCTGCACAGCAAGATGGAGGAAGCGTCCAACGCGATC
AAGCGCGACATCGTGTTTGCGGCCAGTCTGTACACCTCCAGCACACCGATCGTGATTGGG
GAAGTGTAA

>ACUA005022-PA_Anopheles_culicifacies
ATGAGTTTCGATCCGGCCTGGATAAAGGATCCCTCTCGTTGCCCACCTATCGTCGAGGAC
ACGGAAGATCTGCTGCGAGCGTTCATTTTAGAACCGAAAATACCGATACACGAACCGAAG
CCCTACTTTGAACCACGCCATCCCTCCACGGACCTACTGTACGACATTCCGCATGCACCC
ATCATTACGCGCATCGTGCCGGAACGATGTCCGGAGACGGGAAAGGTGCTAGATTTTATC
GAAACAGTGGTACAGAATGCGGGCTCGACTGCCAAAAATTCCATGTCGCTGCAGCGCGAA
CCGACCGAATCGCTCGATTCCGCCCGAGGATCGGCTTCGTACTTTCCGTTCTGGCCCGGC
GGATTCGAGGAACCGGAAGCGATGCTCGCAAACATAGTTCCCAGCCCGATGTTTGATACA
AATCTAAAATCGTGCCCTCCCGGGTTTGCCACTGGTGTGGAGTTCGAAACGAACGACACC
GAAGGTGAACGAACGGAAGGTAAGGTAGGAGGTGTGATCGATCTCTTGTCCGCGATCGGC
AGCGAGGAAGGTTTTGATTTGTTTTCGGAAACACAACCAAAAAGCGTGACGTCTGAGCTA
ACAGACCAGCAAAAGGATCTTCCGAAAGATGAGGATGAGGAAGGTTTGCTAGCCGTGGAC
AGAGCTAATGCCGAGACACAAGTGTTGAAGATTTCCAACGTCAGCAACAACGCAGTCCAG
TCGGCTGAATGGGCCGAAATGCTCGACATTTCCAAACCGGTGGATGATTTTTACGTCAAA
ATCCCGGTCATGGCACACCGGTTTCCGTTCGAGCTAGACATCTTCCAGAAGCAAGCGATC
CTCAAGCTCGAGGAGCACAGTCACGTGTTTGTGGCGGCACACACATCCGCTGGCAAGACA
GTCGTCGCCGAGTATGCGATCGCACTGTCGAAGAAACACATGACGAAAACGATCTACACA
TCCCCGATCAAGGCACTGTCCAATCAGAAGTATCGTGACTTCAGGACCACCTTCCAGGAT
GTGGGTCTCATTACCGGTGACATACAGATCGATCCGAACGCTTCCTGTCTGATCATGACG
ACCGAAATTCTGCGCTCGATGCTTTACTGTGGTAGCGACATTACGCGCGATCTTGAGTAT
GTGATCTTCGATGAGGTGCACTACATCACCGATTCCGATCGGGGGCACGTGTGGGAGGAG
GTTCTGATCCTGCTGCCCGATCACGTGTGCATCGTGATGTTAAGCGCCACCGTACCCAAT
ACGATCGAGTTTGCGAATTGGGTGGGCAAGACGAAGAAGAAACGCGTGTGGGTCGTAAGC
ACGGCGAAGCGGCCAGTTCCACTCGAACACTACCTGTACACCGGGTTCGGTGGCAAGTCG
AAGGACGATTCATTCCTGATCGTGAACGAGCACAACCAGTTCCTGGTGCCCGGATATCAA
CGGGCGAAGGAGAGCTGTGAAGCGCGGCAAGCGAAAAACACAACACGCCGCACCGGTCCA
TACAGTCAGCGGCAGGAGCAGACACTCTGGGTAGGGTTGATCGATCACCTGCAGAAGAAG
GAGAAGCTACCGGTGGTGGCCTTCACACTGTCACGCAATCGATGTGACAACAACGCGGAA
GCGCTCATGTCCTGCGATCTTACGACGGCACGGGAAAAGTACGCCATCAACTGCTTCTTC
CAGCAGTGCATGCAGCGACTAATTCCACCCGATCGTGCCCTACCACAGGTGGTGCAGATG
CAGAGCTGTCTAGAGCGTGGCATCGGCATCCATCACAGTGGCATTTTGCCCATACTGAAA
GAGATTGTTGAGATGCTGTTTGCCCGTGGGTTGGTCAAGATCCTGTTCGCAACGGAAACG
TTTGCGATGGGTGTGAATATGCCCGCCCGGACGGTGATCTTTGATAGTACGCGTAAGTTT
GATGGGCAAGCGGTACGGCCACTGCAACCATCCGAGTACACGCAAATGGCCGGCCGTGCT
GGACGTCGTGGACTCGACAAAACCGGTACGGTAATAATCCTTTGCAAGCAAAACCTACCA
ACCGATGCCGAGCTGAAAACGATGATCCTCGGCAAACCGGTGCGGTTGGAATCACAGTTC
CGGCTTACGTACGCCATGATGCTGTACCTGTTGCGCGTGGAGCTGGTGTCCGTGGAGAAC
ATGATGCTGCACAGCTTCCGAGAGTTTGACAAGCGGTTACAGATGCCCCAGAGTAAGCTG
GAGCTGAGCAAGATGCAGGAGAAGGTATCCGCTCTCACCAAGCTAAGCGACAATCTGAAG
CCTTTGTGTGAGTTCTATGAAACTGCCAACGTGTACATTGAGCTGTGGAACGAATTACTG
CCCAAACAACTCTGTCAACCTAAGGCAATCAACGAGCTTAAGGTGGGCCGTGTATTGGTG
GTCACGGATAAGCATCATTATAACAAGCTGGGCATACTGCTCTCCGTCTCGCTACAATCC
CACAAGGACATGAAGCTAGTCGTGCTGGTGCTGGACCATCAGACTAAAAAGTCCGACTCC
GGCCAACAGGAAACCGGCCTCGACAGGGGCACACTTTGGCATAGGATGCTCTCGCTAGCG
CTTCCGTATCAAACGTTCCTGCCGGAAGGTGTCGGTGGACATTGTGTGCTCACCCTCACG
CCTTCCAACCTGATCGAGGTGACAAAGCATACGATCAAGTGTGATGCGAACAATATCATT
CGCAGCTGGGAAAATCGGCTAATTCCACGCTTCCGTGATGCACCACCGTCCCAGAGTACC
GTGGAAGCGGTGGCCAGTTTGGCCGAACTGAATGCGACGGTCGTGCAAACCGGTTCCGTG
ACGGGTACGCTTGAATGTGTTCGTTTCCAGCGTGATCTCACCAATCTAGAGCTGTCAGAG
CAGCTTAAAGTGGCCCAGGAACAGCTGAGCCGGTGGGTACCGTACACCAACATTGCGGAT
TTCGAGCACGAATTTGCGCTTGTGTTCGATCGCAAACAGCTGGAACGGAAGCTGGACGAG
CTAAAGTACCAGGCATCGTATGAAAGTATGTCACTGTATCCGGACTACTGTCGGAAGTTG
CAGGTGCTGCAGGAGCTTAAATACATCGATGACATGCAGCAAGTGGCCATGAAGGGACGT
GTTGCCTGCGAGATGGGACAGAACGAGCTGATGATAACGGAGCTGGTAATGCGCAACATA
CTTACCGATCTGCAGCCGGCCGAAATTGCTGCCCTGCTGTCGAGTCTTGTTTTTCAAGCA
AAAACGGACGTTACGCCGAAACTTACCGAAACACTGCAGAAGGCCGAAGCGCAATTCCGT
GAGGTGGAGAATGACATCCGGCTGGTTGAGCGGCAGTATGGCGTCACGGATGTGGCCAAA
AAGGAAGAGCTAAACTTTGGTCTCACGGAGGTGGTGTACGAGTGGGCCAGAAACAAACCG
TTCGCTGAGATTATGGTGCTGACCGACATCAAGGAAGGCATCATTGTGCGCTGCATCCAG
CAGCTTAATGAAACGCTCTGCAATGTGAAGGATGCGGCCCGGATCATCGGTGATCCGGTG
CTGCACAGCAAGATGGAGGAAGCGTCGAATGCGATCAAGCGTGACATCGTGTTTGCGGCC
AGTCTGTACACCTCGAGTACCCCGATCGTTATTGGGGATGTGTAG

>AATE000828-PA_Anopheles_atroparvus
ATGTACAATTCCAGGGCCGCCGTGATTCTCCGGGTGCAGGCCGATGACGTTTTGAGGCCG
TCGAGTGTAACGCAGCAGAACCACAACGTGCACGTACCGCGGCTGAAAATGACCCGGGTC
CACATACCGTTCACATTTCGGCTGCTCGACGCGGGCAACAATTCCTTCGATGAGGTCCGT
TTAGCGGTGTCTAGTCAGGTGAGGTACTCCCTGCAGGCCTTCTGGGGCGTTTCGATTCGG
GAGCTGCACGTCTCGCTGTGGCGCACCTGGAACGATCTGCGAAAGGCGTCGAGCTCGCAC
ATCGTCGACTCCAGCTACTGTCAGCAACTGGCAACTAACTCGCCGAAGCCACCGCTGATC
CTGGGAGCTCCGCCCCGGTTGGCCTACCCGCTGGTGGTGTTTATGATTCGCGAAACCGAA
CCGGACGAGCTGCTGCATCCCGATGAGACGGTCATTCTGGTGAACGTCGTCCACCTGCGA
GACCCCGTCTGTCCGCTACCGACGTCGATTCTGGCGCAGTATCTGAAGCAAGCGAGCGGT
CAACTGTCTTGTTTGAAGCAACTTTATCTGGCAACCGGTGACCCGATGACGGCGGACGAG
GGAGGCAACGGTGGATCAGCGACCGGTGTCGGAGGATCGAACAACGGGACCGGCAGCGGC
GCTGCTGGTAGCGGGGCTGGCGGTGGGGTCCCGACCGGAACGTTGTCGCTCGCCGAACCG
GTGGCCTGTGCCGGGAACAACGAGCCGCTGCTCTGTTCCGACTCGGCACCCCGGGACTGC
CCGGTCGTAGAGCAACTGTGCCCAGGCTGGTTGGAGAAACCGCCACCGATAGTGGACGAT
ACCGACGATGCGCTGCGGGCTTTCATTCTTGAACCGAAGATCCCACTGAACGATCCGAAG
CCCTACTTCGAACCACGGTACCCGACCGTAACGGAGCTGTACGACATCCCCGGTGCCCCC
ATCTGCACTCGCATCGTGCCGGAGCGATGTACGGAAACGGGCAAAGTGTTGGACTTCATC
GAAACGCTGGTGCAGAACGCGGGCTCGAACGCGAAGAACTCCATGTCGCTGCAGCGCGAA
CCGACGGAGCTCGATTCAGCCCGCGGCTCCGCGTCGTATTTTCCATTTTGGCCCGGTGGG
TTCGATGAGCCGGAAAGTGTACTCGCGGGCCTTCAGCGAAGCGACACTCCGTTGTTTGAG
ACGGATCTGAAAACGTGCCCTCCGGGTTTCGCAAACGGGGTAGAGTTTGCTCAAAGCAGC
CCGGGGGGTGGCTACGAACCGGCAGGTACCGGAGTGATCGATCTCCTCTCAGCGATCGAC
GATGGCGAGGGATTCGAGCTGCTGGCAGAGGCCGGCAAGAGGGAGGAAGGAGAAAGCACC
GTCCCGGAGACAAAATTGGGCGCCTCAGGGGAAAAGCCTCCTTCGATGGTTATAGAAGAC
GAGGGCCTGTTGGCGGTTGACACGGATCGTACGGTGGACCAGGTGCTGAAAATTTCCGAG
CTCAACGTCAGCCTGTCCAAGCAATCGGCCGAGTGGGCCGAAATGCTCGACATCTCGAAG
CCGGTCGACGATTTCTACGTGAAAATCCCGATCATGGCCCACCGGTTCCCGTTCGAGCTG
GACATCTTCCAGAAGCAGGCGATCCTGAAGCTGGAAGAGCACAGCCACGTGTTCGTGGCG
GCGCATACGTCCGCGGGCAAGACGGCGGTGGCGGAGTACGCGATCGGGCTGTCGAAGAAG
CACATGACGAAGACGATCTACACGTCGCCGATAAAGGCCCTGTCGAACCAGAAGTATCGC
GACTTTAAGGCCACCTTCCAGGACGTGGGGCTGATCACCGGGGACATCCAGATCGACCCG
ACCGCGTCCTGTCTGATCATGACGACGGAGATCCTCCGCTCGATGCTGTACTGCGGCAGC
GACATCACGCGCGACCTCGAGTACGTCATCTTCGACGAGGTGCACTACATCACCGACTCG
GACCGGGGTCACGTGTGGGAGGAGGTGCTCATCCTGCTGCCGGACCACGTGTGCATCGTG
ATGCTGAGCGCCACAGTGCCGAACACGCTCGAGTTCGCCAACTGGGTGGGCAAGACGAAG
CAGAAGCGCGTGTACGTGGTCAGCACGGCCAAGCGGCCCGTCCCGCTCGAGCACTACCTG
TACACGGGCTTCGGCGGGAAGTCGAAGAACGACTCGTTCCTGCTCGTGAATGAGCAGGGT
CAGTTCGTGCACGAAGGGTTCGCCAAGGCGAAGGAAAGCATCGATGCGCGGAAGTCGGGC
AACCAGTACCGTGTGGGTAACTATACCCAGCGCCAGGAGCAGACGCTCTGGGTCGGGCTG
ATCGATCACCTGCAGCGGAAGGAGAAGCTGCCGGTGGTGGCGTTCACGCTTTCGCGCAAT
CGCTGCGACAACAACGCGGACGCGCTGTCCTCGTGCGATCTAACGACGGCGCGCGAGAAG
TACGCGATCACGAACTTCTTCCAGCAGTGCGTGCAGCGGCTCATCCCGGCCGACCGGGTG
CTCCCGCAGGTGCTGCAGATCCAGCACTGTCTCGAGCGGGGCATCGGCATCCACCACAGT
GGCATCCTGCCGATCCTGAAGGAGATCGTGGAGATGCTGTTCGCGCGCGGGCTCGTCAAG
ATCCTGTTCGCCACGGAAACGTTCGCGATGGGCGTGAACATGCCGGCGCGCACCGTCATC
TTCGACAGTACGCGCAAGTTCGACGGGATGTCGATGCGCACGCTGCAGCCGTCCGAGTAC
ACGCAGATGGCGGGCCGGGCGGGCCGGCGCGGTCTCGACAAGACGGGCACGGTCATGATC
ATCTGCAAGCGCGAGCTGCCGAGCGACGCTGAGCTGCGCACGATGATACTGGGCAAACCG
GTACGGCTCGAGTCGCAATTCCGGCTGACGTACGCGATGATGCTGTACCTGCTGCGCGTG
GAGCTGGTCACGGTGGAGAGCATGATGCTGCACAGCTTTCGCGAGTTCGGCAAGCGGCAG
CAGATGCCACAGAGCCGGCTCGAGCTGACACAGGTGCAGGAGAAGGTGTCGGCGTTGAGC
AAGTTGGGCGACCATCTGAAACCGCTCTGTCAGTTCTACGATGCGGCACGGGACTACATC
GAACTGTGGCATCAGCTGGTGCCCAACCAATTCTGTCAACCGAAGCTGATTAACAACGAG
CTGAGGCCGGGCCGCGTACTGATCGTGACGGACAAAAATCACTACAACAAGCTGGCCGTC
CTGCTGTCGATCACGGTGCAGTCACACCGGGAAGCCAAGCTGTCCGTGCTCGTGCTGGAA
CATCAAGCGATCCCGTGGAGCGGGGCGCACGACGAAGAAACGGCCCCACCGTCACTCGAT
CGGGGTCCCCTCTGGCACCGGATGATCGCCCTTTCGGTGCGCTATCAATTCTTCGTGCCG
GCTGGCTTCGGCGGGCACCGGGTGCTCGCGATCACGTTTGCCAACGTAATGGAGGTCACG
AAGCACACGGTCCGGTGCGACGAACGGAAGATCCTGCAGAACTGGGAGACCCGGCAGATA
CCGCGCTTCCGCGATACGCCTCCGTCGCCGGCGGTGGTGGACGCGGTGGCCACGCTGACC
CAAATAAACACCATGGTGGTCGAGCGAGGCGGCCCGTACACGATCGAGTGTGTGGTCCCG
GAGCGCAAGCTGGAGCATCTCGATCTGGTGAAGCAACTGGCGGCGGCTAGATTGCGGGTA
GACCAGTATGCGCCGTACACCAACATTGCCGACTTCGAGCACGAGTTTGCGATCGTGTTC
GATCGCAAGCAGCTCGAGCGCAAACTGGACGATCTCACGTTCCAGGTTTCGTACGAGAGT
CTGTCGCTCTATCCGGACTACTTGCGGAAGCTGCAGGTGCTCCAGGAACTGAAGTACATC
GACGAGATGCAGCAAGTTGCAATGAAGGGTCGCGTTGCGTGCGAGATGGGACAGAACGAG
CTGATGATCACGGAGCTGGTGATGCGCAACATACTGACCGATCTGCAGCCGGCCGAAATC
GCTGCCCTCCTCTCGAGTCTGGTGTTTCAGGCGAAAACGCTTAACGTGCCGAAGCTTACG
GATACCCTGGAAGCGGGTGTGGCGCTGTTCCGCGAGGTCGAAAAGGACATTCTGGGCGTC
GAACGACAGCACGGTGTCAGCGATGCGCCGCGCAAGGAGGAACTTAACTTCGGCCTGGTG
GAGGTGGTGTACGAGTGGGCGCGCGCGAAACCGTTCGCCGAAATTATGGTCCTGACCGAT
GTGAAGGAGGGCATCATCGTGCGCTGCATCCAGCAGCTGAACGAAACGCTGTGCAACGTG
AAGGACGCGGCTCGCATCATCGGCGACCCGGTGCTGCACAGCAAGATGGAGGAAGCGTCC
AACGCCATCAAGCGGGACATTGTGTTCGCGGCCAGCCTGTACACATCCGGCACGCCGATC
GTTGTGGGTGATGTGTGA

>ADIR006507-PA_Anopheles_dirus
GCCGCCGTGATACTTCGAGTGCAGGCCGATGACGTCTTAAGGCCGTCGAATGTAACGCAG
CAGAACCACAACGTGCATGTGCCGCGCCTGAAAATGACCCGCGTCCACATACCGTTCACA
TTTCGGCTCCTCGACGCGGGAAACAATTCGTTCGACGAGGTGCGCCTAGCGGTGTCCAGT
CAGGTGAAGTACTCGCTGCAAGCGTTCTGGGGCGTTTCGATCCGAGAGCTGCATGTGTCG
CTGTGGCGAACGTGGAACGACCTGCGCGACGCCTCGCACTCGCACATCGTCGACTCCAGC
TACTGTCAGCAACTGGCAACTAACCGTTTCCTTTCACTGATCGTACGTTTGCTTTCGTTC
TCGGTCGACGATCCGTGCAGATGCTGTCAACCGCACTCGGAGCACGTCATTGCCCTGCAG
TCCCCGAAGCCACCGCTCATCCTAGGTGCCCCGCCCCGGCTGGCCTATCCCCTGGTGGTG
TTTATGATCCGTGAAACCGAACCGGACGAGCTGCTGCATCCGGACGAGACGGTAATCCTA
GTGAACGTGGTCCATCTGCGGGATCCGGTCTGCCCGCTGCCGACGTCGATTCTGGCCCAG
TACCTGAAGCAGGCGAGCGGTCAACTGTCGTGCCTGAAGCAACTGTATCTGGCGACCGGC
GACCCAATGACGGCGGATGAAGTGACGGCCACCGGCGCTAGTGGCGGATCGACCGGCGGT
GGAACTGGCACCGGCACTGGAACCGCCGGCACCGGAACCACCCTCCCGACCGGGACGCTC
TCGCTGGCGGAACCGGTAGCGTGCGCCGGCAACAATGAGCCACTGCTCTGTTCCGATTCG
GCCCCGCGCGACTGCCCGGTCGGGGAGCAGCTGTGCGTCGTGTGCCATTACTTTCCCCTC
TCTCGGGCGCTGCTACCGTGCCGACACACGTGCATCTGTGCAGTTTGTTTCTTCCCGGGA
ATCAGTATGAGTTTCGATCCGGCCTGGTTAACCAAACCACCGCCAGTCGTGGACGACACG
GACGATCTGTTGCGGGCGTTCATCCTCGAGCCGAACATTCCGGTGCACGAACCCAAACCC
TTCTTCGAACCACGGCACCCAACGCCGGAACAGCTGTACGATGTGCCGCACGCTCCAATC
AGTACGCGCATCGTGCCGGAACGCTGCCCGGAGACGGGCACGGTGTTGGACTTTATCGAA
ACCCTGATGCAGAATGCGGGCTCGACGGCCAAAAACTCCATGTCGTTGCAGCGTGAACCG
ACCGAGTCGCTCGATTCGGCCCGCGGAAACGCCTCGTACTATCCCTTTTGGCCCGGGGGG
TTTGACGAGCCGGAAACGGTGTTGGCGAATTTGCCGAGCAATCCGATCTTCGAGACGAAC
CTGAAATCGTGTCCGCCTGGGTTCGCTACCGGCGTGGAGTTTGCTGCGGGTGGCGGTGAG
AGCGGTGCAATGGAAGCGGGTTCCGTCGGTGGTGGTGTGATTGATCTCCTGTCCGCGATC
GCCGGAGAGGAAGATTTCGAGCTATTGTCGGAAGAGACGACGAAACACGGGGAAGGAAGT
ACGATCAAACAGGATGAGGGCGTGAAATCACACCCGGACGGTATGATCGACGAAGGCTTG
CTGGCGGTGGATAGAAACGGTCCGGAGCAGGTGCTCAAGATTTCCAACGTGAGCAACAAC
GCGATGCAGTCGGCCGAGTGGGCAGAAATGATTGACATCTCGAAGCCGGTGGATGATTTC
TACGTCAAGATTCCCGTCATGGCACACCGGTTTCCGTTCGAGCTTGACATCTTCCAGAAG
CAGGCGATCCTGAAGCTGGAGGAGCACAATCACGTGTTCGTCGCGGCCCACACGTCCGCC
GGTAAAACGGTCGTCGCGGAATACGCGATCGCGCTGTCGAAAAAGCACATGACCAAAACG
ATCTACACGTCGCCGATAAAGGCGCTGTCCAATCAGAAGTACCGAGACTTCAAGACCACG
TTCCAGGACGTGGGGTTGATAACAGGCGACATACAGATCGATCCGACCGCCTCCTGCCTG
ATCATGACGACGGAGATTTTGCGTTCGATGCTTTACTGTGGCAGTGACATAACGCGTGAC
CTGGAGTACGTCATCTTCGACGAGGTGCACTACATCACCGACTCCGATCGTGGTCACGTG
TGGGAGGAAGTGCTGATTCTGCTGCCGGACCACGTCTGCATCGTGATGCTGAGTGCCACC
GTACCAAACACGATCGAGTTCGCCAACTGGGTGGGCAAAACGAAGAAAAAGCGCGTTTGG
GTCGTCAGCACGGCAAAGCGGCCGGTTCCGCTGGAACACTACCTCTACACCGGCTTCGGC
GGTAAGTCGAAGGACGACTCGTTCCTGATCGTGAACGCGCAAAGTCAGTTCGAGCAGGGC
GGGTACCGGCGGGCAAAGGAGGCGCAAGACGCGAAGCAGGCGAAAAATACAGCCCGCCGA
ACCGGACCGTATAGCCAGCGGCAGGAGCAGACGCTCTGGGTCGGGTTGATCGATCATCTG
CAGAAGAAGGAGAAGCTTCCGGTCGTAGCGTTCACGCTGTCCCGCAACCGGTGCGATAAC
AACGCCGAAGCGCTCATGTCGTGCGATTTGACGACGGCCCGGGAGAAGTACGCCATCACG
TCCTTCTTCCAGCAGTGCCTGCAGCGGCTCATCCCACCCGATCGTGCCCTACCGCAGGTG
CTGCAGATGCAGACCTGCCTCGAGCGGGGCATCGGTATCCACCACAGCGGCATTCTGCCC
ATCCTGAAAGAGATCGTGGAGATGCTGTTCGCCCGCGGGCTCGTCAAGATACTGTTCGCG
ACGGAAACGTTCGCGATGGGTGTGAATATGCCGGCGCGCACGGTTATTTTCGACAGTACG
CGCAAGTTCGACGGTCAGTCGGTGCGACCGCTGCAACCGTCCGAGTACACGCAGATGGCG
GGACGGGCGGGTAGACGCGGGCTGGACAAGACCGGCACGGTGATTATTCTCTGCAAACAG
AACCTACCGATCGAGTCGGAGCTGAAGACGATGATACTGGGCAAACCGGTCCGATTGGAG
TCCCAGTTCCGGCTCACGTACGCCATGATGCTGTACCTGTTACGGGTGGAGCTGGTCTCG
GTGGAGAACATGATGCTGCACAGCTTCCGCGAGTTCGGCAAGCGGCAGCAGATCCCACAA
AGCAAGCTGGAGCTGAGCAAGGTGCAGGAGAAGGTGTCGGCGCTCAGCAAGCTGAGCGAT
CACGTGCTGCCGCTGTGTGAATTTTACGAGGCGGCCCACGCATATATCGACGTGTGGAAC
GAACTGCTGCCCAAACAACTCTGCCAACCGAAAACAATCAACGAGCTGAAGGTGGGCCGC
ATCCTGGTGGTAACGGAGAAGAACCACTACAACAAACTCGGCATACTGCTGTCCGTCTCG
ATGCAATCGCACAAGGAGATGAAGCTGGTCGTGCTCGTGCTGGACCACCAACAGTCAGCG
AACCGTTCGGCGGATGCGCACCAGGAAGCGCTCGATCGCGGTCCGCTCTGGCACCGGATG
CTGTCGCTCGCCCTACCCAACCAAACGTTCCTGCCCGAAGGCGTCGGGGGTCATTGCGTC
CTGACACTCGCACCGGCCAACGTGATCGAGGTTACGAAGCAGTCGGTCAAGTGCGATGCG
ACCAGTATCATCCGCAGCTGGGAAAACCGGCTCATTCCGCGCTTCCGCGACGCACCACCC
TCCCAGACGACGATCGAGGCCGTCGCCAGCTTGGCCGAGCTGAATGCGTCGGTCGTGCAG
GCCGGCTCGGCAACCGGAACGCTCGAGTGTGTACGATTCCAGCGCGATCTCACCAACCTG
GAGCTGTCGGAGCAGCTGAAGGTGGCCCAGCAACGGCTGGGGCAGTGGCTGCCGTACACG
AACATTGCTGACTTTGAGCACGAGTTTGCGCTCGTGTACGACCGAAAGCAGCTCGAGCGG
AAGCTGGAGGAGCTTACGTACCAGGTGTCGTACGAGAGTATGTCGCTGTATCCGGACTAC
TGCCGGAAGCTGAAGGTGCTGCAGGAGCTGAAGTACATCGATGACATGCAGCAAGTCGCC
ATGAAGGGTCGTGTCGCGTGCGAGATGGGCCAGAACGAACTGATGATCACGGAGCTGGTG
ATGCGAAACATTCTGACCGATCTGCAGCCGGCCGAAATCGCGGCCCTACTCTCCAGTCTC
GTCTTCCAGGCCAAAACGGAGGTCACCCCGAACCTCACCGAAACGCTGAAAAAGGCCGAG
GCACAGTTCCGCGAGGTGGAAAACGACATCCGGCTGGTCGAGCGGCAGTTCGACGTGACG
GACGCGGCGAAGAAGGAGGAGCTCAACTTCGGCCTAACCGAGGTGGTGTACGAGTGGGCG
CGGAACAAACCGTTCGCCGAGATTATGGTGCTCACCGACATCAAGGAGGGCATTATCGTG
CGCTGCATCCAGCAGCTGAACGAGACGCTGTGCAACGTGAAGGACGCGGCCCGCATCATC
GGCGATCCGGTGCTGCACAGCAAGATGGAGGAAGCCTCGAACGCGATCAAGCGCGACATC
GTGTTTGCGGCCAGCTTGTACACCTCCAACACTCCGATCGTGATCGGTGAGGTGTAG

>AMEM013350-PA_Anopheles_merus
ATGAGTTTCGATCCGACCTGGTTGAAGGAACCGCCGCCGATCGTGGAAGACACGGAAGAC
TTGCTGCGGGCGTTTATTCTCGAGCCGAAAATTCCCCTCCACGAGCCCAAACCGTACTTC
GAACCGCGGCACCCCTCCTTCGACCAGCTGTACGACATTCCGCACGCACCGATCAGCACC
CGGATTGTGCCGGACCGCTGCCCGGAGACGGGAAAGGTGCTGGACTTTATCGAAACGCAG
GTGCAGAATGCGGGCTCGACGGCCAAAAACTCTATGTCGCTGCAACGCGAACCGACCGAA
TCGATCGATTCGGCCCGCGGTTCCGCCTCGTACTTTCCCTTCTGGCCGGGAGGGTTCGAC
GAACCGGAAAGCGTGTTGGCCGGCCTAGTACCCAGCCCGCTGTTCGAGACGGATTTGAAA
TCGTGCCCGCCCGGGTTCGCTACTGGGGTTGAGTTTGAGGCACCGCCCACCGGGATGGAC
GGTGCGCGCGCGACGGAAGACAGCGGGAAGAGCGGTATGGTCGATCTGCTGTCCGCGATT
GCCAGCGAGGAAGCGTTCGTCGAGCTGCTGCCGGAAGGGCTGCAAACGAAACTGTCCACC
AACGACCAGTCAACGCAGGGCACACAGCAAGAAGCTCTGCCGGCGGGTATCGACGAGGAG
GAGGGTCTGCTGGCGGTGACCGGTGAGCAGGAGGCCGGCGAACAGGTGCTGAAAATTTCC
ACCGTCACCAACAACGCGCTCCAGAGCGCCGAGTGGGCCGAGATGCTGGACATTTCGAAA
CCGGTGGACGATTTCTACGTGAAAATCCCCTCCATGGCTCACCGGTTCCCGTTCGAGCTG
GACATCTTCCAGAAGCAGGCCATCCTGAAACTGGAGGAGCACAGCCACGTGTTCGTGGCG
GCGCACACGTCCGCCGGCAAGACGGTCGTGGCGGAGTACGCGATCGCCCTGTCGAAAAAG
CACATGACCAAAACGATCTACACGTCCCCGATCAAGGCACTGTCGAACCAGAAGTATCGC
GACTTCAAGACCACCTTCCAGGACGTCGGGCTGATCACCGGGGACATACAGATCGATCCG
ACCGCGTCCTGCCTCATCATGACGACCGAGATCCTGCGCTCGATGCTGTACTGCGGCAGC
GACATTACGCGCGACCTCGAGTACGTCATCTTCGACGAGGTGCACTACATCACCGACTCC
GACCGGGGGCACGTGTGGGAGGAGGTGCTGATCCTGCTGCCCGACCACGTCTGCATCGTG
ATGCTGAGCGCCACCGTGCCGAACACGATCGAGTTCGCCAACTGGGTGGGCAAGACGAAG
AAGAAGCGCGTGTGGGTCGTCAGCACGGCCAAGCGGCCGGTCCCGCTCGAGCACTACCTG
TACACCGGGTTTGGCGGCAAGTCGAAGGACGACTCCTTCCTGATCGTGAACGCGCAGAGC
CAGTTCGTGCAGGAGGGGTACCGGCGGGCGAAGGAAAGCTACGAGGCGAAGCAGGCGAAA
AGCACGGGCCGCCGCAACAACGGCCCCTACAGCCAGCGGCAGGAGCAAACCCTGTGGGTC
GGGCTGATCGATCATCTGCAGAAGAAGGAGAAGCTGCCGGTGGTTGCGTTCACGCTGTCG
CGCAACCGGTGCGACAACAACGCGGAAGCGCTCATGTCGTGCGATCTGACGACGGCGCGC
GAAAAGTACGCCATCACGTCGTTCTTCCAGCAGTGCCTGCAGCGGCTGGTGCCGGCCGAT
CGTGTGCTGCCGCAGGTGCAGCAGATCCAGAGCTGCCTCGAGCGGGGCATCGGCATCCAT
CACAGCGGCATCCTGCCCATCCTGAAGGAGATCGTGGAGATGCTGTTTGCCCGCGGACTC
GTGAAGATACTGTTCGCGACGGAGACGTTTGCGATGGGCGTTAACATGCCCGCGCGCACG
GTCATCTTTGACAGTACGCGCAAGTTCGATGGGCAGGCGTTCCGGCCGCTGCAACCGTCC
GAGTACACGCAGATGGCGGGCCGGGCCGGGCGGCGCGGTCTCGACAAGACCGGCACGGTC
ATCATCCTGTGCAAGCAGAACCTGCCGCTCGATGGCGAGCTGAAGACGATGATACTCGGC
AAGCCGGTCCGGCTGGAGTCGCAGTTCCGGCTGACGTACGCGATGATGCTGTACCTGTTG
CGGGTGGAGCTGGTGTCGGTTGAGAACATGATGCTGCACAGCTTCCGGGAGTTCGACAAG
CGCCAGCAGATGCCCCAGAGCAAGCTGGAGCTGAACCAGGTGCAGGAGAAGATGTCCGCG
CTGAGCAAGCTGAGTGATCATCTGCAGCCGCTGTGCGAGTTTTACGAAGCGGCCAGCGAG
TACCTTAACCTTCGAAATGAGCTGCTCCCCAAGCAACTGTGCCAACCGAAGGCAATCAAT
GAGCTTAAGGTAGGCCGCGTTGTCGTGGTAACGGACGAGCACCACTACAACAAGCTCGGC
ATACTGCTCTCCGTCTCGGTGCAGTCGCACAAAGAGCTGAAGCTGGTCGTGCTGGTGCTG
GATCATTGCGCGAGTGGCAAAACCCAGCCGGCATCGCCGGAAACGCTCAACCGGGGACCG
CTCTGGCATCAAATGCTGTCGCTCGCACTGCCCTACCAAACCTTCCTGCCCGAGGGTGTC
GGTGGCCACGCCGTGCTTACCCTCGCTCCGGTGAATCTGATCGAGCTGACCAAGCACACG
ATCAAGTGCGACGCGAACGCCATCATCCGCAGCTGGGAGTATCGGCTCATACCGCGGTTC
CGCGATGCGCCCCCGTCCCAGTCGACGATTGAGGCCGTCGCTGCGCTGGCCGAACTGAAT
GCGACGGTGGTGCAGGCCGGGTCCGTCACTGGCACGCTCGAGCTGGTTCGGTTCCCGCGC
GATCTAACCAATCTCGAGCTATCGCAACAGCTGCAGACAGCCCAGGGCCGGCTGAACCGT
TGGCTGCCGTACACGGGCATGGCCGACTTTGAGCACGAGTTTGCTGTGGTGTACGATCGC
AAGCAGCTCGAGCGGAAGCTGGACGAGCTCAAGTACCAGGCGTCGTACGAAAGTCTCTCG
CTGTACCCGGACTACTGCCGGAAGCTGCAGGTGCTGCAGGAGCTCAAGTACATCGACGAT
ATGCAGCAAGTGGCCATGAAGGGCCGTGTCGCTTGCGAGATGGGCCAGAACGAGCTGATG
ATAACGGAGCTGGTGATGCGCAACATACTGACCGATCTGCAGCCGGCCGAAATCGCTGCC
CTGCTCTCCAGCCTGGTGTTTCAGGCGAAATCGGACGTCACTCCCAAGCTGACCGAGACG
CTCCAAAAGGCCGAGGCACAGTTTCGCGAGGTGGAAAACGACATCCGGCTGGTGGAGCGC
CAGTACGGCGTGACTGATGTGTGCAAAAAGGAGGAGCTCAACTTTGGCCTGACCGAGGTG
GTGTACGAGTGGGCGCGCAACAAACCGTTCGCCGAAATTATGCTGCTGACCGACATCAAG
GAGGGCATTATCGTGCGCTGCATCCAGCAGCTGAACGAGACGCTGTGCAATGTGAAGGAC
GCGGCGCGCATCATCGGCGATCCGGTGCTGCACAGCAAGATGGAGGAAGCGTCGAACGCG
ATCAAGCGCGACATCGTGTTTGCGGCCAGTCTGTACACCTCCAGCACACCGATCGTGATT
GGGGATGTGTAA

>AEPI003917-PA_Anopheles_epiroticus
ATGAGTGCGTTTAGTACGTTAGCATTTTCGGCGGCAGAATTCACCAACCTGCTTCCAGTG
ACAGCGGTGATCGTGTGCATCGGAGCCACGATCATGTTCCTGATCAAGGCCGCCGTGATA
CTTCGAGTGCAGGCCGATGACGTGCTGAGGCCGTCGAACGTAACGCAGCAGAACCATAAC
GTGCATGTACCGCGCCTCAAAATGACCCGAGTCCACATACCGTTCACATTTCGGCTGCTC
GACGCGGGAAACAATTCGTTTGACGAGGTACGCCTAGCGGTGTCCAGTCAGGTGAAGTAC
TCGCTGCAAGCGTTCTGGGGCGTATCGATCCGAGAGCTGCATGTGTCGCTGTGGAGAACG
TGGAACGACCTGCGGGACGCATCGAACTCACACATCGTCGATTCCAGCTACTGTCAGCAA
CTGGCAACTAACGTAAGGTCTGACTTCACTGCCTTGTACTGCGATATCATACGGCGTAAG
GGACCAGCCCTTGGTAGCCCGATCGTATATACCTTTTATTCGGAATGCTGTCAACCACAC
TCCGAGCATGTGATCGCGCTGCAGTCACCGAAGCCACCGTTGATCCTGGGCGCACCGCCG
AGACTCGCCTATCCGCTAGTAGTGTTTATGATCCGTGAAACGGAACCAGAGGAGCTACTG
CATCCAGACGAGACTGTAATTCTGGTAAACGTCGTCCATTTGCGGGATCCGGTCTGTCCA
CTGCCGACGTCTATTTTGGCCCAGTACTTGAAGCAGGCGAGCGGTCAACTATCTTGTTTA
AAGCAACTCTATCTGGCCACCGGTGATCCCATGACGGCGGACGAAACAACAACTACTACC
AATGGGGGTAATGGTGGCGCCTCGGGCGGCAACGGTGGAAGCGGAAATGGGTCCACAGGA
ACGGCTCATCCAACCGGTACGCTATCACTAGCGGAACCGGTAGCCTGCGCCGGTAATAAT
GAGCCGCTCCTCTGTTCCGATTCGGCCCCACGAGACTGCCCGGTCGGGGAGCAGCTGTGC
GTCGTGTGCCATTACTTTCCACTCTCCCGGGCGCTACTACCTTGCCGACATACGTGCATC
TGTGCAGTTTGCTTCTCCAAACTGGACCGGTGCCCTATGTGTCGGGCGACGATAACGAGC
TACTTCTGCATACGAACCGAGGAATATCTACCGGCTAATTCGACAAACGAGCTTAAGGTC
AACGGCAAACCGAAGGGAACCGTTCACTGGCTGGACGCGCTTAACGATCGGCTAACCGAT
TTTCTGGGCTTTCGAGTAGCAAGAAAGGATAAGGATCATCCGGCCTGGTTGAAGGAACCA
CCACCAATCGTGGAAGACACGGAAGATCTACTGCGGGCGTTCATTCTCGAACCGAAAATT
CCGATACACGATCCTAAACCCTACTTTGCACCGCGGCACCCATCCGTGGAACAGTTGTAC
GACATTCCGCCAGCACCCATCAGCACCCGGATCGTACCGGAACGCTGCCCAGAGACGGGC
AGGGTGCTCGACTTTATCGAAACACTGGTACACAATGCTGGATCGACGGCAAAAAACTCA
ATGTCGCTGCAGCGTGAACCAACCGAGTCGATCGACACGGCCCGTGGATCCGCATCGTAC
TTTCCCTTCTGGCCTGGGGGATTTGACGAGCCGGAAACGGTGCTAGCTGGCCTGATGCCC
AGTCCGTTGTTTGAGACAGATCTGAAATCATGTCCTCCCGGGTTTGCTACGGGCGTGGAG
TTTGAAACACGGAGTCAAATGGACAGTACTGGCACGGGAGACAGTGGAAAGGGTGGTGTG
ATCGACTTACTGTCAGCGATTGCCGGCGATGAAGGGTTCGTCGAGCTGCTTTCGGATGAA
TATCAAACGCAAGCGCCCGACCGAACCGATAAAGAAGAAACTAGCAAACCGCTTCCACAA
GATGTCGACGAAGGGGATTTGCTAACGGTGGACCGTGAACGAGGAGTCATCGAAGGAGAG
GTGTTAAAAATTTCCAACGTCAATAATAACGCACTTCAAGCGGCAGAGTGGGCCGAAATG
CTGGACATTTCAAAACCGGTCGACGATTTCTACGTCAAAATTCCCGCAATGGCGCACCGC
TTTCCGTTCGAGCTGGACATTTTCCAGAAGCAAGCGATTCTTAAGCTCGAAGAGCACAGT
CACGTGTTTGTAGCGGCCCATACATCCGCAGGCAAAACCGTGGTGGCCGAGTATGCGATC
GCGTTGTCCAAAAAGCACATGACTAAAACGATCTACACGTCACCGATCAAAGCGTTGTCC
AATCAGAAGTACCGCGATTTTAAGACCACCTTTCAAGACGTCGGTCTCATTACCGGCGAC
ATACAAATCGATCCTACCGCTTCCTGTCTGATCATGACGACGGAGATTCTGCGCTCGATG
CTGTACTGCGGAAGTGACATTACGCGCGACCTGGAGTACGTCATCTTTGACGAGGTACAC
TACATTACCGACTCCGACCGTGGACATGTATGGGAAGAGGTGCTGATCCTTCTGCCCGAC
CATGTGTGCATCGTGATGCTGAGCGCCACCGTACCTAACACGATCGAGTTCGCGAACTGG
GTGGGGAAAACGAAGAAAAAGCGCGTGTGGGTGGTCAGTACGGCCAAACGGCCCGTCCCG
CTCGAACACTACCTGTACACCGGATTTGGCGGTAAATCTAAGGATGACTCGTTCCTGATC
GTCAACGAGCAGAGCAAGTTCGTGCAGGATGGCTACCGGCGGGCGAAGGAAAGCTTTGAG
GCGAAGCAGGCCAAAAATACTGGCCGTCGTAATGGGCCGTACAGCCAGCGGCAAGAGCAA
ACCCTTTGGGTCGGTCTTATCGATCACTTGCAGAAGAAGGAAAAGTTACCGGTCGTTGCA
TTCACGCTATCGCGCAATCGGTGCGACAACAATGCGGAAGCGCTCATGTCGTGCGATTTG
ACGACGGCTCGTGAAAAGTACGCCATTACGTCGTTCTTCCAGCAGTGCCTGCAGCGGCTC
GTACCGGCCGATCGAGCACTACCGCAGGTGCAACAGATGCAGAGCTGTCTGGAACGTGGC
ATCGGCATTCATCACAGTGGCATCCTGCCCATCCTGAAGGAGATCGTTGAGATGTTGTTT
GCCCGCGGACTAGTCAAGGTACTGTTTGCGACGGAGACTTTTGCGATGGGCGTTAACATG
CCCGCTCGGACGGTCATCTTTGATAGTACGCGCAAGTTCGATGGACAAGCAGTGCGCCCA
TTGCAACCGTCCGAGTACACGCAGATGGCTGGACGTGCTGGACGCCGTGGGCTGGACAAG
ACTGGCACGGTCATTATACTGTGCAAGCAGAATCTTCCCATGGATGCTGAGCTGAAAACG
ATGATTCTTGGCAAGCCTGTACGGTTGGAGTCCCAGTTCCGGTTGACGTACGCAATGATG
CTGTACCTGTTGCGGGTCGAGCTAGTGTCGGTGGAGAACATGATGCTGCACAGCTTCCGC
GAGTTTGACAAGCGTCAGCAGATGCCCCAGAGCAAGCTGGAGCTAAGCAAAATTCAGGAG
AAAGTGTCCGCTCTTAGCAAGCTGAGTGATCATCTACAGCCGCTGTGCGACTTTTACGAA
GCAGCCTACGAGTACATCCAGCTGCGGAATGAACTAATCCCCAAACAACTTTGCCAGCCA
AAAGCAATCAACGAACTCAAAGCAGGCCGTGTCGTTGTGGTAACGGATGAACACCACTAC
AACAAGCTGGGAATACTGCTCTCCGTTACGGTACAATCGCACAAAGACCTGAAGCTGGTC
GTGCTAGTGCTGGACCATTATCCGACGGGCAGGGCCCTAAGCGCGCAGTCCGAAACGCTC
AACAGAGGAACGCTCTGGCATCAGATGCTATCGCTTGCACTGCCCTATCAAACGTTCCTG
CCCGAAGGTGTCGGTGGACATACGGTACTTACCCTTGCACCGGTGAACCTGATCGAAATA
ACCAAGCAGACGATCAAGTGCGATGCGAACAGCATCATACGAAGCTGGGAAAACCGACTA
ATTCCACGTTTTCGCGATGCGCCACCGTCTCAAACGACCGTTGAGGCCGTCGCTGCGTTG
GCCGAACTGAATACTACCGTTGCGCAAACGGGATCGGTGACGGGTGCGCTCGAGGTCGTC
AAGTTCCAGTGCGACCTAACAAATTTCGAGCTGACGAAGCAGCTGAAAGTGGCCCGGGAC
CGATTAAACCACTGGTTGCCGTACACCAACATTGCTGATTTCGAGCACGAGTTTGCGCTC
GTGTACGATCGCAAGCAGCTGGAGCGAAAGCTGGAAGAGCTAAAATACCAGGCGTCGTAC
GAAAGCCTTTCCCTTTATCCCGACTACTGCCGGAAGTTACAGGTACTCCAGGAGCTCAAA
TACATCGATGACATGCAGCAAGTCGCCATGAAGGGTCGTGTTGCCTGCGAGATGGGACAG
AACGAGCTGATGATAACGGAGCTAGTGATGCGCAACATACTGACCGATCTGCAGCCGGCC
GAAATCGCTGCTCTCCTTTCCAGTCTTGTGTTCCAGGCGAAAACGGACGTTACTCCAAAA
CTCACCGAAACGCTGAAAAAGGCTGAGGCACAGTTCCGGGAGGTAGAAAACGACATCCGG
CTAGTCGAGCGGCAGTACGGCGTTACGGATGTGTGTAAAAAGGAAGAGCTTAACTTTGGC
CTTACCGAGGTGGTGTACGAGTGGGCGCGCAACAAACCGTTCGCTGAAATTATGCTGCTG
ACCGACATCAAGGAGGGCATTATCGTACGGTGCATCCAGCAGTTGAACGAGACGCTGTGC
AACGTAAAGGACGCCGCGCGCATCATTGGTGATCCAGTGTTGCACAGCAAGATGGAAGAA
GCGTCGAACGCGATCAAACGGGACATCGTCTTTGCTGCCAGTTTGTACACATCCAGCACA
CCGATCGTGATTGGGGAAGTGTAA
