# Supplementary material for: The genome of the biting midge Culicoides sonorensis and gene expression analyses of vector competence for bluetongue virus
Source: BMC Genomics. 2018 Aug 22;19:624. doi: 10.1186/s12864-018-5014-1 (PMC6106943; doi:10.1186/s12864-018-5014-1)
Supplement: Supplementary file 3 — Supplementary Alignments. Zip file containing the gst-1 and ski2 CDS and protein sequences, the protein alignment obtained using T-Coffee as described in the Additional file 1: Supplementary Methods, and the protein alignment after removing variable positions (with a T-Coffee value < 6 as described in the Additional file 1: Supplementary Methods). (DOCX 267 kb) [file 12864_2018_5014_MOESM3_ESM.zip › gst1_prot.fas]

>TCONS_00026495
MGLDFYYLPGSSPCRAVQMTAKAVGVDLNLKLTNLMAGEHMKPEFLKLNPQHCIPTLVDN
GFSLWESRAIQVYLVEKYGKDDSLYPKDVQQRALVNQRLYFDMGTLYQRFADYWYPQLFG
KQPANPENFKKMEEAMGFLNTFLDGHKYAVGDKFTVADLALAASVATYEVSGFDFKPYPN
VQKWFALCKTTLPGYDLNEAGCQEFKKYFP


>GMOY002000_PA_Glossina_morsitans
MKEIENIIHIEIWDPLHMYCAWCKKVKYTYNEASRTACTFLTMDLYYLPGSAPCRSVIMT
AKALGLQLNKKLLNLMAGEQMKPEFLKLNPQHTIPTLVDGDFSIWESRAIMVYLVEKYGK
TDSLFPKCPKKRAIINQRLYFDMGTLYKSFADYYYPQIFSKAPADPEMHKKIETAFDFLN
TFLEGQQYAAGDTLTVADIALLATVSTFEVAGFDFSKYPNVAKWYANAKTVTPGFDENWQ
GCLEFKKFFN


>FBpp0082045_Drosophila_melanogaster
MDLYNMSGSPSTRAVMMTAKAVGVEFNSIQVNTFVGEQLEPWFVKINPQHTIPTLVDNLF
VIWETRAIVVYLVEQYGKDDSLYPKDPQKQALINQRLYFDMGTLYDGIAKYFFPLLRTGK
PGTQENLEKLNAAFDLLNNFLDGQDYVAGNQLSVADIVILATVSTTEMVDFDLKKFPNVD
RWYKNAQKVTPGWDENLARIQSAKKFLAENLIEKL


>AARA015840_PB_Anopheles_arabiensis
MDFYYLPGSAPCRAVQMTAAAVGVELNLKLTDLMKGEHMKPEFLKLNPQHCIPTLVDEDG
FVLWESRAIQIYLVEKYCAHDPALAERLYPGDPRRRAVVNQRLFFDVAILYQRFAEYYYP
QIFGKKVAGDPDRLRSMEQALEFLNTFLEGERFVAGGDDPTIADFSILASIATFEAAGYD
LRRYENIHRWYEQTGNIVPAADKNLAGAKIFGLYFRQK


>FBpp0082047_Drosophila_melanogaster
MDFYYHPCSAPCRSVIMTAKALGVDLNMKLLKVMDGEQLKPEFVKLNPQHCIPTLVDDGF
SIWESRAILIYLVEKYGADDSLYPSDPQKKAVVNQRLYFDMGTLFQSFVEAIYPQIRNNH
PADPEAMQKVDSAFGHLDTFLEDQEYVAGDCLTIADIALLASVSTFEVVDFDIAQYPNVA
RWYENAKEVTPGWEENWDGVQLIKKLVQERNE


>ACOM033224_PA_Anopheles_coluzzii
LFDFSSCLTPMLNPQHCVPTLVDNGFALWESRAIMCYLVEKYGKPCNNDSLYPTDPQKRA
IVNQRLYFDMGTLYQRFGDYYYPQIFEGAPANETNFAKIGEALAFLDTFLEGERFVAGGN
GYSLADISLYATLTTFEVAGYEFSAYLNPQHCIPTLVDNGFALWESRAIQIYLAEKYGKD
DKLYPKDPQKRAVVNQRLYFDMGTLYQRFADYHYPQIFAKQPANPENEKKMKDAVGFLNT
FLEGQEYAAGNDLTIADLSLAATIATYEVAGFDFAPYPNVAAWFARCKANAPGYALNQAG
ADEFKAKFLS


>SCAU011791_PA_Stomoxys_calcitrans
MDFYYLPVSAPCRSVIMTAKALGVELNKKLLQISKRENLKPEFLKINPQHCIPTLVDGDL
TLWESRAIMVYLVEKYGKQDDPLYPSCPKKRALINQRLHFDLGTLHTSFANYFYPKFFTK
KPIGPEVYKKLEAALEFLDIFLSESKYVAGDTMTLADFAILATVSTIEVASVDLSKYPNI
SRWYNEIGETAPGADENRAGVLEYKKYI


>SCAU010415_PA_Stomoxys_calcitrans
MDFYYMAESAPCRSILMTAKALNISLNKKILDLSKGEHLKPEFLKINPQHCIPTLVDGDF
NLWESRAIIVYLVEKYGKKDDPLYPNCPKKRAVINQRLYFDLGTLYKSFAEYFYPKFFFK
QPVEPEVYQKLETALEFLNVFLSESKYVAGDTMTLADLAILATVSTMEVGNVDVSKYEHI
NRWYNVMKETAPGADENHAGVLAYRTFIEKNSKK


>MDOA004450_PA_Musca_domestica
MDFYYLPPSPPCRAVDMCAQAVGVTLNKKIVHLMDGEHMNPEFLKLNPQHCVPTIVDDGF
VLWESRPILIYLAEKYDKSGQLYPKVPKTKAIINQRLYFDMGIFFKSFMDYYRPILMFNL
PADPEKFKEVQNAFEMLDTFLTSKPYVADTDTYTIADISLVSTMTNFESAGFDYSNYPNV
AKWYANCKQVIPGYECYRLQRYEIF


>GBRI008723_PA_Glossina_brevipalpis
MDLYYLPGSAPCRAVIMTAKALGLELNKKLLNLMAGEQMKPEFLKLNPQHTIPTLVDGDF
SIWESRAIMVYLAEKYGKTDSLYPKCPKTRAIINQRLYFDMGTLYKSFADYYYPQIFTKA
PADPEMLKKIETAFEFLNTFLDGQQYAAGDTLTLADIALLASVSTFEVAGFDFNKYPNVA
KWYTNAKTVTPGFDENWQGCLEFKKFFN


>SCAU013637_PA_Stomoxys_calcitrans
MDFYYQPGSTPCRAVLMTAAALGIELNKKLLDVQGGENKTPEFLKLNPQHTIPTLVDGDF
SIWESRAIMTYLVEQYGKDDDSLYPKCPKKRAIINQRLYFDMGTLYKSIAEYYLPQMMKK
EAPNAEAYKKLETAFELLNTFLEGEKFVAGNDLTLADLAMFAMVSSLVAIGFDVSKYANV
SKWYDYLSVNAPGAKENWEGCLITKKFVEERMPKQ


>MDOA012670_PA_Musca_domestica
MDLYYFPISSPCRSVLMTAKALGIELNKKPLRVFKGEQLAPEFLKINPQHTIPTLVDNDF
VLWESRAIMIYLVEKYGKQDDPLYPSCPKKRALINQRLYFDMGTLYKSYSDYFYPQVKQN
KPADPELLKKIYAALEMFNTLLATSKYAAGDTLTLADLALLASVSTMDVYDIDVRKYENV
ARWYDLVKETAPGADENWAGCLERKEFFKTLKQQQ


>AFAF007182_PA_Anopheles_farauti
MDFYYLPGSAPCRAVQMTAAAVGVDLNLKLTNLMAGEHMKPEFLKLNPQHCIPTLVDEDG
FVLWESRAIQIYLVEKYCTHDAALAERLYPRDPRRRAVVHQRLFFDVAVLYQRFAEYYYP
QIFGQKLPQGDPGRLRAMEQALEFLNTFLEGGERFVAGGDGPTIADLSILASIATYEAAG
YDLRRYENINPQHCIPTLVDNGFALWESRAICAYLAEKYGKDDKLYPKDAQKRAVVNQRL
YFDMGTLYQRFADYYYPQIFAKQPANPENEKKMKDAVDFLNTFLNGHKYVAGDSLTIADL
SILATVSTYDVAGFDLAAYPHVAAWYENIRKEAPGTTINQAGIEEFKKYFEKSFFPTLSQ
LNPQHCVPTLVDDGFALWESRAIMCYLVEKYGKSATGERLLPSDPQRRAIVNQRLYFDMG
TLYQRFGDYYYPQIFEGAPANESNYAKIGEALAFLDTFLDGGAKFVAGGDSFSLADISIY
ATLTTFLVAGYDFSRFGNVLRWYKSMSDSIPGAETNRMWAEAARPFFDKLNPQHCIPTLV
DNGFSLWESRAIQIYLVEKYGKDDKLYPKDPQKRAVVNQRLFFDMGTLYQRFGDYWYPQI
FAKQPANPENEKKMKEAVGFLNTFLEGQEYAAGNDLTIADLSLAASIATYEVAGFDFAPY
PNVAAWLARCKANAPGYALNQAGADDFKAKFLS


>MDOA006158_PA_Musca_domestica
MDFYYLPLSAPCRSVLMTAKALGIELNKKLLNLFEGEHLKPEFLKINPQHTIPTLVDNGF
ALWESRAIMVYLVEKYGKQDDPLYPSCPKKRALINQRLYFDMGTLYQGFANYFYPQFKEK
KPADPELFKKFEVTLDFLNTFLSESKYAAGDSLTLADLALLASVSTFEAVNIDVSKYEHI
ARWYALVKETAPGADENWAGALEMKTLIPKLFLQPSTSKPTIMDFYYLPGSAPCRSVLMT
AKALGIELNKKLLNLQAGEHLKPEFLKINPQHTIPTLVDGDFALWESRAIMVYLVEKYGK
TDSLFPKCPKKRAVINQRLYFDMGTLYKSFADYYYPQVFAKAPADPELFKKIETAFDFLN
TFLEGHEYAAGDSLTVADLALLASVSTFEVASFDFSKYPNVAKWYANLKTVAPGWEENWA
GCLEFKKYFS


>SCAU006092_PA_Stomoxys_calcitrans
MTLDFYYLPVSAPCRAVIMTAKALGVELNKKTLDLYGGEHLKPEFLKINPQHTIPTLVDD
GFAIWESRPIMIYLVEKYGKEDDPLYPSCPQQRAVINQRLYFDMGSLYKSFAEYFYPQVK
EKKPADPEMFKKFEAAMEFLDLFLSTSKYVAGDNMTLADLSILATVSTIEIAQIDFSKYE
HLSKWYAGIKDTAPGADENWAGCLECRKFVENS


>ASIS011111_PA_Anopheles_sinensis
MDFYYLPGSAPCRAVQMTAAAVGVELNLKLTNLMAGEHMKPEFLKLNPQHTIPTLVDNGF
ALWESRAIQIYLAEKYGKDDKLYPKDPQKRAVVNQRLYFDMGTLYQRFADYHYPQIFAKQ
PANPENEKKMKEAVGFLNTFLEGQEYAAGNDLTIADLSLAATIATYEVASFDFTPYPNVQ
AWLARCKANAPGYELNQAGADEFKAKFLS


>CLEC013063_PA_Cimex_lectularius
LILSAFILALLHWLPTTLDPLQGNSFQADAVGILLQHSSFLLWLVFNIVAPVTEKKKSDK
MTVDYYYTAGSAPCRCVLLTAKAVGVELNLKPTNLMKGEHLTPEFLKLNPQHTVPTLVDD
GLVLTESRAIMCYLANKYAKDDSLYPKDPAKRAMVDSRLYFDMGTLYARFGDLYKAKKLD
EALGFLDGFLAKTAWVAGDNMTIADFCLAASVSTFEVVGVNLAKHANVTKWLQKCKTTMP
GYKEANQEGVEAFEKAFCGKLKK


>AMIN004190_PA_Anopheles_minimus
MDFYYLPGSAPCRAVQMTAAAVGVELNLKLTNLMAGEHMKPEFLKLNPQHTIPTLVDEDG
FVLWESRAIQIYLVEKYCAHDETLAERLYPSDPRRRAVVHQRLFFDVAVLYQRFAEYYYP
QIFGKKVAGDPDRLRSMEQALEFLNTFLEGERFVAGGDDPTIADFSILASIATFEAAGYD
LQRYENIHRWYERTSEIINPQHCIPTLVDNGFALWESRAICTYLAEKYGKDDKLYPKDPQ
KRAVVNQRLYFDMGTLYQRFADYYYPQIFAKQPANPENEQKMKDAVSFLNTFLDGHKYVA
GESLTIADLTVLATISTYDVAGFELSKYPHVAAWYENIRKEAPGAAINQAGIEEFKKYFE
KWLDMISARTLNPQHTVPTLVDNGFSLWESRAIQIYLVEKYGKDDKLYPKDPQKRAVVNQ
RLYFDMGTLYQRFGDYWYPQIFAKQPASAEKEEKMKEAVAFLNTFLEGNNYAAGNDLTIA
DLSLAASIATYEVAGFDFAPYPNVAAWLARCKANAPGYDLNQAAPCRAVQMVAQAVDVKL
NLQYLDLMAGAHRTPKFTKLNPQQTIPTLVDGGLVLCESRAALIYLCDRYAKEENDWYPR
DITQRAIINQRLFFDACVLYPRFTDFYHPQVFGNAAPDGRKRAVFERSVEVLNHFLGEHE
FVAGSKMSIADISIFATLTTACVLGFGLKQYANVDRWYRTMMESCPGAQVNVAGAKEFLS
YK


>ADAC000834_PA_Anopheles_darlingi
MCYLVEKYGAQQHETLYPRDDPERQAVINQRLYFDMGTLYQRFGDYYYPQIFEGAPACEE
NYRKIAEALDFLELFLAGNGDGGCRRYVAGGDCLTLADISIYATLTTFEVAGYKFESYSN
VSAWYKRMADTIPGAATNRTWAEAARPFFEKLNPQHTIPTLVDNGFPMWESRAIQIYLVE
KYGKDDKLYPKDPQKRAVVNQRLFFDMGTLYQRFGDYWYPQIFAKQPANPEAKKKMEEAV
GFFNTFLEGHEYAAGSDLTIADLSLAASIATYEVAGFDFTPYPNVQAWLARCKANAPGYA
LNQAGADEFKAKFLS


>AMEM018991_PC_Anopheles_merus
MDFYYLPGSAPCRAVQMTAAAVGVELNLKLTDLMKGEHMKPEFLKLNPQHCIPTLVDEDG
FVLWESRAIQIYLVEKYCAHDPALAERLYPGDPRRRAVVHQRLFFDVAILYQRFAEYYYP
QIFGKKVAGDPDRLRSMEQALEFLNTFLEGERFVAGGDDPTIADFSILASIATFEAAGYD
LRRYENIHRWYEQTGKIVPAADKNLAGAKIFGLYFKQK


>ACHR001931_PA_Anopheles_christyi
MTVDKTLVLIATLRHCTKLLFLSIRFDTVPRTSFPLITMDFYYLPGSAPCRAVQMTAAAV
GVELNLKLTDLMAGEHMKPEFLKLNPQHCIPTLVDEDGFVLWESRAIQIYLVEKYCAHDS
TLAENLYPGDPRRRAVLHQRLFFDVSVLYQRFAEYYYPQIFGKKVAGDPDRQRSMEQALE
ILNTFLEGERFVAGGDNPSIADFSILASIATFEAAGYDLQRYENIYRWYEQTSKIINSQH
CIPTLVDNGFALWESRAISMYLAEKYGKDDKLYPKDPQKRAVVNQRLFFDMGTLYQRFAD
YYYPQIFAKQPANPENEQKMKDAVSFLNTFLDGQTYVAGDNLTIADLAILATISTYDVAG
FDLAKYAHLTAWYENIRKEAPGAAINQAGIEEFKKYFEKSPFVDFSSCLTPVLNPQHCVP
TVVDNGFALWESRAIMCYLVEKYGKSANDSLYPSDPQRRAIVNQRLYFDMGTLYQRFGDY
YYPQIFEGAPANEANFAKIGEALAFLNTFLDGERFVAGGNGFSLADISVYATLTTFEVAG
YEFSTYEHVVQWYKSMADFIPGAETNRSWAEAARPFFDKLNPQHCIPTLVDNGFALWESR
AIQIYLVEKYGKDDKLYPKDPQKRAVVNQRLFFDMGTLYQRFGDYHYPQIFAKQPANPEN
EKKMKEAVGFLNTFLEGQEYAAGNDLTIADLSLAASIATYEVAGFDFAPYPNVLAWLARC
KANAPGYALNQAGADEFKAKFLAPIKCGTRNLTHASHRSATVPITIVAMLDFYYLPGSAP
CRAVQMVAEAVDVKLNLKYLDLMAGAHRSPQFTKLNPQRTIPTLVDGSLVLCESRAALIY
LCERYAKKDDEWYPQDTIQRAIVNQRLFFDACELYPKFANFYHPQVFGNASPDGRKRLAF
EKAVELLNTFLSEHEFVAGSKMTIADISLFATLATACVLGFILRPYGHVDRWYGTMLASC
PGAQANVAGAKEFLTYK
>SCAU008450_PA_Stomoxys_calcitrans
MDFYYMPLSAPCRAVIMTAEALGIKLNKRFLDLYAAEHLKPEFLKINPQHCVPTLVDGDL
KLWESRAIMVYLVEKYGKEDHPLYPKCPKKRAVINQRLYFDMGTLFKPFADWFYGQVYYK
KPADPELYKKIEMALDFLNTFLSETKYVAGDNMTLADLAVLASVSTMDVANLDFSKYEHV
TRWYKGLKDTAPAAAENWAGCLDYKKIM


>AMAM022257_PA_Anopheles_maculatus
LNPQHCIPTLVDEDGFVLWESRAIQIYLVEKYCAHDADLAERLYPRDPRRRAVVHQRLFF
DVALLYQRFAEYYYPQIFGKKVAGDPDRLRSMEQALEFLNTFLEGERFVAGGDDPTIADF
SILASIATFEAAGYDLRRYENIYRWYQSTTEIVPAADKNINPQHCIPTLVDNGFALWESR
AICTYLAEKYGKADKLYPKDPQKRAVVNQRLYFDMGTLYQRFADYYYPQIFAKQPANAEN
EQKMKDAVSFLNTFLDGQKYVAGDSLTIADLTILATVSTYDVAGFDLSKYPHVAAWYENI
RKEAPGAAINQAGIEEFKKYFENEVPFLTLFSSLCAEKYERSQLNPQHCVPTLVDNGFAL
WESRAIMCYLVEKCGNSTNESLYPSDPQRRAIVNQRLYFDMGTLYQRFGDYYYPQIFEGA
PANDSDYAKIGEALSFLDTFLEGEQFVAQGNAISLADISV


>FBpp0082041_Drosophila_melanogaster
MDFYYMPGGGGCRTVIMVAKALGLELNKKLLNTMEGEQLKPEFVKLNPQHTIPTLVDNGF
SIWESRAIAVYLVEKYGKDDYLLPNDPKKRAVINQRLYFDMGTLYESFAKYYYPLFRTGK
PGSDEDLKRIETAFGFLDTFLEGQEYVAGDQLTVADIAILSTVSTFEVSEFDFSKYSNVS
RWYDNAKKVTPGWDENWEGLMAMKALFDARKLAAK


>AQUA009869_PD_Anopheles_quadriannulatus
MDFYYLPGSAPCRAVQMTAAAVGVELNLKLTDLMKGEHMKPEFLKLNPQHCIPTLVDEDG
FVLWESRAIQIYLVEKYCAHDPALAERLYPGDPRRRAVVHQRLFFDVAILYQRFAEYYYP
QIFGKKVAGDPDRLRSMEQALEFLNTFLEGERFVAGGDDPTIADFSILASIATFEAAGYD
LRRYENIHRWYEQTGKIVPAADKNLAGAKIFGLYFRQK


>SCAU001128_PA_Stomoxys_calcitrans
MDFYYMPLSPPCRSVLMTAKAVGVELNKKYLNLMAGEHMKPEFLKINPQHCVPTLVDGDF
ALWESRPIMIYLVEKYGKKDDSLYPCCPKKRAIINQRLYFDMGTLYKSFAEYYYPKSFYG
KPLDEEAFKKLESAFEFLNTFLSGSKYVAGDSMTLADFAIMASLSTMVEVANVDISKYEK
VAKWYNCLKDTVPAADENWEGIEEFKKFVNK


>MDOA011215_PA_Musca_domestica
MDFYYLPLSAPCRSVIMTAKALGIELNKKLLNLFEGEHMKPEFLKINPQHTIPTLVDNGF
AMWESRAIMVYLVEKYGKQNDPLYPSCPKKRALINQRLYFDMGTLWKSYADYTYPQFREN
KPADPELFKKFESALEFLNIFLSQSKYAAGETMTLADLAILASVSTFDVVQMDLSKYEHI
LRWYNMLKDTAPGAAENWAGCLEMKKYFKK


>SCAU008424_PA_Stomoxys_calcitrans
MDFYYLPPSPPCRAVEMAAKAVGVTLNKKIVNTAAKEQLNPDFVKINPQHTIPTIVDNGF
VLWESRPILIYLAEGYDKTGELYPKVPKTKAIINQRLYFDMGVFYKSFLEYYVPIMLRNQ
PADPEKFKDVEAAFELLDTFLTAKPYAADTDTYTIADIALVASMTNYEMAGFDYSKYANV
AKWYENCKRVIPGYEENVVSSKDLSYFQLTKQPTQGE


>ADAC000833_PA_Anopheles_darlingi
MDFYYLPGSAPCRAVQMTAAAVGVELNLKLTNLMAGEHMKPEFLKVNPQHCIPTLVDNGF
ALWESRAICTYLVEKYGKDEQLYPKEPQKRAVVNQRLYFDMGTLYQRFADYYYPQIFAKQ
PANAENEKKMKDAVDFLNTFLDGQKYVAGDHLTVADLSILATVSTYDVAGFELAKYPNVQ
KWYDSIRKEAPGAAINEAGIEEFKKYFEK


>AGAP004164_PC_Anopheles_gambiae
MDFYYLPGSAPCRAVQMTAAAVGVELNLKLTDLMKGEHMKPEFLKLNPQHCVPTLVDNGF
ALWESRAIMCYLVEKYGKPCNNDSLYPTDPQKRAIVNQRLYFDMGTLYQRFGDYYYPQIF
EGAPANETNFAKIGEALAFLDTFLEGERFVAGGNGYSLADISLYATLTTFEVAGYDFSAY
VNVLRWYKSMPELIPASDTNRSWAEAARPFFDKVKH


>SCAU010764_PA_Stomoxys_calcitrans
MDFYYHPLSAPCRAVIMTAKALNIELNKKFLDLLNAGEHLKPEFLQINPQHCVPTLVDGN
LKLWESRAIMVYLVEKYGKDDDPLYPKCPKKRALVNQRLYFDMGTLYTAFGAYFYSQIYG
KKPADAELLKKVENALEFLNIFLAESKYVAGDTMTLADLSILATAVTMEVASIDLSKFEH
VNRWYKELRDTAPAAEENVAGSLGYKKFM


>FBpp0310669_Drosophila_melanogaster
MDLYYRPGSAPCRSVLMTAKALGVEFDKKTIINTRAREQFTPEYLKINPQHTIPTLHDHG
FALWESRAIMVYLVEKYGKDDKLFPKDVQKQALINQRLYFDMGTLYKSFSEYYYPQIFLK
KPANEENYKKIEVAFEFLNTFLEGQTYSAGGDYSLADIAFLATVSTFDVAGFDFKRYANV
ARWYENAKKLTPGWEENWAGCQEFRKYFDN


>GAUT035969_PA_Glossina_austeni
MTDFYAHRHWTNANTIITTMQHEKKFLTMDLYYLPGSAPCRAVIMTAKALGLQLNKKLLN
LMAGEQMKPEFLKLNPQHTIPTLVDGDFSIWESLAIMVSLVEKYGKTDSLFPKCPKKRAI
INQRLYFDMGTLYKSFADYYYPQIFSKAPADPEMHKKIETAFDFLNTFLEGQQYAAGDTL
TVADIALLATVSTFEVAGFDFSKYPNVAKWYANAKTVTPGFDENWQGCLEFKKFFN


>AALF007572_PA_Aedes_albopictus
MDFYYLPGSAPCRAVQMTAAAVGVELNLKLTNLMAGEHMKPEFLKLNPQHTIPTLVDNGF
SLWESRAIMGYLVEKYGKDDKLYPKDPQKRALVNQRLYFDMGVLYQRFGDYWYPQIFAKQ
PANPDNFKKMEEAVGFLNTFLEGHQYAAGDELTIADLSLAASAATYEVAGFDFSKYPNVQ
AWLERCKKNAPGYDLNQAGADEFKAKFLSGM


>AALB015606_PC_Anopheles_albimanus
MDFYYLPGSAPCRAVQMTAAAVGVELNLKLTNLMAGEHMKPEFLKLNPQHCVPTLVDNGF
ALWESRAIMCYLVERYGAQHESLYPSNDPQRRAVINQRLYFDLGTLYQRFGDYYYPQIFE
GAPAVEENYRKIGEALGFLELFLAGEGGAQYVAGGDCLTLADISIYATLTTFEVAGYDFG
SYSNVAAWYKRMAESIPGAATNRTWAEAARPFFEKVKH


>SCAU014989_PA_Stomoxys_calcitrans
MHFYHTPLSAPCRAVTMTAKALGLQLNEIFVDLQSGAQFQPDFLKINPQHCVPSLVDGDL
RLWESRAIMIYLVEQYGRKDDPLYPSCPKKRGLINQRLYFDADSLYKNFAEYFYSQIFYK
KPANAELYQKLQSSLEFLNIFLSHSEYVAGDNLTLADLSILATVTTIDMGQIDLVKYANI
NRWYQSIRHTAPGAAENWAGVLGYKKFIDNTTNYNVFNN


>SCAU004223_PA_Stomoxys_calcitrans
MDFYYQPGSAPCRSVLMTAAALGIELNKKLLDVRGGENRTPEFLKLNPQHTIPTLVDGDF
SIWESRAIMTYLIEKYGKNDDILYPKCPKKRAIINQRLYFDMGTLYKAFSDYYYPQLLKQ
EAPNPEMYKKLEAAVEFLNTFLEGHKFVAGDELTVADLAIFANVSTMVAVDFDVSKFANV
SKWYEYLTVHAPGAKENWEGCLLLKKYIELNAPKK


>FBpp0082043_Drosophila_melanogaster
MDFYYSPRSSGSRTIIMVAKALGLELNKKQLRITEGEHLKPEFLKLNPQHTIPTLVDNGF
AIWESRAIAVYLVEKYGKDDSLFPNDPQKRALINQRLYFDMGTLHDSFMKYYYPFIRTGQ
LGNAENYKKVEAAFEFLDIFLEGQDYVAGSQLTVADIAILSSVSTFEVVEFDISKYPNVA
RWYANAKKITPGWDENWKGLLQMKTMYEAQKASLK


>MDOA009813_PA_Musca_domestica
MDLYYIPSSGPCRAVEMTAKALGVELNKKFLNLRKGEQFTPEFKKLNPQHTVPTLVDGDF
ILWESRVIMMYLCEKFDTAKKWYPECPKLRAIVQHRMIFDLSTLYQSFADYYYPTLLWGK
PVDHTKLKNIENAFKVFNILLEGKQFAAGDSVSIADISLLATVTNFDALKFDFSKYPNVA
AWYERCKTAVPGYAENFEACKIFEKIFRGKL


>SCAU013271_PA_Stomoxys_calcitrans
MDFYYLPGSAPCRSVMMTAKALGIELNKKLLNLQAGEHMKPEFLKINPQHTIPTLVDGDF
ALWESRAIMVYLVEKYGKTDSLFPKCPKKRAVINQRLYFDMGTLYKSFADYYYPQVFAKA
PADPEMFKKMETAFDFLNTFLEGHQYAAGDTLTVADLALLASVSTFEVAGFDFSKYANVA
KWYANAKTVAPGWDENWAGCMEFKKFFS


>FBpp0082046_Drosophila_melanogaster
MPNLDLYNFPMAPASRAIQMVAKALGLELNSKLINTMEGDQLKPEFVRINPQHTIPTLVD
NGFVIWESRAIAVYLVEKYGKPDSPLYPNDPQKRALINQRLYFDMGTLYDALTKYFFLIF
RTGKFGDQEALDKVNSAFGFLNTFLEGQDFVAGSQLTVADIVILATVSTVEWFSFDLSKF
PNVERWLKNAPKVTPGWEQNLESLQQGKKFLQDLQAAKEKEVKA


>AFUN016010_PD_Anopheles_funestus
MDFYYLPGSAPCRAVQMTAAAVGVELNLKLTNLMAGEHMKPEFLKLNPQHCIPTLVDEDG
FVLWESRAIQIYLVEKYCAHDPTLAERLYPQDPRRRAVVHQRLFFDVAVLYQRFAEYYYP
QIFGKKVAGDPDRLRSMEQALEFLNTFLEGERFVAGGDDPTIADFSILASIATFEAAGYD
LQRYENIHRWYERTSEIAPAADKNLEGAKIFGRYFTDK


>GAUT041784_PA_Glossina_austeni
MDLYYLPGSAPCRAVIMTAKALGLQLNKKLLNLTAGEQMKPEFLKLNPQHTIPTLVDGDF
SIWESRAIMVYLVEKYGKTDSLFPKCPKKRAIINQRLYFDMGTLYKSFADYYYPQIFSKA
PADPEMHKKIETAFDFLNTFLEGQQYAAGDTLTVADIALLATVSNFEVAGFDFSKYPNVA
KWYANAKTVTPGFDENWQGCLEFKKFFN


>MDOA011453_PA_Musca_domestica
MDFYYMPPSAPCRAVEMTAKAVGVELNKKVIDLTKGEHLKPEFVKINPQHTIPTLVDGDF
TLWESRAIMTYLCEKYDSSKKWYPECPKIRAIINQRMYFDMGTLYKSFADYYYPQIMKKA
PADPEMFKKIEQAFEFFNTFLDGKQFAAGDAVTVADIALLATVTNFEAAKFDLSKYANVA
KWYETCKTAVPGFAENVEACASFKKYFEN


>SCAU014717_PA_Stomoxys_calcitrans
MDLYYLPASAPCRAVAMTAEALGLKINKIYMNLQAGDHLKPEFIKINPQHTVPTLVDGDF
VIWESRAIMTYLVEKYGKVNDALYPACPRMRAVINQRLYFDMGHMYKTLGDYYYAMRDKQ
SADPVLYKNIEVAMRFFNSMLEGKQYAAGGDSLTLADLSLFSTVSSFDAMIDFDFSKFPN
VAKWYTTLKGMVPGAAENWAGCMELKKSYDSLKSSL


>FBpp0099824_Drosophila_melanogaster
MVDFYYLPGSSPCRSVIMTAKAVGVELNKKLLNLQAGEHLKPEFLKINPQHTIPTLVDNG
FALWESRAIQVYLVEKYGKTDSLYPKCPKKRAVINQRLYFDMGTLYQSFANYYYPQVFAK
APADPEAFKKIEAAFEFLNTFLEGQDYAAGDSLTVADIALVATVSTFEVAKFEISKYANV
NRWYENAKKVTPGWEENWAGCLEFKKYFE


>GPAI029367_PA_Glossina_pallidipes
MTDFYAHRRWINANAIIATMQHEKKFLTMDLYYLPGSAPCRAVIMTAKALGLQLNKKLLN
LMAGEQMKPEFLKLNPQHTIPTLVDGDFSIWESRAIMVYLVEKYGKTDSLFPKCPKKRAI
INQRLYFDMGTLYKSFADYYYPQIFSKAPADPEMYKKIETAFDFLNTFLEGQQYAAGDTL
TVADIALLATVSTFEVAGFDFSKYPNVAKWYANAKTVTPGFDENWQGCLEFKKFFN


>GFUI053260_PA_Glossina_fuscipes_fuscipes
MASEGNNFTSSKFKTMDLYYLPGSAPCRAVIMTAKALGLQLNKKLLNLMAGEQMKPEFLK
LNPQHTIPTLVDGDFSLWESRAIMVYLVEKYGKTDSLYPKCPKKRAIINQRLYFDMGTLY
KSFADYYYPQIFSKAPADPEMHKKIETAFDFLNSFLQGQQYAAGDTLTVADIALLATVST
FEVAGFDFSKYPNVAKWYANAKTVTPGFDENWQGCLEFKKFFN


>ACUA025128_PA_Anopheles_culicifacies
MDFYYLPGSAPCRAVQMTAAAVGVELNLKLTNLMAGEHMKPEFLKLNPQHTIPTLVDEDG
FVLWESRAIQIYLVEKYCAHDETLAERLYPRDPRRRAVVHQRLFFDVSVLYQRFAEYYYP
QIFGKKLAGDPDRLRSMEQALEFLNTFLEGERFVAGGDDPTIADFSILASIATFEAAGYD
LQRYENIYRWYKRTSEIINPQHCIPTLVDNGFALWESRAICAYLAEKYGKDDKLYPKDPQ
KRAVVNQRLYFDMGTLYQRFADYYYPQIFAKQPANPENEQKMKDAVSFLNTFLDGHKYVA
GESLTIADLTVLATVSTYDVAGFDLSKYPHVAAWYENIRKEAPGAAINQAGIEEFKKYFE
NDPQRRATINQRLYFDMGTLYQRFGDYYYPQIFEGAPANESNYAKIGEALTFLDTFLEGE
RYVAKGKAISLADISIYASLTTFEVAGYDFSAYGNINPQHCIPTLVDNGFSLWESRAIQI
YLAEKYGKDDKLYPKDPQKRAVVNQRLYFDMGTLYQRFADYWYPQIFAKQPASAEKEEKM
KEAVGFLNTFLEGQEYAAGNDLTIADLSLAASIATYEVAGFDFAPYPNVAAWLARCKANA
PGYDLNQAGADDFKAKFLS


>AATE007401_PA_Anopheles_atroparvus
MDFYYLPGSAPCRAVQMTAAAVGVELNLKLTNLMAGEHMKPEFLKINPQHTIPTLVEVAD
GFFLWESRAIQIYLVERYCTDDAARERLYPSEPRRRAIVHQRLFFDVAVLYQRFAEYYYP
QIFGQKLPGDPARLRSMEQALEFLNAFLEGERFVAGGDTLTIADLSILASIATFEVAGYD
LARHANVHRWYQETKAIAPAAEKNAEGAKINPQHCIPTLVDNGFALWESRAICTYLAEKY
GKDDKLYPKDPQKRAVVNQRLYFDMGTLYQRFADYYYPQIFAKAPANPENEKKMKDAVDF
LNTFLEGQKYAAGDSLTVADISLLATISTYDVAGFELAKYPNVVAWYENIRKEAPGAAIN
QAGIEEFKKYFEK


>ASTE016000_PD_Anopheles_stephensi
MDFYYLPGSAPCRAVQMTAAAVGVELNLKLTNLMAGEHMKPEFLKLNPQHCIPTLVDEDG
FVLWESRAIQIYLVEKYCANDAALAERLYPRDPHRRAVVHQRLFFDVALLYQRFAEYYYP
QIFGKKVAGDPNRLRSMEQALEFLNTFLEGERFVAGGDDPTIADFSILASIATFEAAGYD
LQRYENIYRWYKTTSEIVPAADKNLEGAKIFGRYFTEK


>PHUM189430_PA_Pediculus_humanus
MPIDIYYLPGSPPCRAVLLTAKALGLEMNLKRLELMKGEHLKPEFLKINPQHTIPTIIDN
GFCMWESRAIMAYLVDQYGKDDKLYPKDIKQRALVDQRLFYDATNLYPRLGDYYYPYMFG
RGPMEPAKKEKLDQSFEVLNNFLDGQKWAAGPNMTIADLTLAASISTCDALGYPIEKYPN
VQSWYTRIQKEAPGYEVNASGTEAFKQLYITLTSKK


>FBpp0082042_Drosophila_melanogaster
MVGKALGLEFNKKIINTLKGEQMNPDFIKINPQHSIPTLVDNGFTIWESRAILVYLVEKY
GKDDALYPKDIQKQAVINQRLYFDMALMYPTLANYYYKAFTTGQFGSEEDYKKVQETFDF
LNTFLEGQDYVAGDQYTVADIAILANVSNFDVVGFDISKYPNVARWYDHVKKITPGWEEN
WAGALDVKKRIEEKQNAAK


>SCAU006592_PA_Stomoxys_calcitrans
MDFYYMPPSAPCRSVEMTALAVGVKLNKHVLDLTKGEQLKPEFVKINPQHTIPTLVDNGF
ALWESRAILVYLCEKYDSSKKWYPNCVKTRAIVNQRLYFDMGTLYKSFADYYYPQIMKKA
PADPEMFKKIETAFEFFNTFLDGKKFAAGDSPTVADIALLSTVTNFDAANFDFSKYTNVA
QWYEACKTVIPGYAVNKEACVSFQKYFNNK


>AEPI015111_PD_Anopheles_epiroticus
MDFYYLPGSAPCRAVQMTAAAVGVELNLKLTNLMAGEHMKPEFLKLNPQHCIPTLVDEDG
FVLWESRAIQIYLVEKYCAHKDAALAERLYPSDPRRRAVIHQRLFFDVAVLYQRFAEYYY
PQIFGKKVAGDPDRLRSMEQALEFLNTFLDGERYVAGGDDPTIADFSILASIATFEAAGY
ELKRYENIHRWYERTSKTVPAADKNLEGAKIFGLYFTRK


>CPIJ002661_PA_Culex_quinquefasciatus
MDFYYLPGSAPCRAVQMTAAAVGVELNLKLTNLMAGEHMKPEFLKLNPQHCIPTLVDGSF
PVWESRAIMIYLVEKYGKDESLYPKDPQKRAVVNQRLFFDQGTLYQRFADYFYPQIFAKQ
PANADNEKKMLDGLDFLNTFLGGSKYVAGDQLTIADLTILATVSTYDVAKVDLAKYPNVA
GWYARLRKEAPGAAINEAGCCLSYACVIHPSFSLSSPTRPFPHTNTSLAQINPQHCIPTL
VDDGFSLWESRAIQIYLVEKYAKDDALYPKDPQKRAVVNQRLFFDQGILYQRFTEYHHPQ
LFHKQPANPELFRKMNEGLELLNSFLTSQFVAGDVLTIADLCIYATISSYDAAKVDLTPF
PNVTRWLSKLRKEAPGADLNEAGLEEFKAFLAKFVQPNKLNPQHCVPTLVDGDFSIWESR
AIMIYLVDKYGKDDSLYPRDPQRRAVINQRLFFDMGTLYQRFADYYYPQMFEGAAENPDA
YTKIGEALGFLECFLDGQTFVADGDSLSLADLSLLASMTTFDVAGYDISEFKNVSAWYES
VQKIAPGADVNKSWAEAARPLFDKLNPQHTIPTLVDNGFSLWESRAIQIYLVEKYGKDDS
LYPKDPQKRALVNQRLFFDMGTLYQRFGDYWYPQIFAKQPANADNEKKMQEAVAFLNTFL
EGHQYAAGDQLTIADLSLAASAATYEVAGFDFSKYPNVQAWLERCKKNAPGYDLNQAGAD
DFKAKFLGGK


>FBpp0310668_Drosophila_melanogaster
MLDFYYMLYSAPCRSILMTARALGLELNKKQVDLDAGEHLKPEFVKINPQHTIPTLVDDG
FAIWESRAILIYLAEKYDKDGSLYPKDPQQRAVINQRLFFDLSTLYQSYVYYYYPQLFED
VKKPADPDNLKKIDDAFAMFNTLLKGQQYAALNKLTLADFALLATVSTFEISEYDFGKYP
EVVRWYDNAKKVIPGWEENWEGCEYYKKLYLGAILNKQ


>AAEL001061_PA_Aedes_aegypti
MDFYYLPGSAPCRAVQMTAAAVGVELNLKLTNLMAGEHMKPEFLKLNPQHCVPTLVDGDF
SLWESRAIMIYLVDRYAKGEVGEKLYPKDPQKRAVVNQRLYFDMGTLYQRFGDYYYPQIF
EGAAANPENYRKIGEALEFLEVFLHDQQFVAGGNCLTLADLSVLATLTTFEVAGYDFSGY
TSVYERYGRIQKVAPGADINREWAEAARPFFEKVKAPAQ


>SCAU002678_PA_Stomoxys_calcitrans
MDLYYLSDSPPCRAVLLTAKALGIELNKIPLDFEAEEHLKPEFVQINPQHTVPTLVDGDF
ILWESRAIMIYLVEKYGQEDDPLYPKCPEKRALINQRLYFDMGTLFGSYIDYYYPQMLEK
KPGNPELLPKLEKAMEFLDIFLSNSDYAAGDTMTLADLAFLVSVSSMEVVDFDIKRYENV
YKWYENIKEEAPGAAEDWEMCLELKKYLK


>GPPI016969_PA_Glossina_palpalis_gambiensis
MWSEPQAEALLVLMNLKDSNLWNNGQITNFSYHFLLMCIGSSSSVHRYSTAFKTMDLYYL
PGSAPCRAVIMTAKALGLQLNKKLLNLMAGEQMKPEFLKLNPQHTIPTLVDGDFSLWESR
AIMVYLVEKYGKTDSLYPKCPKKRAIINQRLYFDMGTLYKSFADYYYPQIFSKAPADPEM
HKKIETAFDFLNSFLQGQQYAAGDTLTVADIALLATVSTFEVAGFDFSKYPNVAKWYANA
KTVTPGFDENWQGCLEFKKFFN


>FBpp0082044_Drosophila_melanogaster
MDFYYSPRGSGCRTVIMVAKALGVKLNMKLLNTLEKDQLKPEFVKLNPXHTIPTLVDNGF
SIWESRAIAVYLVEKYGKDDTLFPKDPKKQALVNQRLYFDMGTLYDSFAKYYYPLFHTGK
PGSDEDFKKIESSFEYLNIFLEGQNYVAGDHLTVADIAILSTVSTFEIFDFDLNKYPNVA
RWYANAKKVTPGWEENWKGAVELKGVFDARQAAAKQ


>SCAU008534_PA_Stomoxys_calcitrans
MDLYVNLTSPPSHAVVMTAKALGIELNIKVLDLYAGEHMTPEYLKYNPQHTIPTLVDGDF
SIWESRAIMVYLVEQYGKENDPLYPSCPKKRALINQRLHFDMGTLYRYLYDYFHYQLKDK
TPPNPEDYKQMEAALEKFNAMLEGYKYAAGDELTVADLSLLATMTTYEVAGFDFAKYPNI
QRWYSMIKFSAPGADENWANSLRLKEMLDTLKK


>AMEC021724_PA_Anopheles_melas
MDFYYLPGSAPCRAVQMTAAAVGVELNLKLTDLMKGEHMKPEFLKLNPQHCIPTLVDEDG
FVLWESRAIQIYLVEKYCAHDPALAERLYPGDPRRRAVVHQRLFFDVVILYQRFAEYYYP
QIFGKKVAGDPDRLRSMEQALEFLNTFLEGERFVAGGDDPTIADFSILASIATFEAAGYD
LRRYENIHRWYEQTGKIINPQHCIPTLVDNGFALWESRAICTYLAEKYGKDDKLYPKDPQ
KRAVVNQRLYFDMGTLYQRFADYYYPQIFAKQPANPENEQKMKDAVGFLNTFLDGHKYVA
GDSLTIADLSILATISTYDIAGFDLAKYQHVAAWYENIRKEAPGAAINQAGIEEFKKYFE
NGFSLWESRAIMCYLVEKYGKSCNNDSLYPTDPQKRAIVNQRLYFDMGTLYQRFGDYYYP
QIFEGAPANEANFAKIGEALAFLDTFLEGEQFVAGGNGYSLADISLYATLTTFEVAGYDF
SAYLNPQHCIPTLVDNGFALWESRAIQIYLAEKYGKDDKLYPKDPQKRAVVNQRLYFDMG
TLYQRFADYHYPQIFAKQPANPENEKKMKDAVGFLNTFLEGQEYAAGNDLTIADLSLAAT
IATYEVAGFDFAPYPNVTAWFARCKANAPGYALNQAGANEFKAKFLS
