# Supplementary material for: The genome of the biting midge Culicoides sonorensis and gene expression analyses of vector competence for bluetongue virus
Source: BMC Genomics. 2018 Aug 22;19:624. doi: 10.1186/s12864-018-5014-1 (PMC6106943; doi:10.1186/s12864-018-5014-1)
Supplement: Supplementary file 3 — Supplementary Alignments. Zip file containing the gst-1 and ski2 CDS and protein sequences, the protein alignment obtained using T-Coffee as described in the Additional file 1: Supplementary Methods, and the protein alignment after removing variable positions (with a T-Coffee value < 6 as described in the Additional file 1: Supplementary Methods). (DOCX 267 kb) [file 12864_2018_5014_MOESM3_ESM.zip › gst1_prot_aln.fasta]

>TCONS_00026495  
----------------------------------M---------------
--------------------------------------------------
------GL-DF---------------------------------------
---YYL-PGS---SP-C---------------------------RA-VQM
----TAKAVGVD-------LN---------LK-----LTNL-MAG-----
---EHMKPEFLKLNPQHCIPTLVDN--GFSLWESRAIQ-VYLVEK-----
--------------------------------------------------
--------------------------------------------------
--------------------------------------------------
--------------------------------------------------
--------------------------------------------------
--------------------------------------------------
--------------------------------------------------
--------------------------------------------------
--------------------------------------------------
--------------------------------------------------
--------------------------------------------------
-------------YGK-D-D-S-LYPKDVQQRALVNQRLYFDMGTLYQRF
ADYWYPQLF-G--KQ--PANPENFKKMEEAMGFLNTFLDGHKYAVG-DKF
TVADLALAASVATY-EV-SGFDFKPYPNVQKWFALC----KTT-LPGYD-
LNEAGCQ---EF-K-K---Y-F----------------------------
--------------------------------------------------
--------------------------------------------------
--------------------------------------------------
--------------------------------------------------
--------------P--------
>GMOY002000_PA_Glossina_morsitans  
MKEIENIIHIEIWDPLHMYCA-----------------------------
----------------------------------WCKKVKYT--YNEASR
TACTFLTM-DL---------------------------------------
---YYL-PGS---AP-C---------------------------RS-VIM
----TAKALGLQ-------LN---------KK-----LLNL-MAG-----
---EQMKPEFLKLNPQHTIPTLVD-G-DFSIWESRAIM-VYLVEKY----
--------------------------------------------------
--------------------------------------------------
--------------------------------------------------
-------------------------------------------------G
--------------------------------------------------
--------------------------------------------------
--------------------------------------------------
--------------------------------------------------
--------------------------------------------------
--------------------------------------------------
--------------------------------------------------
---------------K-T-D-S-LFPKCPKKRAIINQRLYFDMGTLYKSF
ADYYYPQIF-S--KA--PADPEMHKKIETAFDFLNTFLEGQQYAAG-DTL
TVADIALLATVSTF-EV-AGFDFSKYPNVAKWYANA----KTV-TPGFD-
ENWQGCL---EF-KK-F--F-N----------------------------
--------------------------------------------------
--------------------------------------------------
--------------------------------------------------
--------------------------------------------------
-----------------------
>FBpp0082045_Drosophila_melanogaster  
--------------------------------------------------
--------------------------------------------------
-------M-DL---------------------------------------
---YNM-SGS---PST----------------------------RA-VMM
----TAKAVGVE-------FN---------SI-----QVNTF-VG-----
---EQLEPWFVKINPQHTIPTLVDN--LFVIWETRAIV-VYLVEQY----
--------------------------------------------------
--------------------------------------------------
--------------------------------------------------
-------------------------------------------------G
--------------------------------------------------
--------------------------------------------------
--------------------------------------------------
--------------------------------------------------
--------------------------------------------------
--------------------------------------------------
--------------------------------------------------
---------------K-D-D-S-LYPKDPQKQALINQRLYFDMGTLYDGI
AKYFFPLLR-T--GK--PGTQENLEKLNAAFDLLNNFLDGQDYVAG-NQL
SVADIVILATVSTT-EM-VDFDLKKFPNVDRWYKNA----QKV-TPGWD-
ENLARI---QSA-KKF---L-AE---------------------------
--------------------------------------------------
--------------------------------------------------
-N------------------------------------------------
--------------------------------------------------
-------------LIEKL-----
>AARA015840_PB_Anopheles_arabiensis  
--------------------------------------------------
--------------------------------------------------
-------M-DF---------------------------------------
---YYL-PGS---AP-C---------------------------RA-VQM
----TAAAVGVE-------LN---------LK-----LTDL-MKG-----
---EHMKPEFLKLNPQHCIPTLVD-EDGFVLWESRAIQ-IYLVEKYCAHD
-PAL-AERLYPGDPRRRAVVNQRLFFDVAILYQRFAEYYYPQIFGKKV-A
GDPDRLRSMEQALEFLNTFLE-GERFVAGGDDPTIADFSILASIATFEAA
GYDLRRYENIHRWYEQTGN-------------------------------
--------------------------------------------------
--------------------------------------------------
--------------------------------------------------
-----------------------IVPAADKNLAGAKIFGLYFRQ------
--------------------------------------------------
--------------------------------------------------
--------------------------------------------------
--------------------------------------------------
--------------------------------------------------
--------------------------------------------------
--------------------------------------------------
--------------------------------------------------
--------------------------------------------------
--------------------------------------------------
--------------------------------------------------
--------------------------------------------------
--------------K--------
>FBpp0082047_Drosophila_melanogaster  
--------------------M-----------------------------
--------------------------------------------------
---------DF---------------------------------------
---YYH-PCS---AP-C---------------------------RS-VIM
----TAKALGVD-------LN---------MK-----LLKV-MDG-----
---EQLKPEFVKLNPQHCIPTLVD-D-GFSIWESRAIL-IYLVEKY----
--------------------------------------------------
--------------------------------------------------
--------------------------------------------------
-------------------------------------------------G
--------------------------------------------------
--------------------------------------------------
--------------------------------------------------
--------------------------------------------------
--------------------------------------------------
--------------------------------------------------
--------------------------------------------------
---------------A-D-D-S-LYPSDPQKKAVVNQRLYFDMGTLFQSF
VEAIYPQIR-N--NH--PADPEAMQKVDSAFGHLDTFLEDQEYVAG-DCL
TIADIALLASVSTF-EV-VDFDIAQYPNVARWYENA----KEV-TPGWE-
ENWDGVQ---LI-KK-L--V-QE---------------------------
--------------------------------------------------
--------------------------------------------------
--------------------------------------------------
--------------------------------------------------
-----R----NE-----------
>ACOM033224_PA_Anopheles_coluzzii  
--------------------------------------------------
--------------------------------------------------
-------LFDF---------------------------------------
--------------------------------------------------
--------------------------------------------------
--------------------------------------------------
--------------------------------------------------
--------------------------------------S-----------
--------------SCLTPM------------------------------
------------------LNPQHCVPTLVDNGFALWESRAIM--------
--------------------------------------------------
--------------------------------------------------
--------------------------------------------------
--------------------------------------CYLVEKYGKPCN
NDSLYPTDPQKRAIVNQRLYFDMGTLYQRFGDYYYPQIFEGAPANETNFA
KIGEALAFLDTFLEG-ERFVAGGNGYSLADISLYATLTTFEVAGYEFSAY
---------------------------------LNPQHCIPTLVDNGFAL
WESRAIQIYLAEKYGK-D-D-K-LYPKDPQKRAVVNQRLYFDMGTLYQRF
ADYHYPQIF-A--KQ--PANPENEKKMKDAVGFLNTFLEGQEYAAG-NDL
TIADLSLAATIATY-EV-AGFDFAPYPNVAAWFARC----KAN-APGYA-
LNQAGAD---EF-KAK---F-LS---------------------------
--------------------------------------------------
--------------------------------------------------
--------------------------------------------------
--------------------------------------------------
-----------------------
>SCAU011791_PA_Stomoxys_calcitrans  
--------------------------------------------------
--------------------------------------------------
-------M-DF---------------------------------------
---YYL-PVS---APC----------------------------RS-VIM
----TAKALGVE-------LN---------KK-----LLQI-SKR-----
---ENLKPEFLKINPQHCIPTLVDG--DLTLWESRAIM-VYLVEKY----
--------------------------------------------------
--------------------------------------------------
--------------------------------------------------
-------------------------------------------------G
--------------------------------------------------
--------------------------------------------------
--------------------------------------------------
--------------------------------------------------
--------------------------------------------------
--------------------------------------------------
--------------------------------------------------
---------------K-Q-D-DPLYPSCPKKRALINQRLHFDLGTLHTSF
ANYFYPKFF-T--KK--PIGPEVYKKLEAALEFLDIFLSESKYVAG-DTM
TLADFAILATVSTI-EV-ASVDLSKYPNISRWYNEI----GETA-PGAD-
ENRAGVL---EY-KK-Y---I-----------------------------
--------------------------------------------------
--------------------------------------------------
--------------------------------------------------
--------------------------------------------------
-----------------------
>SCAU010415_PA_Stomoxys_calcitrans  
--------------------------------------------------
--------------------------------------------------
-------M-DF---------------------------------------
---YYM-AES---APC----------------------------RS-ILM
----TAKALNIS-------LN---------KK-----ILDL-SKG-----
---EHLKPEFLKINPQHCIPTLVDG--DFNLWESRAII-VYLVEKY----
--------------------------------------------------
--------------------------------------------------
--------------------------------------------------
-------------------------------------------------G
--------------------------------------------------
--------------------------------------------------
--------------------------------------------------
--------------------------------------------------
--------------------------------------------------
--------------------------------------------------
--------------------------------------------------
---------------K-K-D-DPLYPNCPKKRAVINQRLYFDLGTLYKSF
AEYFYPKFF-F--KQ--PVEPEVYQKLETALEFLNVFLSESKYVAG-DTM
TLADLAILATVSTM-EV-GNVDVSKYEHINRWY-NV----MKETAPGAD-
ENHAGVL---AY-RT-F---IEK---------------------------
--------------------------------------------------
--------------------------------------------------
-NS--K--------------------------------------------
--------------------------------------------------
--------------K--------
>MDOA004450_PA_Musca_domestica  
--------------------M-----------------------------
--------------------------------------------------
---------DF---------------------------------------
---YYL-PPS---PPC----------------------------RA-VDM
----CAQAVGVT-------LN---------KK-----IVHL-MDG-----
---EHMNPEFLKLNPQHCVPTIVDD--GFVLWESRPIL-IYLAEKY----
--------------------------------------------------
--------------------------------------------------
--------------------------------------------------
-------------------------------------------------D
--------------------------------------------------
--------------------------------------------------
--------------------------------------------------
--------------------------------------------------
--------------------------------------------------
--------------------------------------------------
--------------------------------------------------
---------------K-S-G-Q-LYPKVPKTKAIINQRLYFDMGIFFKSF
MDYYRPILM-F--NL--PADPEKFKEVQNAFEMLDTFLTSKPYVADTDTY
TIADISLVSTMTNF-E-SAGFDYSNYPNVAKWYANC----KQV-IPGYE-
-----CY---RL-QR-YEIF------------------------------
--------------------------------------------------
--------------------------------------------------
--------------------------------------------------
--------------------------------------------------
-----------------------
>GBRI008723_PA_Glossina_brevipalpis  
--------------------M-----------------------------
--------------------------------------------------
---------DL---------------------------------------
---YYL-PGS---AP-C---------------------------RA-VIM
----TAKALGLE-------LN---------KK-----LLNL-MAG-----
---EQMKPEFLKLNPQHTIPTLVD-G-DFSIWESRAIM-VYLAEKY----
--------------------------------------------------
--------------------------------------------------
--------------------------------------------------
-------------------------------------------------G
--------------------------------------------------
--------------------------------------------------
--------------------------------------------------
--------------------------------------------------
--------------------------------------------------
--------------------------------------------------
--------------------------------------------------
---------------K-T-D-S-LYPKCPKTRAIINQRLYFDMGTLYKSF
ADYYYPQIF-T--KA--PADPEMLKKIETAFEFLNTFLDGQQYAAG-DTL
TLADIALLASVSTF-EV-AGFDFNKYPNVAKWYTNA----KTV-TPGFD-
ENWQGCL---EF-KK-F--F-N----------------------------
--------------------------------------------------
--------------------------------------------------
--------------------------------------------------
--------------------------------------------------
-----------------------
>SCAU013637_PA_Stomoxys_calcitrans  
--------------------M-----------------------------
--------------------------------------------------
---------DF---------------------------------------
---YYQ-PGS---TP-C---------------------------RA-VLM
----TAAALGIE-------LN---------KK-----LLDV-QGG-----
---ENKTPEFLKLNPQHTIPTLVD-G-DFSIWESRAIM-TYLVEQY----
--------------------------------------------------
--------------------------------------------------
--------------------------------------------------
-------------------------------------------------G
--------------------------------------------------
--------------------------------------------------
--------------------------------------------------
--------------------------------------------------
--------------------------------------------------
--------------------------------------------------
--------------------------------------------------
---------------K-D-DDS-LYPKCPKKRAIINQRLYFDMGTLYKSI
AEYYLPQMM-K--KE-AP-NAEAYKKLETAFELLNTFLEGEKFVAG-NDL
TLADLAMFAMVSSL--VAIGFDVSKYANVSKWYDYLSVNA-----PGAK-
ENWEGCL---IT-KK-F--V-EE---------------------------
--------------------------------------------------
--------------------------------------------------
--------------------------------------------------
--------------------------------------------------
-----RMPKQ-------------
>MDOA012670_PA_Musca_domestica  
--------------------------------------------------
--------------------------------------------------
-------M-DL---------------------------------------
---YYF-PIS---SPC----------------------------RS-VLM
----TAKALGIE-------LN---------KK-----PLRV-FKG-----
---EQLAPEFLKINPQHTIPTLVDN--DFVLWESRAIM-IYLVEKY----
--------------------------------------------------
--------------------------------------------------
--------------------------------------------------
-------------------------------------------------G
--------------------------------------------------
--------------------------------------------------
--------------------------------------------------
--------------------------------------------------
--------------------------------------------------
--------------------------------------------------
--------------------------------------------------
---------------K-Q-D-DPLYPSCPKKRALINQRLYFDMGTLYKSY
SDYFYPQVK-Q--NK--PADPELLKKIYAALEMFNTLLATSKYAAG-DTL
TLADLALLASVSTM-DV-YDIDVRKYENVARWYDLV----KET-APGAD-
ENWAGCL---ER-KE-F---FKT---------------------------
--------------------------------------------------
--------------------------------------------------
-LK--Q--------------------------------------------
--------------------------------------------------
--------------Q--Q-----
>AFAF007182_PA_Anopheles_farauti
--------------------------------------------------
--------------------------------------------------
-------M-DF---------------------------------------
---YYL-PGS---AP-C---------------------------RA-VQM
----TAAAVGVD-------LN---------LK-----LTNL-MAG-----
---EHMKPEFLKLNPQHCIPTLVDE-DGFVLWESRAIQ-IYLVEKYCTHD
-AAL-AERLYPRDPRRRAVVHQRLFFDVAVLYQRFAEYYYPQIFGQKLPQ
GDPGRLRAMEQALEFLNTFLEGGERFVAGGDGPTIADLSILASIATYEAA
GYDLRRYENI----------------------------------------
-------------------NPQHCIPTLVDNGFALWESRAICAYLAEKYG
K---DD---KLYPK-DAQKRAVVNQRLYFDMGTLYQRFADYYYPQIFAKQ
PANPENEKKMKDAVDFLNTFLNGH---KYVAG-D-SLTIADLSILATVST
YDVAGFDLAAYPHVAAWYENIRKEAPGTTINQAGIEEFKKYFEKSF-FPT
L-----------SQLNPQHCVPTLVDDGFALWESRAIMCYLVEKYGKSAT
GERLLPSDPQRRAIVNQRLYFDMGTLYQRFGDYYYPQIFEGAPANESNYA
KIGEALAFLDTFLDGGAKFVAGGDSFSLADISIYATLTTFLVAGYDFSRF
GNVLRWYKSMSDSIPGAETNRMWAEAARPFFDKLNPQHCIPTLVDNGFSL
WESRAIQIYLVEKYGK-D-D-K-LYPKDPQKRAVVNQRLFFDMGTLYQRF
GDYWYPQIF-A--KQ--PANPENEKKMKEAVGFLNTFLEGQEYAAG-NDL
TIADLSLAASIATY-EV-AGFDFAPYPNVAAWLARC----KAN-APGYA-
LNQAGAD---DF-KAK---F-LS---------------------------
--------------------------------------------------
--------------------------------------------------
--------------------------------------------------
--------------------------------------------------
-----------------------
>MDOA006158_PA_Musca_domestica
--------------------M-----------------------------
--------------------------------------------------
---------DF---------------------------------------
---YYL-PLS---AP-C---------------------------RS-VLM
----TAKALGIE-------LN---------KK-----LLNL-FEG-----
---EHLKPEFLKINPQHTIPTLVD-N-GFALWESRAIM-VYLVEKY----
--------------------------------------------------
--------------------------------------------------
--------------------------------------------------
-------------------------------------------------G
K-Q-DD---PLYPS-CPKKRALINQRLYFDMGTLYQGFANYFYPQFKEKK
PADPELFKKFEVTLDFLNTFLSES---KYAAG-D-SLTLADLALLASVST
FEAVNIDVSKYEHIARWYALVKETAPGADENWAGALEMKTLIPK------
--------------------------------------------------
------------------LFLQPSTSKPTIMDFYYLP--GSAPCRSVLM-
-TAKALG-----------------------IELNKKLL------------
-------------------NLQAGEHLKPEFLKINPQHTIPTLVDGDFAL
WESRAIMVYLVEKYGK-T-D-S-LFPKCPKKRAVINQRLYFDMGTLYKSF
ADYYYPQVF-A--KA--PADPELFKKIETAFDFLNTFLEGHEYAAG-DSL
TVADLALLASVSTF-EV-ASFDFSKYPNVAKWYANL----KTV-APGWE-
ENWAGCL---EF-KK-Y--F-S----------------------------
--------------------------------------------------
--------------------------------------------------
--------------------------------------------------
--------------------------------------------------
-----------------------
>SCAU006092_PA_Stomoxys_calcitrans  
--------------------M-----------------------------
--------------------------------------------------
------TL-DF---------------------------------------
---YYL-PVS---APC----------------------------RA-VIM
----TAKALGVE-------LN---------KK-----TLDL-YGG-----
---EHLKPEFLKINPQHTIPTLVDD--GFAIWESRPIM-IYLVEKY----
--------------------------------------------------
--------------------------------------------------
--------------------------------------------------
-------------------------------------------------G
--------------------------------------------------
--------------------------------------------------
--------------------------------------------------
--------------------------------------------------
--------------------------------------------------
--------------------------------------------------
--------------------------------------------------
---------------K-E-D-DPLYPSCPQQRAVINQRLYFDMGSLYKSF
AEYFYPQVK-E--KK--PADPEMFKKFEAAMEFLDLFLSTSKYVAG-DNM
TLADLSILATVSTI-EI-AQIDFSKYEHLSKWYAGI----KDT-APGAD-
ENWAGCL---EC-RK-F---VEN---------------------------
--------------------------------------------------
--------------------------------------------------
-S------------------------------------------------
--------------------------------------------------
-----------------------
>ASIS011111_PA_Anopheles_sinensis  
--------------------------------------------------
--------------------------------------------------
-------M-DF---------------------------------------
---YYL-PGS---AP-C---------------------------RA-VQM
----TAAAVGVE-------LN---------LK-----LTNL-MAG-----
---EHMKPEFLKLNPQHTIPTLVD--------------------------
--------------------------------------------------
--------------------------------------------------
--------------------------------------------------
------------------------------NGFALWESRAIQIYLAEKYG
K---DD---KLYPK-DPQKRAVVNQRLYFDMGTLYQRFADYHYPQIFAKQ
PANPENEKKMKEAVGFLNTFLEGQ---EYAAG-N-D--------------
--------------------------------------------------
--------------------------------------------------
--------------------------------------------------
--------------------------------------------------
--------------------------------------------------
--------------------------------------------------
-------------------------------------------------L
TIADLSLAATIATY-EV-ASFDFTPYPNVQAWLARC----KAN-APGYE-
LNQAGAD---EF-KAK---F-LS---------------------------
--------------------------------------------------
--------------------------------------------------
--------------------------------------------------
--------------------------------------------------
-----------------------
>CLEC013063_PA_Cimex_lectularius  
--------------------L--------------ILSAFILALLHWLPT
TLDPLQGNSFQADAVGILLQH-----------SSFLLWLVFNIVAPVTEK
KKSDKMTV-DY---------------------------------------
---YYT-AGS---APC----------------------------RC-VLL
----TAKAVGVE-------LN---------LK-----PTNL-MKG-----
---EHLTPEFLKLNPQHTVPTLVD-D-GLVLTESRAIM-CYLANKY----
--------------------------------------------------
--------------------------------------------------
--------------------------------------------------
-------------------------------------------------A
--------------------------------------------------
--------------------------------------------------
--------------------------------------------------
--------------------------------------------------
--------------------------------------------------
--------------------------------------------------
--------------------------------------------------
---------------K--DD-S-LYPKDPAKRAMVDSRLYFDMGTLYARF
GDLYK------------------AKKLDEALGFLDGFLAKTAWVAG-DNM
TIADFCLAASVSTF-EV-VGVNLAKHANVTKWLQKC----KTT-MPGYKE
ANQEGVE---AF-EK-A---FCG---------------------------
--------------------------------------------------
--------------------------------------------------
--------------------------------------------------
--------------------------------------------------
--------------KLKK-----
>AMIN004190_PA_Anopheles_minimus
--------------------------------------------------
--------------------------------------------------
-------M-DF---------------------------------------
---YYL-PGS---AP-C---------------------------RA-VQM
----TAAAVGVE-------LN---------LK-----LTNL-MAG-----
---EHMKPEFLKLNPQHTIPTLVD-EDGFVLWESRAIQ-IYLVEKYCAHD
-ETL-AERLYPSDPRRRAVVHQRLFFDVAVLYQRFAEYYYPQIFGKKV-A
GDPDRLRSMEQALEFLNTFLE-GERFVAGGDDPTIADFSILASIATFEAA
GYDLQRYENIHRWYERTSE-------------------------------
----------I-------INPQHCIPTLVDNGFALWESRAICTYLAEKYG
K---DD---KLYPK-DPQKRAVVNQRLYFDMGTLYQRFADYYYPQIFAKQ
PANPENEQKMKDAVSFLNTFLDGH---KYVAG-E-SLTIADLTVLATIST
YDVAGFELSKYPHVAAWYENIRKEAPGAAINQAGIEEFKKYFEKWLDMIS
-----------ARTLNPQHTVPTLVDNGFSLWESRAIQIYLVEKYGK---
DDKLYPKDPQKRAVVNQRLYFDMGTLYQRFGDYWYPQIFAKQPASAEKEE
KMKEA---------------------------------------------
--------------------------------------------------
--------------------------------------------------
------------------------------VAFLNTFLEGNNYAAG-NDL
TIADLSLAASIATY-EV-AGFDFAPYPNVAAWLARC----KAN-APGYD-
LNQ-----------------------------------------------
-------AAPCRAVQMVAQAVDVKLNLQYLDLMAGAHRTPKFTKLNPQQT
IPTLVDGGLVLCESRAALIYLCDRYAKEENDWYPRDITQRAIINQRLFFD
ACVLYPRFTDFYHPQVFGNAAPDGRKRAVFERSVEVLNHFLGEHEFVAGS
KMSIADISIFATLTTACVLGFGLKQYANVDRWYRTMMESCPGAQVNVAGA
KEFLSY--------K--------
>ADAC000834_PA_Anopheles_darlingi  
--------------------------------------------------
--------------------------------------------------
--------MCYLVEKYGAQQHETLYPRDDPERQAVINQRLYFDMGTLYQR
FGDYYY-PQIFEGAP-ACEENYRKIAEALDFLELFLAGNGDGGCRRYVAG
GDCLTLADISIYATLTTFEVAGYKFESYSNVSAWYKRMADT-IPGAATNR
TWAEAARPFFEKLNPQHTIPTLVDN--GFPMWESRAI-QIYLVEKY----
--------------------------------------------------
--------------------------------------------------
--------------------------------------------------
-------------------------------------------------G
K---DD---KLYPK-DPQKRAVVNQRLFFDMGTLYQRFGDYWYPQIFAKQ
PANPEAKKKMEEAVGFFNTFLEGH---EYAAG-S-DLTIADLSLAASIAT
YEVAGFDFTPYPNVQAWLARCKANAPGYALNQAGADEFKAKFL-------
--------------------------------------------------
--------------------------------------------------
--------------------------------------------------
--------------------------------------------------
--------------------------------------------------
--------------------------------------------------
--------------------------------------------------
----------------------S---------------------------
--------------------------------------------------
--------------------------------------------------
--------------------------------------------------
--------------------------------------------------
-----------------------
>AMEM018991_PC_Anopheles_merus  
--------------------------------------------------
--------------------------------------------------
-------M-DF---------------------------------------
---YYL-PGS---AP-C---------------------------RA-VQM
----TAAAVGVE-------LN---------LK-----LTDL-MKG-----
---EHMKPEFLKLNPQHCIPTLVD-EDGFVLWESRAIQ-IYLVEKYCAHD
-PAL-AERLYPGDPRRRAVVHQRLFFDVAILYQRFAEYYYPQIFGKKV-A
GDPDRLRSMEQALEFLNTFLE-GERFVAGGDDPTIADFSILASIATFEAA
GYDLRRYENIHRWYEQTGK-------------------------------
--------------------------------------------------
--------------------------------------------------
--------------------------------------------------
-----------------------IVPAADKNLAGAKIFGLYFKQ------
--------------------------------------------------
--------------------------------------------------
--------------------------------------------------
--------------------------------------------------
--------------------------------------------------
--------------------------------------------------
--------------------------------------------------
--------------------------------------------------
--------------------------------------------------
--------------------------------------------------
--------------------------------------------------
--------------------------------------------------
--------------K--------
>ACHR001931_PA_Anopheles_christyi
----------------------------------MTV-------------
--------------------DKTLVLIATLRHCTKLLFLSIR--FDTVPR
TSFPLITM-DF---------------------------------------
---YYL-PGS---AP-C---------------------------RA-VQM
----TAAAVGVE-------LN---------LK-----LTDL-MAG-----
---EHMKPEFLKLNPQHCIPTLVDE-DGFVLWESRAIQ-IYLVEKYCAHD
-STL-AENLYPGDPRRRAVLHQRLFFDVSVLYQRFAEYYYPQIFGKKV-A
GDPDRQRSMEQALEILNTFLE-GERFVAGGDNPSIADFSILASIATFEAA
GYDLQRYENIYRWYEQTSKI------------------------------
------------------INSQHCIPTLVDNGFALWESRAISMYLAEKYG
K---DD---KLYPK-DPQKRAVVNQRLFFDMGTLYQRFADYYYPQIFAKQ
PANPENEQKMKDAVSFLNTFLDGQ---TYVAG-D-NLTIADLAILATIST
YDVAGFDLAKYAHLTAWYENIRKEAPGAAINQAGIEEFKKYFEKSP-FVD
FSSC------LTPVLNPQHCVPTVVDNGFALWESRAIMCYLVEKYGKS-A
NDSLYPSDPQRRAIVNQRLYFDMGTLYQRFGDYYYPQIFEGAPANEANFA
KIGEALAFLNTFLDG-ERFVAGGNGFSLADISVYATLTTFEVAGYEFSTY
EHVVQWYKSMADFIPGAETNRSWAEAARPFFDKLNPQHCIPTLVDNGFAL
WESRAIQIYLVEKYGK-D-D-K-LYPKDPQKRAVVNQRLFFDMGTLYQRF
GDYHYPQIF-A--KQ--PANPENEKKMKEAVGFLNTFLEGQEYAAG-NDL
TIADLSLAASIATY-EV-AGFDFAPYPNVLAWLARC----KAN-APGYA-
LNQAGAD---EF-KAK---F-LAPIKCGTRNLTHASHRSATVPITIVAML
DFYYLPGSAPCRAVQMVAEAVDVKLNLKYLDLMAGAHRSPQFTKLNPQRT
IPTLVDGSLVLCESRAALIYLCERYAKKDDEWYPQDTIQRAIVNQRLFFD
ACELYPKFANFYHPQVFGNASPDGRKRLAFEKAVELLNTFLSEHEFVAGS
KMTIADISLFATLATACVLGFILRPYGHVDRWYGTMLASCPGAQANVAGA
KEFLTY--------K--------
>SCAU008450_PA_Stomoxys_calcitrans  
--------------------M-----------------------------
--------------------------------------------------
---------DF---------------------------------------
---YYM-PLS---APC----------------------------RA-VIM
----TAEALGIK-------LN---------KR-----FLDL-YAA-----
---EHLKPEFLKINPQHCVPTLVDG--DLKLWESRAIM-VYLVEKY----
--------------------------------------------------
--------------------------------------------------
--------------------------------------------------
-------------------------------------------------G
--------------------------------------------------
--------------------------------------------------
--------------------------------------------------
--------------------------------------------------
--------------------------------------------------
--------------------------------------------------
--------------------------------------------------
---------------K-E-D-HPLYPKCPKKRAVINQRLYFDMGTLFKPF
ADWFYGQVY-Y--KK--PADPELYKKIEMALDFLNTFLSETKYVAG-DNM
TLADLAVLASVSTM-DV-ANLDFSKYEHVTRWYKGL----KDT-APAAA-
ENWAGCL---DY-KK-I---M-----------------------------
--------------------------------------------------
--------------------------------------------------
--------------------------------------------------
--------------------------------------------------
-----------------------
>AMAM022257_PA_Anopheles_maculatus
--------------------------------------------------
--------------------------------------------------
-------L------------------------------------------
--------------------------------------------------
--------------------------------------------------
-------------NPQHCIPTLVD-EDGFVLWESRAIQ-IYLVEKYCAHD
-ADL-AERLYPRDPRRRAVVHQRLFFDVALLYQRFAEYYYPQIFGKKV-A
GDPDRLRSMEQALEFLNTFLE-GERFVAGGDDPTIADFSILASIATFEAA
GYDLRRYENIYRWYQSTTE-------------------------------
----------IVPAADKNINPQHCIPTLVDNGFALWESRAICTYLAEKYG
K---AD---KLYPK-DPQKRAVVNQRLYFDMGTLYQRFADYYYPQIFAKQ
PANAENEQKMKDAVSFLNTFLDGQ---KYVAG-D-SLTIADLTILATVST
YDVAGFDLSKYPHVAAWYENIRKEAPGAAINQAGIEEFKKYFENEVPFLT
LFSSLCAEKYERSQLNPQHCVPTLVDNGFALWESRAIMCYLVEKCGNS-T
NESLYPSDPQRRAIVNQRLYFDMGTLYQRFGDYYYPQIFEGAPANDSDYA
KIGEALSFLDTFLEG-EQFVAQGNAISLADISV-----------------
--------------------------------------------------
--------------------------------------------------
--------------------------------------------------
--------------------------------------------------
--------------------------------------------------
--------------------------------------------------
--------------------------------------------------
--------------------------------------------------
--------------------------------------------------
-----------------------
>FBpp0082041_Drosophila_melanogaster  
--------------------------------------------------
--------------------------------------------------
-------M-DF---------------------------------------
---YYM-PGG---GG-C---------------------------RT-VIM
----VAKALGLE-------LN---------KK-----LLNT-MEG-----
---EQLKPEFVKLNPQHTIPTLVD-N-GFSIWESRAIA-VYLVEKY----
--------------------------------------------------
--------------------------------------------------
--------------------------------------------------
-------------------------------------------------G
--------------------------------------------------
--------------------------------------------------
--------------------------------------------------
--------------------------------------------------
--------------------------------------------------
--------------------------------------------------
--------------------------------------------------
---------------K-D-D-Y-LLPNDPKKRAVINQRLYFDMGTLYESF
AKYYYP-LF-RTG---KPGSDEDLKRIETAFGFLDTFLEGQEYVAG-DQL
TVADIAILSTVSTF-EV-SEFDFSKYSNVSRWYDNA----KKV-TPGWD-
ENWEGLM---AM-KA-L--F-DA---------------------------
--------------------------------------------------
--------------------------------------------------
--------------------------------------------------
--------------------------------------------------
-----R----KLAAK--------
>AQUA009869_PD_Anopheles_quadriannulatus  
--------------------------------------------------
--------------------------------------------------
-------M-DF---------------------------------------
---YYL-PGS---AP-C---------------------------RA-VQM
----TAAAVGVE-------LN---------LK-----LTDL-MKG-----
---EHMKPEFLKLNPQHCIPTLVD-EDGFVLWESRAIQ-IYLVEKYCAHD
-PAL-AERLYPGDPRRRAVVHQRLFFDVAILYQRFAEYYYPQIFGKKV-A
GDPDRLRSMEQALEFLNTFLE-GERFVAGGDDPTIADFSILASIATFEAA
GYDLRRYENIHRWYEQTGK-------------------------------
--------------------------------------------------
--------------------------------------------------
--------------------------------------------------
-----------------------IVPAADKNLAGAKIFGLYFRQ------
--------------------------------------------------
--------------------------------------------------
--------------------------------------------------
--------------------------------------------------
--------------------------------------------------
--------------------------------------------------
--------------------------------------------------
--------------------------------------------------
--------------------------------------------------
--------------------------------------------------
--------------------------------------------------
--------------------------------------------------
--------------K--------
>SCAU001128_PA_Stomoxys_calcitrans  
--------------------------------------------------
--------------------------------------------------
-------M-DF---------------------------------------
---YYM-PLS---PPC----------------------------RS-VLM
----TAKAVGVE-------LN---------KK-----YLNL-MAG-----
---EHMKPEFLKINPQHCVPTLVDG--DFALWESRPIM-IYLVEKY----
--------------------------------------------------
--------------------------------------------------
--------------------------------------------------
-------------------------------------------------G
--------------------------------------------------
--------------------------------------------------
--------------------------------------------------
--------------------------------------------------
--------------------------------------------------
--------------------------------------------------
--------------------------------------------------
---------------K-K-DDS-LYPCCPKKRAIINQRLYFDMGTLYKSF
AEYYYPKSF-Y--GK--PLDEEAFKKLESAFEFLNTFLSGSKYVAG-DSM
TLADFAIMASLSTMVEV-ANVDISKYEKVAKWY-NC----LKDTVPAAD-
ENWEGIE---EF-KK-F---VNK---------------------------
--------------------------------------------------
--------------------------------------------------
--------------------------------------------------
--------------------------------------------------
-----------------------
>MDOA011215_PA_Musca_domestica  
--------------------------------------------------
--------------------------------------------------
-------M-DF---------------------------------------
---YYL-PLS---APC----------------------------RS-VIM
----TAKALGIE-------LN---------KK-----LLNL-FEG-----
---EHMKPEFLKINPQHTIPTLVDN--GFAMWESRAIM-VYLVEKY----
--------------------------------------------------
--------------------------------------------------
--------------------------------------------------
-------------------------------------------------G
--------------------------------------------------
--------------------------------------------------
--------------------------------------------------
--------------------------------------------------
--------------------------------------------------
--------------------------------------------------
--------------------------------------------------
---------------KQN-D-P-LYPSCPKKRALINQRLYFDMGTLWKSY
ADYTYPQ-F-RE-NK--PADPELFKKFESALEFLNIFLSQSKYAAG-ETM
TLADLAILASVSTF-DV-VQMDLSKYEHILRWYNML----KDT-APGAA-
ENWAGCL---EM-KK-Y---FKK---------------------------
--------------------------------------------------
--------------------------------------------------
--------------------------------------------------
--------------------------------------------------
-----------------------
>SCAU008424_PA_Stomoxys_calcitrans  
--------------------M-----------------------------
--------------------------------------------------
---------DF---------------------------------------
---YYL-PPS---PPC----------------------------RA-VEM
----AAKAVGVT-------LN---------KK-----IVNT-AAK-----
---EQLNPDFVKINPQHTIPTIVDN--GFVLWESRPIL-IYLAEGY----
--------------------------------------------------
--------------------------------------------------
--------------------------------------------------
-------------------------------------------------D
--------------------------------------------------
--------------------------------------------------
--------------------------------------------------
--------------------------------------------------
--------------------------------------------------
--------------------------------------------------
--------------------------------------------------
---------------K-T-G-E-LYPKVPKTKAIINQRLYFDMGVFYKSF
LEYYVPIML-R--NQ--PADPEKFKDVEAAFELLDTFLTAKPYAADTDTY
TIADIALVASMTNY-E-MAGFDYSKYANVAKWYENC----KRV-IPGYE-
ENVVSSK---DL-S--Y--FQLT---------------------------
--------------------------------------------------
--------------------------------------------------
--------------------------------------------------
--------------------------------------------------
-----K--------Q---PTQGE
>ADAC000833_PA_Anopheles_darlingi  
--------------------------------------------------
--------------------------------------------------
-------M-DF---------------------------------------
---YYL-PGS---AP-C---------------------------RA-VQM
----TAAAVGVE-------LN---------LK-----LTNL-MAG-----
---EHMKPEFLKVNPQHCIPTLVD-N-GFALWESRAIC-TYLVEKY---G
---KD-EQLYPKEPQKRAVVNQRLYFDMGTLYQRFADYYYP-QIFAKQ-P
ANAENEKKMKDAVDFLNTFLD-GQKYVAGDHL-TVADLSILATVSTYDVA
GFELAKYPNVQKWYDSIRKEAPGAAINEAGI-------------------
----------E-------EF-----------------------------K
--------------------------------------------------
--------------------------------------------------
---------------------------------------KYFE-------
--------------------------------------------------
--------------------------------------------------
--------------------------------------------------
--------------------------------------------------
--------------------------------------------------
--------------------------------------------------
--------------------------------------------------
--------------------------------------------------
--------------------------------------------------
--------------------------------------------------
--------------------------------------------------
--------------------------------------------------
----------------------K
>AGAP004164_PC_Anopheles_gambiae  
--------------------------------------------------
--------------------------------------------------
-------M-DF---------------------------------------
---YYL-PGS---AP-C---------------------------RA-VQM
----TAAAVGVE-------LN---------LK-----LTDL-MKG-----
---EHMKPEFLKLNPQHCVPTLVD--------------------------
--------------------------------------------------
--------------------------------------------------
--------------------------------------------------
------------------------------NGFALWESRAIMCYLVEKYG
KPCNND---SLYPT-DPQKRAIVNQRLYFDMGTLYQRFGDYYYPQIFEGA
PANETNFAKIGEALAFLDTFLEGE---RFVAG-GNGYSLADISLYATLTT
FEVAGYDFSAYVNVLRWYKSMPELIPASDTNRSWAEA-------------
--------------------------------------------------
--------------------------------------------------
--------------------------------------------------
--------------------------ARPFFD------------------
--------------------------------------------------
--------------------------------------------------
--------------------------------------------------
-------------KVK---H------------------------------
--------------------------------------------------
--------------------------------------------------
--------------------------------------------------
--------------------------------------------------
-----------------------
>SCAU010764_PA_Stomoxys_calcitrans  
--------------------------------------------------
--------------------------------------------------
-------M-DF---------------------------------------
---YYH-PLS---APC----------------------------RA-VIM
----TAKALNIE-------LN---------KK-----FLDLLNAG-----
---EHLKPEFLQINPQHCVPTLVDG--NLKLWESRAIM-VYLVEKY----
--------------------------------------------------
--------------------------------------------------
--------------------------------------------------
-------------------------------------------------G
--------------------------------------------------
--------------------------------------------------
--------------------------------------------------
--------------------------------------------------
--------------------------------------------------
--------------------------------------------------
--------------------------------------------------
---------------K-D-D-DPLYPKCPKKRALVNQRLYFDMGTLYTAF
GAYFYSQIY-G--KK--PADAELLKKVENALEFLNIFLAESKYVAG-DTM
TLADLSILATAVTM-EV-ASIDLSKFEHVNRWYKEL----RDTA-PAAE-
ENVAGSL---GY-KK-F---M-----------------------------
--------------------------------------------------
--------------------------------------------------
--------------------------------------------------
--------------------------------------------------
-----------------------
>FBpp0310669_Drosophila_melanogaster  
--------------------------------------------------
--------------------------------------------------
-------M-DL---------------------------------------
---YYR-PGS---AP-C---------------------------RS-VLM
----TAKALGVE-------FD--------KKT-----IINT-RAR-----
---EQFTPEYLKINPQHTIPTLHD-H-GFALWESRAIM-VYLVEKY----
--------------------------------------------------
--------------------------------------------------
--------------------------------------------------
-------------------------------------------------G
--------------------------------------------------
--------------------------------------------------
--------------------------------------------------
--------------------------------------------------
--------------------------------------------------
--------------------------------------------------
--------------------------------------------------
---------------K-D-D-K-LFPKDVQKQALINQRLYFDMGTLYKSF
SEYYYPQIF-L--KK--PANEENYKKIEVAFEFLNTFLEGQTYSAG-GDY
SLADIAFLATVSTF-DV-AGFDFKRYANVARWYENA----KKL-TPGWE-
ENWAGCQ---EF-RK-Y--F-DN---------------------------
--------------------------------------------------
--------------------------------------------------
--------------------------------------------------
--------------------------------------------------
-----------------------
>GAUT035969_PA_Glossina_austeni  
---------------MTDFYAHRHWTNANTIITTMQH-------------
--------------------------------------------------
-EKKFLTM-DL---------------------------------------
---YYL-PGS---AP-C---------------------------RA-VIM
----TAKALGLQ-------LN---------KK-----LLNL-MAG-----
---EQMKPEFLKLNPQHTIPTLVD-G-DFSIWESLAIM-VSLVEKY----
--------------------------------------------------
--------------------------------------------------
--------------------------------------------------
-------------------------------------------------G
--------------------------------------------------
--------------------------------------------------
--------------------------------------------------
--------------------------------------------------
--------------------------------------------------
--------------------------------------------------
--------------------------------------------------
---------------K-T-D-S-LFPKCPKKRAIINQRLYFDMGTLYKSF
ADYYYPQIF-S--KA--PADPEMHKKIETAFDFLNTFLEGQQYAAG-DTL
TVADIALLATVSTF-EV-AGFDFSKYPNVAKWYANA----KTV-TPGFD-
ENWQGCL---EF-KK-F--F-N----------------------------
--------------------------------------------------
--------------------------------------------------
--------------------------------------------------
--------------------------------------------------
-----------------------
>AALF007572_PA_Aedes_albopictus  
--------------------------------------------------
--------------------------------------------------
-------M-DF---------------------------------------
---YYL-PGS---AP-C---------------------------RA-VQM
----TAAAVGVE-------LN---------LK-----LTNL-MAG-----
---EHMKPEFLKLNPQHTIPTLVDN--GFSLWESRAIM-GYLVEK-----
--------------------------------------------------
--------------------------------------------------
--------------------------------------------------
--------------------------------------------------
--------------------------------------------------
--------------------------------------------------
--------------------------------------------------
--------------------------------------------------
--------------------------------------------------
--------------------------------------------------
--------------------------------------------------
-------------YGK-D-D-K-LYPKDPQKRALVNQRLYFDMGVLYQRF
GDYWYPQIF-A--KQ--PANPDNFKKMEEAVGFLNTFLEGHQYAAG-DEL
TIADLSLAASAATY-EV-AGFDFSKYPNVQAWLERC----KKN-APGYD-
LNQAGAD---EF-KAK---F-LS---------------------------
--------------------------------------------------
--------------------------------------------------
--------------------------------------------------
--------------------------------------------------
-----G--------M--------
>AALB015606_PC_Anopheles_albimanus  
--------------------------------------------------
--------------------------------------------------
--------MD----------------------------------------
--FYYL-PGS---AP----------------------------CRA-VQ-
---MTAAAVGV-------EL---------NL-----KLTNL-MAG-----
---EHMKPEFLKLNPQHCVPTLVDN--GFALWESRAIMC-YLVERY----
--------------------------------------------------
--------------------------------------------------
--------------------------------------------------
-------------------------------------------------G
AQ--HE---SLYPSNDPQRRAVINQRLYFDLGTLYQRFGDYYYPQIFEGA
PAVEENYRKIGEALGFLELFLAGEGGAQYVAGGD-CLTLADISIYATLTT
FEVAGYDFGSYSNVAAWYKRMAESIPGAATNRTWAEAARPFFE-------
--------------------------------------------------
--------------------------------------------------
--------------------------------------------------
--------------------------------------------------
--------------------------------------------------
--------------------------------------------------
--------------------------------------------------
----------------------K---------------------------
--------------------------------------------------
--------------------------------------------------
--------------------------------------------------
--------------------------------------------------
--VKH------------------
>SCAU014989_PA_Stomoxys_calcitrans  
--------------------------------------------------
--------------------------------------------------
-------M-HF---------------------------------------
---YHT-PLS---APC----------------------------RA-VTM
----TAKALGLQ-------LN---------EI-----FVDLQ-SG-----
---AQFQPDFLKINPQHCVPSLVDG--DLRLWESRAIM-IYLVEQY----
--------------------------------------------------
--------------------------------------------------
--------------------------------------------------
-------------------------------------------------G
R-------------------------------------------------
--------------------------------------------------
--------------------------------------------------
--------------------------------------------------
--------------------------------------------------
--------------------------------------------------
--------------------------------------------------
---------------K-D-D-P-LYPSCPKKRGLINQRLYFDADSLYKNF
AEYFYSQIF-Y--KK--PANAELYQKLQSSLEFLNIFLSHSEYVAG-DNL
TLADLSILATVTTI-DM-GQIDLVKYANINRWYQSI----RHT-APGAA-
ENWAGVL---GY-KK-F---IDN---------------------------
--------------------------------------------------
--------------------------------------------------
-TTNYN--------------------------------------------
--------------------------------------------------
--------------V--FNN---
>SCAU004223_PA_Stomoxys_calcitrans  
--------------------M-----------------------------
--------------------------------------------------
---------DF---------------------------------------
---YYQ-PGS---AP-C---------------------------RS-VLM
----TAAALGIE-------LN---------KK-----LLDV-RGG-----
---ENRTPEFLKLNPQHTIPTLVD-G-DFSIWESRAIM-TYLIEKY----
--------------------------------------------------
--------------------------------------------------
--------------------------------------------------
-------------------------------------------------G
--------------------------------------------------
--------------------------------------------------
--------------------------------------------------
--------------------------------------------------
--------------------------------------------------
--------------------------------------------------
--------------------------------------------------
---------------K-N-D-DILYPKCPKKRAIINQRLYFDMGTLYKAF
SDYYYPQLL-K--QE-AP-NPEMYKKLEAAVEFLNTFLEGHKFVAG-DEL
TVADLAIFANVSTM--VAVDFDVSKFANVSKWYE----YLTVH-APGAK-
ENWEGCL---LL-KK-Y--I-EL---------------------------
--------------------------------------------------
--------------------------------------------------
--------------------------------------------------
--------------------------------------------------
-----NAPKK-------------
>FBpp0082043_Drosophila_melanogaster  
--------------------------------------------------
--------------------------------------------------
-------M-DF---------------------------------------
---YYS-PRS---SG-S---------------------------RT-IIM
----VAKALGLE-------LN---------KK-----QLRI-TEG-----
---EHLKPEFLKLNPQHTIPTLVD-N-GFAIWESRAIA-VYLVEKY----
--------------------------------------------------
--------------------------------------------------
--------------------------------------------------
-------------------------------------------------G
--------------------------------------------------
--------------------------------------------------
--------------------------------------------------
--------------------------------------------------
--------------------------------------------------
--------------------------------------------------
--------------------------------------------------
---------------K-D-D-S-LFPNDPQKRALINQRLYFDMGTLHDSF
MKYYYP-F----IRTGQLGNAENYKKVEAAFEFLDIFLEGQDYVAG-SQL
TVADIAILSSVSTF-EV-VEFDISKYPNVARWYANA----KKI-TPGWD-
ENWKGLL---QM-KT-M--Y-EA---------------------------
--------------------------------------------------
--------------------------------------------------
--------------------------------------------------
--------------------------------------------------
-----Q--KASLK----------
>MDOA009813_PA_Musca_domestica  
--------------------M-----------------------------
--------------------------------------------------
---------DL---------------------------------------
---YYI-PSS---GPC----------------------------RA-VEM
----TAKALGVE-------LN---------KK-----FLNL-RKG-----
---EQFTPEFKKLNPQHTVPTLVDG--DFILWESRVIM-MYLCEKF----
--------------------------------------------------
--------------------------------------------------
--------------------------------------------------
-------------------------------------------------D
--------------------------------------------------
--------------------------------------------------
--------------------------------------------------
--------------------------------------------------
--------------------------------------------------
--------------------------------------------------
--------------------------------------------------
---------------T-A-K-K-WYPECPKLRAIVQHRMIFDLSTLYQSF
ADYYYPTLLWG--K---PVDHTKLKNIENAFKVFNILLEGKQFAAG-DSV
SIADISLLATVTNF-D-ALKFDFSKYPNVAAWYERC----KTA-VPGYA-
ENFEACK---IF-EK-I--F-RG---------------------------
--------------------------------------------------
--------------------------------------------------
--------------------------------------------------
--------------------------------------------------
-----K--------L--------
>SCAU013271_PA_Stomoxys_calcitrans  
--------------------M-----------------------------
--------------------------------------------------
---------DF---------------------------------------
---YYL-PGS---AP-C---------------------------RS-VMM
----TAKALGIE-------LN---------KK-----LLNL-QAG-----
---EHMKPEFLKINPQHTIPTLVD-G-DFALWESRAIM-VYLVEKY----
--------------------------------------------------
--------------------------------------------------
--------------------------------------------------
-------------------------------------------------G
--------------------------------------------------
--------------------------------------------------
--------------------------------------------------
--------------------------------------------------
--------------------------------------------------
--------------------------------------------------
--------------------------------------------------
---------------K-T-D-S-LFPKCPKKRAVINQRLYFDMGTLYKSF
ADYYYPQVF-A--KA--PADPEMFKKMETAFDFLNTFLEGHQYAAG-DTL
TVADLALLASVSTF-EV-AGFDFSKYANVAKWYANA----KTV-APGWD-
ENWAGCM---EF-KK-F--F-S----------------------------
--------------------------------------------------
--------------------------------------------------
--------------------------------------------------
--------------------------------------------------
-----------------------
>FBpp0082046_Drosophila_melanogaster  
--------------------M--------P--------------------
--------------------------------------------------
------NL-DL---------------------------------------
---YNF-P-M---APAS---------------------------RA-IQM
----VAKALGLE-------LN---------SK-----LINT-MEG-----
---DQLKPEFVRINPQHTIPTLVD-N-GFVIWESRAIA-VYLVEKY----
--------------------------------------------------
--------------------------------------------------
--------------------------------------------------
-------------------------------------------------G
--------------------------------------------------
--------------------------------------------------
--------------------------------------------------
--------------------------------------------------
--------------------------------------------------
--------------------------------------------------
--------------------------------------------------
---------------K-P-D-SPLYPNDPQKRALINQRLYFDMGTLYDAL
TKYFFL-IF-RTG---KFGDQEALDKVNSAFGFLNTFLEGQDFVAG-SQL
TVADIVILATVSTV-EW-FSFDLSKFPNVERWLKNA----PKV-TPGWE-
QNLESLQ---QG-KK-F--L-QD---------------------------
--------------------------------------------------
--------------------------------------------------
--------------------------------------------------
--------------------------------------------------
-----L-QAAKEKEV------KA
>AFUN016010_PD_Anopheles_funestus  
--------------------------------------------------
--------------------------------------------------
-------M-DF---------------------------------------
---YYL-PGS---AP-C---------------------------RA-VQM
----TAAAVGVE-------LN---------LK-----LTNL-MAG-----
---EHMKPEFLKLNPQHCIPTLVD-EDGFVLWESRAIQ-IYLVEKYCAH-
DPTL-AERLYPQDPRRRAVVHQRLFFDVAVLYQRFAEYYYPQIFGKKV-A
GDPDRLRSMEQALEFLNTFLE-GERFVAGGDDPTIADFSILASIATFEAA
GYDLQRYENIHRWYERTSE-------------------------------
--------------------------------------------------
--------------------------------------------------
--------------------------------------------------
-----------------------IAPAADKNLEGAKIFGRYFTD------
--------------------------------------------------
--------------------------------------------------
--------------------------------------------------
--------------------------------------------------
--------------------------------------------------
--------------------------------------------------
--------------------------------------------------
--------------------------------------------------
--------------------------------------------------
--------------------------------------------------
--------------------------------------------------
--------------------------------------------------
--------------K--------
>GAUT041784_PA_Glossina_austeni  
--------------------M-----------------------------
--------------------------------------------------
---------DL---------------------------------------
---YYL-PGS---AP-C---------------------------RA-VIM
----TAKALGLQ-------LN---------KK-----LLNL-TAG-----
---EQMKPEFLKLNPQHTIPTLVD-G-DFSIWESRAIM-VYLVEKY----
--------------------------------------------------
--------------------------------------------------
--------------------------------------------------
-------------------------------------------------G
--------------------------------------------------
--------------------------------------------------
--------------------------------------------------
--------------------------------------------------
--------------------------------------------------
--------------------------------------------------
--------------------------------------------------
---------------K-T-D-S-LFPKCPKKRAIINQRLYFDMGTLYKSF
ADYYYPQIF-S--KA--PADPEMHKKIETAFDFLNTFLEGQQYAAG-DTL
TVADIALLATVSNF-EV-AGFDFSKYPNVAKWYANA----KTV-TPGFD-
ENWQGCL---EF-KK-F--F-N----------------------------
--------------------------------------------------
--------------------------------------------------
--------------------------------------------------
--------------------------------------------------
-----------------------
>MDOA011453_PA_Musca_domestica  
--------------------M-----------------------------
--------------------------------------------------
---------DF---------------------------------------
---YYM-PPS---APC----------------------------RA-VEM
----TAKAVGVE-------LN---------KK-----VIDL-TKG-----
---EHLKPEFVKINPQHTIPTLVDG--DFTLWESRAIM-TYLCEKY----
--------------------------------------------------
--------------------------------------------------
--------------------------------------------------
-------------------------------------------------D
--------------------------------------------------
--------------------------------------------------
--------------------------------------------------
--------------------------------------------------
--------------------------------------------------
--------------------------------------------------
--------------------------------------------------
---------------S-S-K-K-WYPECPKIRAIINQRMYFDMGTLYKSF
ADYYYPQIM-K--KA--PADPEMFKKIEQAFEFFNTFLDGKQFAAG-DAV
TVADIALLATVTNF-E-AAKFDLSKYANVAKWYETC----KTA-VPGFA-
ENVEACA---SF-KK-Y--F-EN---------------------------
--------------------------------------------------
--------------------------------------------------
--------------------------------------------------
--------------------------------------------------
-----------------------
>SCAU014717_PA_Stomoxys_calcitrans  
--------------------M-----------------------------
--------------------------------------------------
---------DL---------------------------------------
---YYL-PAS---APC----------------------------RA-VAM
----TAEALGLK-------IN---------KI-----YMNL-QAG-----
---DHLKPEFIKINPQHTVPTLVDG--DFVIWESRAIM-TYLVEKY----
--------------------------------------------------
--------------------------------------------------
--------------------------------------------------
-------------------------------------------------G
--------------------------------------------------
--------------------------------------------------
--------------------------------------------------
--------------------------------------------------
--------------------------------------------------
--------------------------------------------------
--------------------------------------------------
---------------K-VND-A-LYPACPRMRAVINQRLYFDMGHMYKTL
GDYYYA-MR-D--KQ--SADPVLYKNIEVAMRFFNSMLEGKQYAAGGDSL
TLADLSLFSTVSSF-DAMIDFDFSKFPNVAKWYTTL----KGM-VPGAA-
ENWAGCM---EL-KK-S--Y-DS---------------------------
--------------------------------------------------
--------------------------------------------------
--------------------------------------------------
--------------------------------------------------
-----L--------K---SSL--
>FBpp0099824_Drosophila_melanogaster  
---------------M----V-----------------------------
--------------------------------------------------
---------DF---------------------------------------
---YYL-PGS---SP-C---------------------------RS-VIM
----TAKAVGVE-------LN---------KK-----LLNL-QAG-----
---EHLKPEFLKINPQHTIPTLVD-N-GFALWESRAIQ-VYLVEKY----
--------------------------------------------------
--------------------------------------------------
--------------------------------------------------
-------------------------------------------------G
--------------------------------------------------
--------------------------------------------------
--------------------------------------------------
--------------------------------------------------
--------------------------------------------------
--------------------------------------------------
--------------------------------------------------
---------------K-T-D-S-LYPKCPKKRAVINQRLYFDMGTLYQSF
ANYYYPQVF-A--KA--PADPEAFKKIEAAFEFLNTFLEGQDYAAG-DSL
TVADIALVATVSTF-EV-AKFEISKYANVNRWYENA----KKV-TPGWE-
ENWAGCL---EF-KK-Y--F-E----------------------------
--------------------------------------------------
--------------------------------------------------
--------------------------------------------------
--------------------------------------------------
-----------------------
>GPAI029367_PA_Glossina_pallidipes  
---------------MTDFYAHRRWINANAIIATMQH-------------
--------------------------------------------------
-EKKFLTM-DL---------------------------------------
---YYL-PGS---AP-C---------------------------RA-VIM
----TAKALGLQ-------LN---------KK-----LLNL-MAG-----
---EQMKPEFLKLNPQHTIPTLVD-G-DFSIWESRAIM-VYLVEKY----
--------------------------------------------------
--------------------------------------------------
--------------------------------------------------
-------------------------------------------------G
--------------------------------------------------
--------------------------------------------------
--------------------------------------------------
--------------------------------------------------
--------------------------------------------------
--------------------------------------------------
--------------------------------------------------
---------------K-T-D-S-LFPKCPKKRAIINQRLYFDMGTLYKSF
ADYYYPQIF-S--KA--PADPEMYKKIETAFDFLNTFLEGQQYAAG-DTL
TVADIALLATVSTF-EV-AGFDFSKYPNVAKWYANA----KTV-TPGFD-
ENWQGCL---EF-KK-F--F-N----------------------------
--------------------------------------------------
--------------------------------------------------
--------------------------------------------------
--------------------------------------------------
-----------------------
>GFUI053260_PA_Glossina_fuscipes_fuscipes  
-------------------MA-----------------------------
--------------------------------------------SEGNNF
TSSKFKTM-DL---------------------------------------
---YYL-PGS---AP-C---------------------------RA-VIM
----TAKALGLQ-------LN---------KK-----LLNL-MAG-----
---EQMKPEFLKLNPQHTIPTLVD-G-DFSLWESRAIM-VYLVEKY----
--------------------------------------------------
--------------------------------------------------
--------------------------------------------------
-------------------------------------------------G
--------------------------------------------------
--------------------------------------------------
--------------------------------------------------
--------------------------------------------------
--------------------------------------------------
--------------------------------------------------
--------------------------------------------------
---------------K-T-D-S-LYPKCPKKRAIINQRLYFDMGTLYKSF
ADYYYPQIF-S--KA--PADPEMHKKIETAFDFLNSFLQGQQYAAG-DTL
TVADIALLATVSTF-EV-AGFDFSKYPNVAKWYANA----KTV-TPGFD-
ENWQGCL---EF-KK-F--F-N----------------------------
--------------------------------------------------
--------------------------------------------------
--------------------------------------------------
--------------------------------------------------
-----------------------
>ACUA025128_PA_Anopheles_culicifacies
--------------------------------------------------
--------------------------------------------------
-------M-DF---------------------------------------
---YYL-PGS---AP-C---------------------------RA-VQM
----TAAAVGVE-------LN---------LK-----LTNL-MAG-----
---EHMKPEFLKLNPQHTIPTLVD-EDGFVLWESRAIQ-IYLVEKYCAHD
-ETL-AERLYPRDPRRRAVVHQRLFFDVSVLYQRFAEYYYPQIFGKKL-A
GDPDRLRSMEQALEFLNTFLE-GERFVAGGDDPTIADFSILASIATFEAA
GYDLQRYENIYRWYKRTSE-------------------------------
----------I-------INPQHCIPTLVDNGFALWESRAICAYLAEKYG
K---DD---KLYPK-DPQKRAVVNQRLYFDMGTLYQRFADYYYPQIFAKQ
PANPENEQKMKDAVSFLNTFLDGH---KYVAG-E-SLTIADLTVLATVST
YDVAGFDLSKYPHVAAWYENIRKEAPGAAINQAGIEEFKKYFEN------
--------------------------------------------------
-------DPQRRATINQRLYFDMGTLYQRFGDYYYPQIFEGAPANESNYA
KIGEALTFLDTFLEG-ERYVAKGKAISLADISIYASLTTFEVAGYDFSAY
GNI-------------------------------NPQHCIPTLVDNGFSL
WESRAIQIYLAEKYGK-D-D-K-LYPKDPQKRAVVNQRLYFDMGTLYQRF
ADYWYPQIF-A--KQ--PASAEKEEKMKEAVGFLNTFLEGQEYAAG-NDL
TIADLSLAASIATY-EV-AGFDFAPYPNVAAWLARC----KAN-APGYD-
LN------------------------------------------------
--------------------------------------------------
--------------------------------------------------
--------------------------------------------------
----------------------------------------------QAGA
DDFKAK--------F------LS
>AATE007401_PA_Anopheles_atroparvus  
--------------------------------------------------
--------------------------------------------------
-------M-DF---------------------------------------
---YYL-PGS---AP-C---------------------------RA-VQM
----TAAAVGVE-------LN---------LK-----LTNL-MAG-----
---EHMKPEFLKINPQHTIPTLVEVADGFFLWESRAIQ-IYLVERYCTDD
---AARERLYPSEPRRRAIVHQRLFFDVAVLYQRFAEYYYPQIFGQKL-P
GDPARLRSMEQALEFLNAFLE-GERFVAGGDTLTIADLSILASIATFEVA
GYDLARHANVHRWYQETKAIAPAAEKNAEGA-------------------
----------K-------INPQHCIPTLVDNGFALWESRAICTYLAEKYG
K---DD---KLYPK-DPQKRAVVNQRLYFDMGTLYQRFADYYYPQIFAKA
PANPENEKKMKDAVDFLNTFLEGQ---KYAAG-D-SLTVADISLLATIST
YDVAGFELAKYPNVVAWYENIRKEAPGAAINQAGIEEFKKYFE-------
--------------------------------------------------
--------------------------------------------------
--------------------------------------------------
--------------------------------------------------
--------------------------------------------------
--------------------------------------------------
--------------------------------------------------
--------------------------------------------------
--------------------------------------------------
--------------------------------------------------
--------------------------------------------------
--------------------------------------------------
----------------------K
>ASTE016000_PD_Anopheles_stephensi  
--------------------------------------------------
--------------------------------------------------
-------M-DF---------------------------------------
---YYL-PGS---AP-C---------------------------RA-VQM
----TAAAVGVE-------LN---------LK-----LTNL-MAG-----
---EHMKPEFLKLNPQHCIPTLVD-EDGFVLWESRAIQ-IYLVEKYCAN-
DAAL-AERLYPRDPHRRAVVHQRLFFDVALLYQRFAEYYYPQIFGKKV-A
GDPNRLRSMEQALEFLNTFLE-GERFVAGGDDPTIADFSILASIATFEAA
GYDLQRYENIYRWYKTTSE-------------------------------
--------------------------------------------------
--------------------------------------------------
--------------------------------------------------
-----------------------IVPAADKNLEGAKIFGRYFTE------
--------------------------------------------------
--------------------------------------------------
--------------------------------------------------
--------------------------------------------------
--------------------------------------------------
--------------------------------------------------
--------------------------------------------------
--------------------------------------------------
--------------------------------------------------
--------------------------------------------------
--------------------------------------------------
--------------------------------------------------
--------------K--------
>PHUM189430_PA_Pediculus_humanus  
--------------------M-----------------------------
--------------------------------------------------
------PI-DI---------------------------------------
---YYL-PGS---PPC----------------------------RA-VLL
----TAKALGLE-------MN---------LK-----RLEL-MKG-----
---EHLKPEFLKINPQHTIPTIIDN--GFCMWESRAIM-AYLVDQY----
--------------------------------------------------
--------------------------------------------------
--------------------------------------------------
-------------------------------------------------G
--------------------------------------------------
--------------------------------------------------
--------------------------------------------------
--------------------------------------------------
--------------------------------------------------
--------------------------------------------------
--------------------------------------------------
---------------K-D-D-K-LYPKDIKQRALVDQRLFYDATNLYPRL
GDYYYPYMF-G--RG--PMEPAKKEKLDQSFEVLNNFLDGQKWAAG-PNM
TIADLTLAASISTC-DA-LGYPIEKYPNVQSWYTRI----QKE-APGYE-
VNASGTE---AF-KQLY--I--T---------------------------
--------------------------------------------------
--------------------------------------------------
--------------------------------------------------
--------------------------------------------------
-----L--------T---SKK--
>FBpp0082042_Drosophila_melanogaster  
--------------------------------------------------
--------------------------------------------------
--------------------------------------------------
-------------------------------------------------M
----VGKALGLE-------FN---------KK-----IINT-LKG-----
---EQMNPDFIKINPQHSIPTLVD-N-GFTIWESRAIL-VYLVEKY----
--------------------------------------------------
--------------------------------------------------
--------------------------------------------------
-------------------------------------------------G
--------------------------------------------------
--------------------------------------------------
--------------------------------------------------
--------------------------------------------------
--------------------------------------------------
--------------------------------------------------
--------------------------------------------------
---------------K-D-D-A-LYPKDIQKQAVINQRLYFDMALMYPTL
ANYYY-KAF-T--TG-QFGSEEDYKKVQETFDFLNTFLEGQDYVAG-DQY
TVADIAILANVSNF-DV-VGFDISKYPNVARWYDHV----KKI-TPGWE-
ENWAGAL---DV-KK-R--I-EE---------------------------
--------------------------------------------------
--------------------------------------------------
--------------------------------------------------
--------------------------------------------------
-----K-QNAAK-----------
>SCAU006592_PA_Stomoxys_calcitrans  
--------------------M-----------------------------
--------------------------------------------------
---------DF---------------------------------------
---YYM-PPS---APC----------------------------RS-VEM
----TALAVGVK-------LN---------KH-----VLDL-TKG-----
---EQLKPEFVKINPQHTIPTLVDN--GFALWESRAIL-VYLCEKY----
--------------------------------------------------
--------------------------------------------------
--------------------------------------------------
-------------------------------------------------D
--------------------------------------------------
--------------------------------------------------
--------------------------------------------------
--------------------------------------------------
--------------------------------------------------
--------------------------------------------------
--------------------------------------------------
---------------S-S-K-K-WYPNCVKTRAIVNQRLYFDMGTLYKSF
ADYYYPQIM-K--KA--PADPEMFKKIETAFEFFNTFLDGKKFAAG-DSP
TVADIALLSTVTNF-D-AANFDFSKYTNVAQWYEAC----KTV-IPGYA-
VNKEACV---SF-QK-Y--F-NN---------------------------
--------------------------------------------------
--------------------------------------------------
--------------------------------------------------
--------------------------------------------------
-----K-----------------
>AEPI015111_PD_Anopheles_epiroticus  
--------------------------------------------------
--------------------------------------------------
-------M-DF---------------------------------------
---YYL-PGS---AP-C---------------------------RA-VQM
----TAAAVGVE-------LN---------LK-----LTNL-MAG-----
---EHMKPEFLKLNPQHCIPTLVD-EDGFVLWESRAIQ-IYLVEKYCAHK
DAAL-AERLYPSDPRRRAVIHQRLFFDVAVLYQRFAEYYYPQIFGKKV-A
GDPDRLRSMEQALEFLNTFLD-GERYVAGGDDPTIADFSILASIATFEAA
GYELKRYENIHRWYERTSK-------------------------------
--------------------------------------------------
--------------------------------------------------
--------------------------------------------------
-----------------------TVPAADKNLEGAKIFGLYFTR------
--------------------------------------------------
--------------------------------------------------
--------------------------------------------------
--------------------------------------------------
--------------------------------------------------
--------------------------------------------------
--------------------------------------------------
--------------------------------------------------
--------------------------------------------------
--------------------------------------------------
--------------------------------------------------
--------------------------------------------------
--------------K--------
>CPIJ002661_PA_Culex_quinquefasciatus
--------------------------------------------------
--------------------------------------------------
-------M-DF---------------------------------------
---YYL-PGS---AP-C---------------------------RA-VQM
----TAAAVGVE-------LN---------LK-----LTNL-MAG-----
---EHMKPEFLKLNPQHCIPTLVDG--SFPVWESRAIM-IYLVEKYGKD-
------ESLYPKDPQKRAVVNQRLFFDQGTLYQRFADYFYPQIFAKQP-A
-NADNEKKMLDGLDFLNTFLGG-SKYVAG-DQLTIADLTILATVSTYDVA
KVDLAKYPNVAGWYARLRKEAPGAAINEAGCCLSYACVIHPSFSLSSPTR
PFPHTNTSLAQ-------INPQHCIPTLVDDGFSLWESRAIQIYLVEKYA
K---DD---ALYPK-DPQKRAVVNQRLFFDQGILYQRFTEYHHPQLFHKQ
PANPELFRKMNEGLELLNSFLTSQ----FVAG--DVLTIADLCIYATISS
YDAAKVDLTPFPNVTRWLSKLRKEAPGADLNEAGLEEFKAFLAKFV---Q
P-----------NKLNPQHCVPTLVDGDFSIWESRAIMIYLVDKYGK---
DDSLYPRDPQRRAVINQRLFFDMGTLYQRFADYYYPQMFEGAAENPDAYT
KIGEALGFLECFLDG-QTFVADGDSLSLADLSLLASMTTFDVAGYDISEF
KNVSAWYESVQKIAPGADVNKSWAEAARPLFDKLNPQHTIPTLVDNGFSL
WESRAIQIYLVEKYGK-D-D-S-LYPKDPQKRALVNQRLFFDMGTLYQRF
GDYWYPQIF-A--KQ--PANADNEKKMQEAVAFLNTFLEGHQYAAG-DQL
TIADLSLAASAATY-EV-AGFDFSKYPNVQAWLERC----KKN-APGYD-
LNQAGAD---DF-KAK---F-LG---------------------------
--------------------------------------------------
--------------------------------------------------
--------------------------------------------------
--------------------------------------------------
-----G--------K--------
>FBpp0310668_Drosophila_melanogaster  
--------------------M-----------------------------
--------------------------------------------------
-------L-DF---------------------------------------
---YYM-LYS---AP-C---------------------------RS-ILM
----TARALGLE-------LN---------KK-----QVDL-DAG-----
---EHLKPEFVKINPQHTIPTLVD-D-GFAIWESRAIL-IYLAEKY----
--------------------------------------------------
--------------------------------------------------
--------------------------------------------------
-------------------------------------------------D
--------------------------------------------------
--------------------------------------------------
--------------------------------------------------
--------------------------------------------------
--------------------------------------------------
--------------------------------------------------
--------------------------------------------------
---------------K-D-G-S-LYPKDPQQRAVINQRLFFDLSTLYQSY
VYYYYPQLF-EDVKK--PADPDNLKKIDDAFAMFNTLLKGQQYAAL-NKL
TLADFALLATVSTF-EI-SEYDFGKYPEVVRWYDNA----KKV-IPGWE-
ENWEGC----EYYKKLY--L--G---------------------------
--------------------------------------------------
--------------------------------------------------
--------------------------------------------------
--------------------------------------------------
-----A----ILNKQ--------
>AAEL001061_PA_Aedes_aegypti  
--------------------------------------------------
--------------------------------------------------
--------MD-------------------------------F--------
---YYL-PGS---AP----------------------------CRA-VQ-
---MTAAAVGV-------EL---------NL-----KLTNL-MAG-----
---EHMKPEFLKLNPQHCVPTLVDG--DFSLWESRAIM-IYLVDRY----
--------------------------------------------------
--------------------------------------------------
--------------------------------------------------
-------------------------------------------------A
K---GEVGEKLYPK-DPQKRAVVNQRLYFDMGTLYQRFGDYYYPQIFEGA
AANPENYRKIGEALEFLEVFLHDQ---QFVAG-GNCLTLADLSVLATLTT
FEVAGYDFSGYTSVYERYGRIQKVAPGADINREWAEAARPFFE-------
--------------------------------------------------
--------------------------------------------------
--------------------------------------------------
--------------------------------------------------
--------------------------------------------------
--------------------------------------------------
--------------------------------------------------
----------------------K---------------------------
--------------------------------------------------
--------------------------------------------------
--------------------------------------------------
--------------------------------------------------
--VKAP--------A------Q-
>SCAU002678_PA_Stomoxys_calcitrans  
--------------------------------------------------
--------------------------------------------------
-------M-DL---------------------------------------
---YYL-SDS---PPC----------------------------RA-VLL
----TAKALGIE-------LN---------KI-----PLDFE-AE-----
---EHLKPEFVQINPQHTVPTLVDG--DFILWESRAIM-IYLVEKY----
--------------------------------------------------
--------------------------------------------------
--------------------------------------------------
-------------------------------------------------G
--------------------------------------------------
--------------------------------------------------
--------------------------------------------------
--------------------------------------------------
--------------------------------------------------
--------------------------------------------------
--------------------------------------------------
---------------Q-E-D-DPLYPKCPEKRALINQRLYFDMGTLFGSY
IDYYYPQML-E--KK--PGNPELLPKLEKAMEFLDIFLSNSDYAAG-DTM
TLADLAFLVSVSSM-EV-VDFDIKRYENVYKWYENI----KEE-APGAA-
EDWEMCL---EL-KK-Y---LK----------------------------
--------------------------------------------------
--------------------------------------------------
--------------------------------------------------
--------------------------------------------------
-----------------------
>GPPI016969_PA_Glossina_palpalis_gambiensis  
MWSEPQ--------------A-----EALLVLMNLKD-------------
--------------------SNLWNNGQITNFSYHFLLMCIG-SSSSVHR
YSTAFKTM-DL---------------------------------------
---YYL-PGS---AP-C---------------------------RA-VIM
----TAKALGLQ-------LN---------KK-----LLNL-MAG-----
---EQMKPEFLKLNPQHTIPTLVD-G-DFSLWESRAIM-VYLVEKY----
--------------------------------------------------
--------------------------------------------------
--------------------------------------------------
-------------------------------------------------G
--------------------------------------------------
--------------------------------------------------
--------------------------------------------------
--------------------------------------------------
--------------------------------------------------
--------------------------------------------------
--------------------------------------------------
---------------K-T-D-S-LYPKCPKKRAIINQRLYFDMGTLYKSF
ADYYYPQIF-S--KA--PADPEMHKKIETAFDFLNSFLQGQQYAAG-DTL
TVADIALLATVSTF-EV-AGFDFSKYPNVAKWYANA----KTV-TPGFD-
ENWQGCL---EF-KK-F--F-N----------------------------
--------------------------------------------------
--------------------------------------------------
--------------------------------------------------
--------------------------------------------------
-----------------------
>FBpp0082044_Drosophila_melanogaster  
--------------------------------------------------
--------------------------------------------------
-------M-DF---------------------------------------
---YYS-PRG---SG-C---------------------------RT-VIM
----VAKALGVK-------LN---------MK-----LLNTLEK------
---DQLKPEFVKLNPXHTIPTLVD-N-GFSIWESRAIA-VYLVEKY----
--------------------------------------------------
--------------------------------------------------
--------------------------------------------------
-------------------------------------------------G
--------------------------------------------------
--------------------------------------------------
--------------------------------------------------
--------------------------------------------------
--------------------------------------------------
--------------------------------------------------
--------------------------------------------------
---------------K-D-D-T-LFPKDPKKQALVNQRLYFDMGTLYDSF
AKYYYP-LF-HTG---KPGSDEDFKKIESSFEYLNIFLEGQNYVAG-DHL
TVADIAILSTVSTF-EI-FDFDLNKYPNVARWYANA----KKV-TPGWE-
ENWKGAV---EL-KG-V--F-DA---------------------------
--------------------------------------------------
--------------------------------------------------
--------------------------------------------------
--------------------------------------------------
-----R--QAAAKQ---------
>SCAU008534_PA_Stomoxys_calcitrans  
--------------------------------------------------
--------------------------------------------------
-------M-DL---------------------------------------
---YVNLT-S---PPS----------------------------HA-VVM
----TAKALGIE-------LN---------IK-----VLDLY-AG-----
---EHMTPEYLKYNPQHTIPTLVDG--DFSIWESRAIM-VYLVEQY----
--------------------------------------------------
--------------------------------------------------
--------------------------------------------------
-------------------------------------------------G
--------------------------------------------------
--------------------------------------------------
--------------------------------------------------
--------------------------------------------------
--------------------------------------------------
--------------------------------------------------
--------------------------------------------------
---------------KEN-D-P-LYPSCPKKRALINQRLHFDMGTLYRYL
YDYFHYQLK-D--KT--PPNPEDYKQMEAALEKFNAMLEGYKYAAG-DEL
TVADLSLLATMTTY-EV-AGFDFAKYPNIQRWYSMI----KFS-APGAD-
ENWANSLRLKEM-------L-DT---------------------------
--------------------------------------------------
--------------------------------------------------
-L------------------------------------------------
--------------------------------------------------
-------------KK--------
>AMEC021724_PA_Anopheles_melas
--------------------------------------------------
--------------------------------------------------
-------M-DF---------------------------------------
---YYL-PGS---AP-C---------------------------RA-VQM
----TAAAVGVE-------LN---------LK-----LTDL-MKG-----
---EHMKPEFLKLNPQHCIPTLVDE-DGFVLWESRAIQ-IYLVEKYCAHD
-PAL-AERLYPGDPRRRAVVHQRLFFDVVILYQRFAEYYYPQIFGKKV-A
GDPDRLRSMEQALEFLNTFLE-GERFVAGGDDPTIADFSILASIATFEAA
GYDLRRYENIHRWYEQTGKI------------------------------
------------------INPQHCIPTLVDNGFALWESRAICTYLAEKYG
K---DD---KLYPK-DPQKRAVVNQRLYFDMGTLYQRFADYYYPQIFAKQ
PANPENEQKMKDAVGFLNTFLDGH---KYVAG-D-SLTIADLSILATIST
YDIAGFDLAKYQHVAAWYENIRKEAPGAAINQAGIEEFKKYFEN------
---------------------------GFSLWESRAIMCYLVEKYGKSCN
NDSLYPTDPQKRAIVNQRLYFDMGTLYQRFGDYYYPQIFEGAPANEANFA
KIGEALAFLDTFLEG-EQFVAGGNGYSLADISLYATLTTFEVAGYDFSAY
---------------------------------LNPQHCIPTLVDNGFAL
WESRAIQIYLAEKYGK-D-D-K-LYPKDPQKRAVVNQRLYFDMGTLYQRF
ADYHYPQIF-A--KQ--PANPENEKKMKDAVGFLNTFLEGQEYAAG-NDL
TIADLSLAATIATY-EV-AGFDFAPYPNVTAWFARC----KAN-APGYA-
LNQAGAN---EF-KAK---F-LS---------------------------
--------------------------------------------------
--------------------------------------------------
--------------------------------------------------
--------------------------------------------------
-----------------------
