# Supplementary material for: The genome of the biting midge Culicoides sonorensis and gene expression analyses of vector competence for bluetongue virus
Source: BMC Genomics. 2018 Aug 22;19:624. doi: 10.1186/s12864-018-5014-1 (PMC6106943; doi:10.1186/s12864-018-5014-1)
Supplement: Supplementary file 3 — Supplementary Alignments. Zip file containing the gst-1 and ski2 CDS and protein sequences, the protein alignment obtained using T-Coffee as described in the Additional file 1: Supplementary Methods, and the protein alignment after removing variable positions (with a T-Coffee value < 6 as described in the Additional file 1: Supplementary Methods). (DOCX 267 kb) [file 12864_2018_5014_MOESM3_ESM.zip › gst1_prot_aln_cons.fasta]

>TCONS_00026495    
DFYYLPGSSPRAVQMTAKAVGVDLNLKLTNLMAGEHMKPEFLKLNPQHCI
PTLVDGFSLWESRAIQVYLVEK------YPKDVQQRALVNQRLYFDMGTL
YQRFADYW-----FKKMEEAMGFLNTFLDGHKYFTVADLALAASVATY-S
GFDFKPYPNVQKWFA------PGYDLN----------------
>GMOY002000_PA_Glossina_morsitans    
DLYYLPGSAPRSVIMTAKALGLQLNKKLLNLMAGEQMKPEFLKLNPQHTI
PTLVDDFSIWESRAIMVYLVEKY----GFPKCPKKRAIINQRLYFDMGTL
YKSFADYYY-PEMHKKIETAFDFLNTFLEGQQYLTVADIALLATVSTF-A
GFDFSKYPNVAKWYA------PGFDEN----------------
>FBpp0082045_Drosophila_melanogaster    
DLYNMSGSPSRAVMMTAKAVGVEFNSIQVNT-VGEQLEPWFVKINPQHTI
PTLVDLFVIWETRAIVVYLVEQY----GYPKDPQKQALINQRLYFDMGTL
YDGIAKYFF-QE-LEKLNAAFDLLNNFLDGQDYLSVADIVILATVSTT-V
DFDLKKFPNVDRWYK------PGWD-N----------------
>AARA015840_PB_Anopheles_arabiensis    
DFYYLPGSAPRAVQMTAAAVGVELNLKLTDLMKGEHMKPEFLKLNPQHCI
PTLVDGFVLWESRAIQIYLVEKY---------------------------
--------------------------------------------------
-------------------------------------------
>FBpp0082047_Drosophila_melanogaster    
DFYYHPCSAPRSVIMTAKALGVDLNMKLLKVMDGEQLKPEFVKLNPQHCI
PTLVDGFSIWESRAILIYLVEKY----GYPSDPQKKAVVNQRLYFDMGTL
FQSFVEAIY-PEAMQKVDSAFGHLDTFLEDQEYLTIADIALLASVSTF-V
DFDIAQYPNVARWYE------PGWE-N----------------
>ACOM033224_PA_Anopheles_coluzzii    
--------------------------------------------------
--------------------------------------------------
---------------KMKDAVGFLNTFLEGQEYLTIADLSLAATIATY-A
GFDFAPYPNVAAWF-------PGYA------------------
>SCAU011791_PA_Stomoxys_calcitrans    
DFYYLPVSAPRSVIMTAKALGVELNKKLLQISKRENLKPEFLKINPQHCI
PTLVDDLTLWESRAIMVYLVEKY----GYPSCPKKRALINQRLHFDLGTL
HTSFANYFY-PE-YKKLEAALEFLDIFLSESKYMTLADFAILATVSTI-A
SVDLSKYPNISRWYN------PGADENR---------------
>SCAU010415_PA_Stomoxys_calcitrans    
DFYYMAESAPRSILMTAKALNISLNKKILDLSKGEHLKPEFLKINPQHCI
PTLVDDFNLWESRAIIVYLVEKY----GYPNCPKKRAVINQRLYFDLGTL
YKSFAEYFY-PEVYQKLETALEFLNVFLSESKYMTLADLAILATVSTM-G
NVDVSKYEHINRWY-------PGAD------------------
>MDOA004450_PA_Musca_domestica    
DFYYLPPSPPRAVDMCAQAVGVTLNKKIVHLMDGEHMNPEFLKLNPQHCV
PTIVDGFVLWESRPILIYLAEKY----DYPKVPKTKAIINQRLYFDMGIF
FKSFMDYYRDPEKFKEVQNAFEMLDTFLTSKPYYTIADISLVSTMTNF-A
GFDYSNYPNVAKWYA------PGY-------------------
>GBRI008723_PA_Glossina_brevipalpis    
DLYYLPGSAPRAVIMTAKALGLELNKKLLNLMAGEQMKPEFLKLNPQHTI
PTLVDDFSIWESRAIMVYLAEKY----GYPKCPKTRAIINQRLYFDMGTL
YKSFADYYY-PEMLKKIETAFEFLNTFLDGQQYLTLADIALLASVSTF-A
GFDFNKYPNVAKWYT------PGFDEN----------------
>SCAU013637_PA_Stomoxys_calcitrans    
DFYYQPGSTPRAVLMTAAALGIELNKKLLDVQGGENKTPEFLKLNPQHTI
PTLVDDFSIWESRAIMTYLVEQY----GYPKCPKKRAIINQRLYFDMGTL
YKSIAEYYL--E-YKKLETAFELLNTFLEGEKFLTLADLAMFAMVSSL-I
GFDVSKYANVSKWYD------PGAK-N----------------
>MDOA012670_PA_Musca_domestica    
DLYYFPISSPRSVLMTAKALGIELNKKPLRVFKGEQLAPEFLKINPQHTI
PTLVDDFVLWESRAIMIYLVEKY----GYPSCPKKRALINQRLYFDMGTL
YKSYSDYFY-PELLKKIYAALEMFNTLLATSKYLTLADLALLASVSTM-Y
DIDVRKYENVARWYD------PGADE-----------------
>AFAF007182_PA_Anopheles_farauti
DFYYLPGSAPRAVQMTAAAVGVDLNLKLTNLMAGEHMKPEFLKLNPQHCI
PTLVD-FVLWESRAIQIYLVEKY----GYP-DPQKRAVVNQRLFFDMGTL
YQR------------KMKEAVGFLNTFLEGQEYLTIADLSLAASIATYEA
GFDFAPYPNVAAWLARCKANAPGYA------------------
>MDOA006158_PA_Musca_domestica
DFYYLPLSAPRSVLMTAKALGIELNKKLLNLFEGEHLKPEFLKINPQHTI
PTLVDGFALWESRAIMVYLVEKY----GFP--P--RAV---RLYFDMGTL
YKSFADY------FKKIETAFDFLNTFLEGHEYLTVADLALLASVSTF-A
SFDFSKYPNVAKWYA------PGWE------------------
>SCAU006092_PA_Stomoxys_calcitrans    
DFYYLPVSAPRAVIMTAKALGVELNKKTLDLYGGEHLKPEFLKINPQHTI
PTLVDGFAIWESRPIMIYLVEKY----GYPSCPQQRAVINQRLYFDMGSL
YKSFAEYFY-PEMFKKFEAAMEFLDLFLSTSKYMTLADLSILATVSTI-A
QIDFSKYEHLSKWYA------PGADEN----------------
>ASIS011111_PA_Anopheles_sinensis    
DFYYLPGSAPRAVQMTAAAVGVELNLKLTNLMAGEHMKPEFLKLNPQHTI
PTLVD----------------------G----------------------
---------------------------------LTIADLSLAATIATY-A
SFDFTPYPNVQAWLA------PGYE-N----------------
>CLEC013063_PA_Cimex_lectularius    
DYYYTAGSAPRCVLLTAKAVGVELNLKPTNLMKGEHLTPEFLKLNPQHTV
PTLVDGLVLTESRAIMCYLANKY----AYPKDPAKRAMVDSRLYFDMGTL
YA---------------DEALGFLDGFLAKTAWMTIADFCLAASVSTF-V
GVNLAKHANVTKWLQ------PGY-------------------
>AMIN004190_PA_Anopheles_minimus
DFYYLPGSAPRAVQMTAAAVGVELNLKLTNLMAGEHMKPEFLKLNPQHTI
PTLVDGFVLWESRAIQIYLVEKY----G----------------------
--------------------VAFLNTFLEGNNYLTIADLSLAASIATYEA
GFDFAPYPNVAAWLARCKANAPGYD------------------
>ADAC000834_PA_Anopheles_darlingi    
C---------RR----------------------EAARPFFEKLNPQHTI
PTLVDGFPMWESRAI-IYLVEKY----G----------------------
--------------------------------------------------
-------------------------------------------
>AMEM018991_PC_Anopheles_merus    
DFYYLPGSAPRAVQMTAAAVGVELNLKLTDLMKGEHMKPEFLKLNPQHCI
PTLVDGFVLWESRAIQIYLVEKY---------------------------
--------------------------------------------------
-------------------------------------------
>ACHR001931_PA_Anopheles_christyi
DFYYLPGSAPRAVQMTAAAVGVELNLKLTDLMAGEHMKPEFLKLNPQHCI
PTLVD-FVLWESRAIQIYLVEKY----GYPKDPQKRAVVNQRLFFDMGTL
YQRFG---------KKMKEAVGFLNTFLEGQEYLTIADLSLAASIATYEA
GFDFAPYPNVLAWLARCKAN-PGYA------LTASHVPYGHSP
>SCAU008450_PA_Stomoxys_calcitrans    
DFYYMPLSAPRAVIMTAEALGIKLNKRFLDLYAAEHLKPEFLKINPQHCV
PTLVDDLKLWESRAIMVYLVEKY----GYPKCPKKRAVINQRLYFDMGTL
FKPFADWFY-PELYKKIEMALDFLNTFLSETKYMTLADLAVLASVSTM-A
NLDFSKYEHVTRWYK------PAAA------------------
>AMAM022257_PA_Anopheles_maculatus
--------------------------------------------------
--LVD---L-------------Y----G----------------------
--------------------------------------------------
-------------------------------------------
>FBpp0082041_Drosophila_melanogaster    
DFYYMPGGGGRTVIMVAKALGLELNKKLLNTMEGEQLKPEFVKLNPQHTI
PTLVDGFSIWESRAIAVYLVEKY----G-PNDPKKRAVINQRLYFDMGTL
YESFAKYYY----LKRIETAFGFLDTFLEGQEYLTVADIAILSTVSTF-S
EFDFSKYSNVSRWYD------PGWDEN----------------
>AQUA009869_PD_Anopheles_quadriannulatus    
DFYYLPGSAPRAVQMTAAAVGVELNLKLTDLMKGEHMKPEFLKLNPQHCI
PTLVDGFVLWESRAIQIYLVEKY---------------------------
--------------------------------------------------
-------------------------------------------
>SCAU001128_PA_Stomoxys_calcitrans    
DFYYMPLSPPRSVLMTAKAVGVELNKKYLNLMAGEHMKPEFLKINPQHCV
PTLVDDFALWESRPIMIYLVEKY----GYPCCPKKRAIINQRLYFDMGTL
YKSFAEYYY-EE-FKKLESAFEFLNTFLSGSKYMTLADFAIMASL----A
NVDISKYEKVAKWY-------PAADEN----------------
>MDOA011215_PA_Musca_domestica    
DFYYLPLSAPRSVIMTAKALGIELNKKLLNLFEGEHMKPEFLKINPQHTI
PTLVDGFAMWESRAIMVYLVEKY----GYPSCPKKRALINQRLYFDMGTL
WKSYADYTY-PELFKKFESALEFLNIFLSQSKYMTLADLAILASVSTF-V
QMDLSKYEHILRWYN------PGAAENW---------------
>SCAU008424_PA_Stomoxys_calcitrans    
DFYYLPPSPPRAVEMAAKAVGVTLNKKIVNTAAKEQLNPDFVKINPQHTI
PTIVDGFVLWESRPILIYLAEGY----DYPKVPKTKAIINQRLYFDMGVF
YKSFLEYYV-PEKFKDVEAAFELLDTFLTAKPYYTIADIALVASMTNY-A
GFDYSKYANVAKWYE------PGYE------------------
>ADAC000833_PA_Anopheles_darlingi    
DFYYLPGSAPRAVQMTAAAVGVELNLKLTNLMAGEHMKPEFLKVNPQHCI
PTLVDGFALWESRAICTYLVEKY---------------------------
--------------------------------------------------
-------------------------------------------
>AGAP004164_PC_Anopheles_gambiae    
DFYYLPGSAPRAVQMTAAAVGVELNLKLTDLMKGEHMKPEFLKLNPQHCV
PTLVD----------------------G----------------------
--------------------------------------------------
-------------------------------------------
>SCAU010764_PA_Stomoxys_calcitrans    
DFYYHPLSAPRAVIMTAKALNIELNKKFLDL-AGEHLKPEFLQINPQHCV
PTLVDNLKLWESRAIMVYLVEKY----GYPKCPKKRALVNQRLYFDMGTL
YTAFGAYFY-AE-LKKVENALEFLNIFLAESKYMTLADLSILATAVTM-A
SIDLSKFEHVNRWY-------PAAE------------------
>FBpp0310669_Drosophila_melanogaster    
DLYYRPGSAPRSVLMTAKALGVEFD---INTRAREQFTPEYLKINPQHTI
PTLHDGFALWESRAIMVYLVEKY----GFPKDVQKQALINQRLYFDMGTL
YKSFSEYYY----YKKIEVAFEFLNTFLEGQTYYSLADIAFLATVSTF-A
GFDFKRYANVARWYE------PGWEEN----------------
>GAUT035969_PA_Glossina_austeni    
DLYYLPGSAPRAVIMTAKALGLQLNKKLLNLMAGEQMKPEFLKLNPQHTI
PTLVDDFSIWESLAIMVSLVEKY----GFPKCPKKRAIINQRLYFDMGTL
YKSFADYYY-PEMHKKIETAFDFLNTFLEGQQYLTVADIALLATVSTF-A
GFDFSKYPNVAKWYA------PGFDEN----------------
>AALF007572_PA_Aedes_albopictus    
DFYYLPGSAPRAVQMTAAAVGVELNLKLTNLMAGEHMKPEFLKLNPQHTI
PTLVDGFSLWESRAIMGYLVEK------YP--PQKRALVNQRLYFDMGVL
YQRFGDY----D-FKKMEEAVGFLNTFLEGHQYLTIADLSLAASAATY-A
GFDFSKYPNVQAWLE------PGYD-N----------------
>AALB015606_PC_Anopheles_albimanus    
D-YYLPGSAPRAVQ-TAAAVGV-L-L-LTNLMAGEHMKPEFLKLNPQHCV
PTLVDGFALWESRAIM-YLVERY----G----------------------
--------------------------------------------------
-------------------------------------------
>SCAU014989_PA_Stomoxys_calcitrans    
HFYHTPLSAPRAVTMTAKALGLQLNEIFVDL-SGAQFQPDFLKINPQHCV
PSLVDDLRLWESRAIMIYLVEQY----GYPSCPKKRGLINQRLYFDADSL
YKNFAEYFY--E-YQKLQSSLEFLNIFLSHSEYLTLADLSILATVTTI-G
QIDLVKYANINRWYQ------PGAA------------------
>SCAU004223_PA_Stomoxys_calcitrans    
DFYYQPGSAPRSVLMTAAALGIELNKKLLDVRGGENRTPEFLKLNPQHTI
PTLVDDFSIWESRAIMTYLIEKY----GYPKCPKKRAIINQRLYFDMGTL
YKAFSDYYY-PEMYKKLEAAVEFLNTFLEGHKFLTVADLAIFANVSTM-V
DFDVSKFANVSKWYE------PGAKENWEGC------------
>FBpp0082043_Drosophila_melanogaster    
DFYYSPRSSGRTIIMVAKALGLELNKKQLRITEGEHLKPEFLKLNPQHTI
PTLVDGFAIWESRAIAVYLVEKY----GFPNDPQKRALINQRLYFDMGTL
HDSFMKYYY-AE-YKKVEAAFEFLDIFLEGQDYLTVADIAILSSVSTF-V
EFDISKYPNVARWYA------PGWDEN----------------
>MDOA009813_PA_Musca_domestica    
DLYYIPSSGPRAVEMTAKALGVELNKKFLNLRKGEQFTPEFKKLNPQHTV
PTLVDDFILWESRVIMMYLCEKF----DYPECPKLRAIVQHRMIFDLSTL
YQSFADYY-----LKNIENAFKVFNILLEGKQFVSIADISLLATVTNF-L
KFDFSKYPNVAAWYE------PGYA------------------
>SCAU013271_PA_Stomoxys_calcitrans    
DFYYLPGSAPRSVMMTAKALGIELNKKLLNLQAGEHMKPEFLKINPQHTI
PTLVDDFALWESRAIMVYLVEKY----GFPKCPKKRAVINQRLYFDMGTL
YKSFADYYY-PEMFKKMETAFDFLNTFLEGHQYLTVADLALLASVSTF-A
GFDFSKYANVAKWYA------PGWDEN----------------
>FBpp0082046_Drosophila_melanogaster    
DLYNFP----RAIQMVAKALGLELNSKLINTMEGDQLKPEFVRINPQHTI
PTLVDGFVIWESRAIAVYLVEKY----GYPNDPQKRALINQRLYFDMGTL
YDALTK----QEALDKVNSAFGFLNTFLEGQDFLTVADIVILATVSTV-F
SFDLSKFPNVERWLK------PGWE------------------
>AFUN016010_PD_Anopheles_funestus    
DFYYLPGSAPRAVQMTAAAVGVELNLKLTNLMAGEHMKPEFLKLNPQHCI
PTLVDGFVLWESRAIQIYLVEKY---------------------------
--------------------------------------------------
-------------------------------------------
>GAUT041784_PA_Glossina_austeni    
DLYYLPGSAPRAVIMTAKALGLQLNKKLLNLTAGEQMKPEFLKLNPQHTI
PTLVDDFSIWESRAIMVYLVEKY----GFPKCPKKRAIINQRLYFDMGTL
YKSFADYYY-PEMHKKIETAFDFLNTFLEGQQYLTVADIALLATVSNF-A
GFDFSKYPNVAKWYA------PGFDEN----------------
>MDOA011453_PA_Musca_domestica    
DFYYMPPSAPRAVEMTAKAVGVELNKKVIDLTKGEHLKPEFVKINPQHTI
PTLVDDFTLWESRAIMTYLCEKY----DYPECPKIRAIINQRMYFDMGTL
YKSFADYYY-PEMFKKIEQAFEFFNTFLDGKQFVTVADIALLATVTNF-A
KFDLSKYANVAKWYE------PGFAEN----------------
>SCAU014717_PA_Stomoxys_calcitrans    
DLYYLPASAPRAVAMTAEALGLKINKIYMNLQAGDHLKPEFIKINPQHTV
PTLVDDFVIWESRAIMTYLVEKY----GYPACPRMRAVINQRLYFDMGHM
YKTLGD----PV-YKNIEVAMRFFNSMLEGKQYLTLADLSLFSTVSSF--
DFDFSKFPNVAKWYT------PGAAENW---------------
>FBpp0099824_Drosophila_melanogaster    
DFYYLPGSSPRSVIMTAKAVGVELNKKLLNLQAGEHLKPEFLKINPQHTI
PTLVDGFALWESRAIQVYLVEKY----GYPKCPKKRAVINQRLYFDMGTL
YQSFANYYY-PEAFKKIEAAFEFLNTFLEGQDYLTVADIALVATVSTF-A
KFEISKYANVNRWYE------PGWEENW---------------
>GPAI029367_PA_Glossina_pallidipes    
DLYYLPGSAPRAVIMTAKALGLQLNKKLLNLMAGEQMKPEFLKLNPQHTI
PTLVDDFSIWESRAIMVYLVEKY----GFPKCPKKRAIINQRLYFDMGTL
YKSFADYYY-PEMYKKIETAFDFLNTFLEGQQYLTVADIALLATVSTF-A
GFDFSKYPNVAKWYA------PGFDEN----------------
>GFUI053260_PA_Glossina_fuscipes_fuscipes    
DLYYLPGSAPRAVIMTAKALGLQLNKKLLNLMAGEQMKPEFLKLNPQHTI
PTLVDDFSLWESRAIMVYLVEKY----GYPKCPKKRAIINQRLYFDMGTL
YKSFADYYY-PEMHKKIETAFDFLNSFLQGQQYLTVADIALLATVSTF-A
GFDFSKYPNVAKWYA------PGFDEN----------------
>ACUA025128_PA_Anopheles_culicifacies
DFYYLPGSAPRAVQMTAAAVGVELNLKLTNLMAGEHMKPEFLKLNPQHTI
PTLVDGFVLWESRAIQIYLVEKY----GYPKDPQKRAVVNQRL---MGTL
YQRFADY-------EKMKEAVGFLNTFLEGQEYLTIADLSLAASIATYEA
GFDFAPYPNVAAWLARCKANAPGYD------------------
>AATE007401_PA_Anopheles_atroparvus    
DFYYLPGSAPRAVQMTAAAVGVELNLKLTNLMAGEHMKPEFLKINPQHTI
PTLVEGFFLWESRAIQIYLVERY----G----------------------
--------------------------------------------------
-------------------------------------------
>ASTE016000_PD_Anopheles_stephensi    
DFYYLPGSAPRAVQMTAAAVGVELNLKLTNLMAGEHMKPEFLKLNPQHCI
PTLVDGFVLWESRAIQIYLVEKY---------------------------
--------------------------------------------------
-------------------------------------------
>PHUM189430_PA_Pediculus_humanus    
DIYYLPGSPPRAVLLTAKALGLEMNLKRLELMKGEHLKPEFLKINPQHTI
PTIIDGFCMWESRAIMAYLVDQY----GYPKDIKQRALVDQRLFYDATNL
YPRLGDYYY----KEKLDQSFEVLNNFLDGQKWMTIADLTLAASISTC-L
GYPIEKYPNVQSWYT------PGYEVN----------------
>FBpp0082042_Drosophila_melanogaster    
--------------MVGKALGLEFNKKIINTLKGEQMNPDFIKINPQHSI
PTLVDGFTIWESRAILVYLVEKY----GYPKDIQKQAVINQRLYFDMALM
YPTLANYYY----YKKVQETFDFLNTFLEGQDYYTVADIAILANVSNF-V
GFDISKYPNVARWYD------PGWEEN----------------
>SCAU006592_PA_Stomoxys_calcitrans    
DFYYMPPSAPRSVEMTALAVGVKLNKHVLDLTKGEQLKPEFVKINPQHTI
PTLVDGFALWESRAILVYLCEKY----DYPNCVKTRAIVNQRLYFDMGTL
YKSFADYYY-PEMFKKIETAFEFFNTFLDGKKFPTVADIALLSTVTNF-A
NFDFSKYTNVAQWYE------PGYAVNK---------------
>AEPI015111_PD_Anopheles_epiroticus    
DFYYLPGSAPRAVQMTAAAVGVELNLKLTNLMAGEHMKPEFLKLNPQHCI
PTLVDGFVLWESRAIQIYLVEKY---------------------------
--------------------------------------------------
-------------------------------------------
>CPIJ002661_PA_Culex_quinquefasciatus
DFYYLPGSAPRAVQMTAAAVGVELNLKLTNLMAGEHMKPEFLKLNPQHCI
PTLVDSFPVWESRAIMIYLVEKYPFTNAYP--------VNQRLFFDMGTL
YQ------------KKMQEAVAFLNTFLEGHQYLTIADLSLAASAATY-A
GFDFSKYPNVQAWLE------PGYD------------------
>FBpp0310668_Drosophila_melanogaster    
DFYYMLYSAPRSILMTARALGLELNKKQVDLDAGEHLKPEFVKINPQHTI
PTLVDGFAIWESRAILIYLAEKY----DYPKDPQQRAVINQRLFFDLSTL
YQSYVYYY-DPDNLKKIDDAFAMFNTLLKGQQYLTLADFALLATVSTF-S
EYDFGKYPEVVRWYD------PGWEEN----------------
>AAEL001061_PA_Aedes_aegypti    
D-YYLPGSAPRAVQ-TAAAVGV-L-L-LTNLMAGEHMKPEFLKLNPQHCV
PTLVDDFSLWESRAIMIYLVDRY----A----------------------
--------------------------------------------------
-------------------------------------------
>SCAU002678_PA_Stomoxys_calcitrans    
DLYYLSDSPPRAVLLTAKALGIELNKIPLDF-AEEHLKPEFVQINPQHTV
PTLVDDFILWESRAIMIYLVEKY----GYPKCPEKRALINQRLYFDMGTL
FGSYIDYYY-PELLPKLEKAMEFLDIFLSNSDYMTLADLAFLVSVSSM-V
DFDIKRYENVYKWYE------PGAA------------------
>GPPI016969_PA_Glossina_palpalis_gambiensis    
DLYYLPGSAPRAVIMTAKALGLQLNKKLLNLMAGEQMKPEFLKLNPQHTI
PTLVDDFSLWESRAIMVYLVEKY----GYPKCPKKRAIINQRLYFDMGTL
YKSFADYYY-PEMHKKIETAFDFLNSFLQGQQYLTVADIALLATVSTF-A
GFDFSKYPNVAKWYA------PGFDEN----------------
>FBpp0082044_Drosophila_melanogaster    
DFYYSPRGSGRTVIMVAKALGVKLNMKLLNT---DQLKPEFVKLNPXHTI
PTLVDGFSIWESRAIAVYLVEKY----GFPKDPKKQALVNQRLYFDMGTL
YDSFAKYYY----FKKIESSFEYLNIFLEGQNYLTVADIAILSTVSTF-F
DFDLNKYPNVARWYA------PGWE-N----------------
>SCAU008534_PA_Stomoxys_calcitrans    
DLYVN--SPPHAVVMTAKALGIELNIKVLDL-AGEHMTPEYLKYNPQHTI
PTLVDDFSIWESRAIMVYLVEQY----GYPSCPKKRALINQRLHFDMGTL
YRYLYDYF--PE-YKQMEAALEKFNAMLEGYKYLTVADLSLLATMTTY-A
GFDFAKYPNIQRWYS------PGAD------------------
>AMEC021724_PA_Anopheles_melas
DFYYLPGSAPRAVQMTAAAVGVELNLKLTDLMKGEHMKPEFLKLNPQHCI
PTLVD-FVLWESRAIQIYLVEKY----GYP--PQKRAVVN-------GTL
YQRFA-Y-------KKMKDAVGFLNTFLEGQEYLTIADLSLAATIATYEA
GFDFAPYPNVTAWFARCKANAPGYA------------------
