# Supplementary material for: The genome of the biting midge Culicoides sonorensis and gene expression analyses of vector competence for bluetongue virus
Source: BMC Genomics. 2018 Aug 22;19:624. doi: 10.1186/s12864-018-5014-1 (PMC6106943; doi:10.1186/s12864-018-5014-1)
Supplement: Supplementary file 3 — Supplementary Alignments. Zip file containing the gst-1 and ski2 CDS and protein sequences, the protein alignment obtained using T-Coffee as described in the Additional file 1: Supplementary Methods, and the protein alignment after removing variable positions (with a T-Coffee value < 6 as described in the Additional file 1: Supplementary Methods). (DOCX 267 kb) [file 12864_2018_5014_MOESM3_ESM.zip › gst1_RNA.fas]

>TCONS_00026495
ATGGGTTTGGATTTCTATTATTTGCCTGGATCATCACCATGCCGTGCCGTACAAATGACC
GCTAAGGCTGTCGGAGTTGATCTTAATCTGAAATTGACAAATCTCATGGCAGGTGAACAC
ATGAAACCAGAGTTTTTGAAGCTCAATCCACAACATTGCATTCCAACACTCGTCGATAAT
GGTTTTTCATTGTGGGAATCGCGTGCTATTCAAGTGTACTTGGTTGAAAAGTACGGCAAA
GATGACTCATTGTATCCAAAGGATGTGCAACAACGCGCCTTGGTAAATCAACGTTTGTAC
TTTGACATGGGCACGCTCTATCAACGTTTTGCCGATTACTGGTATCCTCAATTGTTTGGC
AAACAACCCGCAAATCCAGAAAATTTCAAGAAAATGGAAGAAGCAATGGGATTCTTGAAC
ACCTTCTTGGATGGACACAAATATGCAGTCGGTGATAAATTTACTGTTGCAGATTTGGCC
TTAGCTGCATCAGTGGCCACCTATGAAGTTAGTGGATTTGACTTCAAACCATATCCAAAT
GTACAAAAGTGGTTTGCTTTATGCAAAACTACATTGCCTGGATATGACTTGAATGAGGCT
GGATGTCAAGAATTCAAGAAATATTTCCCT

>GMOY002000_PA_Glossina_morsitans
ATGAAAGAAATTGAAAATATTATTCATATTGAAATTTGGGACCCGCTTCATATGTACTGT
GCTTGGTGTAAAAAGGTTAAATATACGTACAATGAAGCCAGTCGGACTGCATGTACATTT
TTAACCATGGATTTGTACTATTTGCCCGGTTCGGCGCCTTGCCGTTCGGTCATAATGACG
GCTAAAGCTTTGGGCTTACAGCTGAATAAGAAACTATTGAATTTGATGGCTGGTGAACAA
ATGAAGCCGGAGTTTTTAAAACTAAACCCTCAACATACTATACCGACTTTAGTTGACGGT
GATTTCTCGATATGGGAATCGCGTGCTATTATGGTCTATTTAGTGGAGAAATACGGTAAA
ACCGATTCCCTTTTTCCCAAATGTCCCAAGAAACGGGCTATTATCAATCAGCGTCTATAC
TTTGACATGGGCACCTTGTACAAGAGCTTTGCCGACTATTACTATCCACAAATCTTTAGT
AAGGCTCCTGCTGATCCAGAAATGCACAAAAAGATAGAAACTGCCTTCGACTTTCTAAAT
ACTTTCTTGGAAGGCCAGCAATACGCGGCCGGTGATACATTAACTGTAGCCGACATAGCT
TTATTGGCTACCGTTAGCACATTTGAAGTAGCTGGCTTCGATTTCAGCAAATATCCCAAC
GTAGCAAAATGGTATGCTAATGCTAAAACAGTTACACCCGGTTTCGATGAAAATTGGCAG
GGCTGCTTGGAGTTTAAAAAATTCTTTAATTAA

>FBpp0082045_Drosophila_melanogaster
ATGGATCTCTATAACATGTCTGGTTCCCCGAGCACCCGGGCCGTTATGATGACCGCCAAA
GCTGTGGGAGTCGAGTTCAACTCGATACAAGTTAATACCTTTGTGGGGGAACAACTGGAG
CCATGGTTTGTAAAGATAAACCCTCAGCACACGATTCCAACCCTGGTGGACAATTTATTC
GTTATTTGGGAAACTCGGGCCATTGTTGTCTACCTAGTGGAGCAGTACGGTAAGGATGAT
TCTCTGTACCCGAAGGATCCCCAGAAGCAAGCGCTGATCAACCAGCGTCTGTACTTCGAT
ATGGGCACCCTGTACGATGGCATTGCCAAGTACTTTTTCCCACTGCTTCGGACGGGCAAA
CCCGGAACTCAGGAGAATCTTGAGAAACTGAACGCTGCCTTCGATCTTCTCAACAACTTC
CTGGATGGCCAGGATTACGTGGCCGGCAATCAGCTTTCAGTGGCAGATATCGTTATATTG
GCCACCGTTTCCACAACCGAAATGGTTGACTTCGATTTAAAGAAGTTTCCCAACGTGGAC
AGATGGTATAAGAACGCCCAAAAAGTTACGCCGGGTTGGGACGAGAACTTGGCAAGAATT
CAAAGCGCCAAAAAATTTCTAGCCGAAAACTTAATAGAAAAGTTATAA

>AARA015840_PB_Anopheles_arabiensis
ATGGATTTCTATTACCTACCCGGATCTGCCCCGTGCCGTGCCGTCCAGATGACGGCGGCC
GCCGTTGGCGTTGAGCTGAACCTGAAGCTCACCGACCTGATGAAGGGCGAGCACATGAAG
CCGGAGTTCCTGAAGCTAAACCCGCAACACTGCATTCCGACGCTGGTCGATGAGGACGGG
TTCGTGCTGTGGGAGTCGCGTGCAATCCAGATCTATCTCGTCGAGAAGTACTGCGCCCAC
GATCCAGCCCTCGCAGAACGGCTGTATCCGGGTGATCCGCGCCGCCGTGCTGTCGTTAAC
CAGCGACTGTTCTTTGATGTGGCCATACTGTATCAACGTTTTGCCGAGTACTACTATCCG
CAGATCTTTGGCAAGAAGGTCGCCGGCGATCCGGATCGGCTGCGTTCGATGGAGCAGGCG
CTCGAGTTTCTCAACACCTTTCTCGAGGGCGAGCGGTTCGTCGCGGGCGGAGATGATCCA
ACCATTGCGGATTTCAGCATTTTGGCCTCGATTGCAACGTTCGAAGCTGCCGGGTACGAT
CTGCGGCGATATGAAAACATCCACCGATGGTACGAGCAGACCGGCAATATAGTACCGGCT
GCTGATAAGAACTTGGCGGGAGCAAAAATTTTTGGGCTCTATTTCAGACAAAAATAA

>FBpp0082047_Drosophila_melanogaster
ATGGACTTTTACTACCATCCTTGCTCGGCTCCTTGCCGCTCCGTTATAATGACAGCCAAG
GCCCTTGGAGTTGACCTGAATATGAAGCTATTGAAGGTCATGGACGGGGAGCAACTGAAG
CCGGAGTTTGTGAAGCTCAATCCACAGCACTGCATTCCCACCCTGGTGGACGATGGCTTC
TCCATCTGGGAATCCCGTGCCATTTTGATTTACTTGGTGGAGAAGTACGGCGCTGATGAC
TCGCTGTATCCCAGCGATCCCCAGAAGAAGGCTGTGGTCAATCAGAGGCTCTACTTCGAC
ATGGGCACCCTGTTTCAGAGTTTCGTCGAGGCCATCTATCCACAGATAAGGAATAATCAT
CCCGCCGATCCAGAGGCCATGCAGAAAGTGGACAGCGCCTTTGGCCACCTGGACACCTTC
CTGGAGGACCAGGAGTATGTGGCTGGCGACTGCCTCACCATTGCCGACATTGCCCTGTTG
GCCTCCGTTTCCACCTTTGAGGTGGTGGACTTCGATATAGCCCAGTATCCAAATGTGGCC
AGGTGGTACGAGAATGCCAAGGAAGTGACTCCCGGTTGGGAAGAGAACTGGGACGGTGTA
CAGCTAATCAAGAAACTTGTCCAGGAGAGGAATGAATGA

>ACOM033224_PA_Anopheles_coluzzii
CTGTTTGATTTTTCATCTTGTTTAACACCAATGCTGAATCCACAGCACTGTGTGCCGACG
CTCGTGGACAATGGATTTGCTCTGTGGGAGTCTCGAGCGATCATGTGCTATCTGGTGGAG
AAGTACGGGAAACCGTGCAACAACGACTCTCTGTATCCGACCGATCCACAAAAACGAGCC
ATCGTCAACCAGCGCTTGTATTTCGACATGGGAACGCTGTATCAGCGCTTCGGCGACTAC
TATTATCCACAAATCTTCGAGGGAGCACCAGCTAATGAGACAAACTTTGCAAAAATTGGG
GAAGCTTTAGCGTTTCTCGATACTTTTCTCGAGGGTGAACGGTTTGTGGCGGGAGGAAAT
GGTTATTCGTTAGCTGATATTAGCCTGTACGCGACACTTACTACGTTCGAGGTGGCAGGG
TATGAATTCAGTGCGTATCTCAATCCTCAACACTGCATTCCAACGCTGGTCGACAATGGA
TTCGCCCTGTGGGAGTCGCGTGCCATTCAGATCTATCTGGCGGAGAAGTACGGCAAGGAC
GACAAGCTGTACCCGAAGGACCCGCAGAAGCGTGCCGTCGTAAACCAGCGACTGTACTTC
GACATGGGCACTCTATACCAGCGCTTCGCTGACTACCACTATCCTCAAATCTTTGCCAAG
CAGCCGGCCAACCCGGAAAATGAGAAGAAGATGAAGGATGCGGTCGGTTTCCTGAACACC
TTCCTGGAGGGTCAGGAGTATGCCGCTGGCAACGATCTCACAATTGCCGATCTGAGTCTG
GCTGCGACGATCGCCACCTACGAGGTGGCCGGCTTCGACTTTGCCCCCTACCCGAACGTG
GCTGCGTGGTTCGCTCGCTGCAAAGCAAACGCCCCCGGATACGCTCTGAACCAGGCCGGT
GCCGACGAATTCAAGGCAAAATTCTTGTCCTAA

>SCAU011791_PA_Stomoxys_calcitrans
ATGGATTTCTACTATTTGCCTGTCTCGGCCCCCTGTCGATCGGTTATAATGACAGCCAAA
GCTCTGGGCGTTGAACTAAACAAAAAATTGCTACAAATTTCAAAACGCGAAAACTTAAAA
CCGGAATTCCTTAAAATTAATCCTCAGCATTGTATTCCCACATTGGTTGATGGTGATTTG
ACTTTGTGGGAATCACGTGCCATTATGGTCTATTTGGTGGAGAAATATGGCAAACAAGAT
GATCCCTTGTACCCCAGTTGCCCCAAAAAGCGTGCACTCATCAATCAGCGTCTTCATTTC
GATTTGGGTACACTGCATACAAGTTTTGCCAATTACTTTTATCCGAAATTCTTCACCAAG
AAACCAATCGGACCGGAGGTTTATAAAAAATTAGAAGCAGCCTTGGAATTTTTGGATATA
TTCTTATCGGAATCCAAGTATGTTGCTGGTGATACCATGACATTGGCTGATTTTGCCATT
TTGGCTACAGTCAGCACCATCGAAGTGGCAAGTGTGGATCTAAGCAAATACCCGAATATA
AGCAGATGGTATAATGAAATTGGAGAAACTGCGCCTGGTGCTGATGAGAATCGTGCAGGT
GTTTTAGAATATAAGAAATATATTTAA

>SCAU010415_PA_Stomoxys_calcitrans
ATGGATTTCTACTATATGGCCGAGTCAGCTCCCTGCCGTTCAATTTTAATGACAGCGAAA
GCTTTAAACATTAGCTTGAACAAAAAAATATTGGATTTGTCTAAAGGCGAACATCTTAAG
CCAGAATTTCTCAAAATAAATCCACAACATTGCATTCCCACGTTAGTGGATGGCGATTTC
AACTTATGGGAGTCTCGTGCCATTATTGTCTATTTAGTAGAAAAATATGGCAAGAAGGAT
GATCCTCTATATCCCAATTGCCCCAAGAAGCGTGCTGTCATCAATCAACGTCTTTATTTC
GATTTGGGTACATTGTATAAAAGCTTCGCCGAGTACTTTTATCCCAAGTTCTTCTTTAAG
CAACCAGTCGAACCGGAGGTATATCAAAAATTGGAAACGGCTTTGGAGTTTTTGAATGTA
TTCCTATCCGAGTCGAAATATGTCGCGGGTGATACTATGACTTTGGCAGATTTGGCCATA
TTGGCCACGGTCAGCACTATGGAAGTTGGCAATGTGGATGTAAGCAAATATGAACACATT
AACAGATGGTATAATGTAATGAAAGAAACAGCTCCTGGTGCTGATGAGAATCATGCTGGT
GTTTTGGCTTATAGAACATTCATAGAAAAAAATAGTAAAAAATAA

>MDOA004450_PA_Musca_domestica
ATGGATTTCTATTACCTACCCCCCTCTCCGCCATGCCGTGCCGTGGATATGTGCGCCCAG
GCAGTTGGTGTAACATTGAACAAGAAAATTGTCCACCTCATGGATGGTGAACACATGAAT
CCGGAGTTCTTGAAATTGAATCCCCAACACTGTGTACCCACGATTGTCGATGACGGATTC
GTCCTGTGGGAATCTCGTCCCATACTCATCTATTTGGCTGAGAAATATGACAAATCCGGC
CAGCTGTATCCCAAGGTACCCAAAACTAAGGCCATCATCAATCAACGTTTGTACTTTGAT
ATGGGCATTTTCTTCAAAAGTTTCATGGACTATTATCGCCCGATTTTGATGTTCAATTTA
CCCGCCGATCCGGAAAAATTCAAAGAGGTACAAAATGCCTTTGAAATGTTGGACACTTTC
CTCACCAGCAAACCGTATGTCGCCGACACGGACACATACACCATTGCTGACATTTCGTTG
GTCTCCACCATGACCAACTTTGAGTCGGCCGGTTTCGATTACAGCAACTATCCGAATGTG
GCCAAATGGTATGCGAATTGCAAACAGGTTATACCCGGCTATGAATGTTATCGACTGCAA
CGATATGAAATATTTTAA

>GBRI008723_PA_Glossina_brevipalpis
ATGGATTTATATTATTTACCCGGTTCAGCACCTTGCCGCGCGGTTATAATGACCGCTAAA
GCTTTGGGCTTGGAGCTTAATAAGAAACTATTGAATTTGATGGCTGGTGAACAAATGAAG
CCGGAATTTCTCAAATTAAATCCTCAACATACTATACCAACATTAGTCGACGGTGATTTC
TCCATATGGGAATCGCGTGCTATTATGGTTTACTTAGCGGAGAAATATGGTAAAACTGAT
TCCCTTTATCCTAAATGCCCCAAAACACGGGCTATTATCAATCAACGTTTATACTTTGAT
ATGGGCACTTTGTACAAGAGCTTTGCCGACTATTACTATCCACAAATCTTTACTAAGGCT
CCTGCCGATCCCGAAATGCTTAAAAAGATAGAAACTGCGTTTGAGTTTTTAAATACTTTC
TTAGATGGCCAACAGTATGCGGCCGGTGATACTTTAACTTTAGCCGATATAGCTCTATTG
GCTAGCGTTAGCACCTTCGAAGTAGCCGGCTTTGATTTCAACAAATATCCCAATGTAGCA
AAATGGTATACCAATGCCAAGACAGTTACACCCGGCTTCGATGAAAATTGGCAGGGTTGC
TTGGAGTTTAAGAAATTCTTTAATTAA

>SCAU013637_PA_Stomoxys_calcitrans
ATGGATTTCTATTACCAACCCGGTTCGACTCCCTGCCGTGCCGTTTTAATGACAGCAGCG
GCTCTAGGCATTGAACTCAACAAGAAACTATTAGATGTGCAGGGTGGTGAAAATAAGACT
CCAGAATTCCTCAAACTTAATCCCCAACATACCATACCCACTTTGGTTGATGGAGATTTC
TCGATATGGGAGTCGCGGGCCATTATGACCTATTTGGTAGAGCAATATGGCAAAGACGAT
GATAGCCTTTATCCCAAATGTCCTAAAAAGCGAGCAATTATCAATCAAAGATTGTACTTC
GATATGGGAACGTTGTACAAAAGTATTGCCGAGTATTATCTTCCGCAAATGATGAAAAAG
GAAGCGCCAAATGCCGAAGCCTACAAGAAACTTGAAACAGCCTTTGAGCTTTTGAACACA
TTTTTGGAGGGTGAGAAATTTGTGGCAGGCAATGATTTAACTTTGGCCGATTTGGCCATG
TTTGCCATGGTTAGTTCTTTGGTTGCCATCGGTTTCGATGTGAGCAAATATGCAAATGTT
AGCAAGTGGTACGACTATCTAAGCGTCAATGCGCCAGGAGCCAAGGAGAATTGGGAAGGT
TGTTTGATTACAAAGAAGTTTGTGGAAGAGCGAATGCCAAAACAATAA

>MDOA012670_PA_Musca_domestica
ATGGATCTGTACTACTTCCCCATTTCCTCGCCCTGTCGATCGGTGCTAATGACTGCCAAA
GCTTTGGGCATTGAGTTGAACAAGAAACCTCTTCGGGTTTTCAAAGGTGAACAGTTGGCT
CCCGAATTTCTAAAAATCAATCCTCAACACACCATACCCACCCTGGTCGACAATGATTTT
GTGCTCTGGGAGTCGCGTGCCATTATGATTTATTTAGTTGAAAAATATGGCAAACAGGAT
GATCCCCTATATCCCAGCTGTCCCAAGAAGAGGGCTCTGATCAATCAACGCCTATACTTC
GATATGGGAACTCTGTACAAAAGTTATTCGGATTATTTTTATCCTCAGGTTAAACAAAAT
AAACCAGCCGATCCAGAGTTGTTGAAGAAAATCTATGCCGCTTTGGAGATGTTCAATACA
TTGTTGGCAACATCGAAATATGCTGCTGGTGACACGTTGACTTTGGCTGATTTGGCCCTA
TTGGCTTCTGTCAGTACAATGGATGTCTATGATATTGATGTGCGTAAATATGAGAATGTT
GCCAGATGGTATGATTTAGTTAAGGAAACTGCGCCTGGTGCCGATGAAAATTGGGCTGGA
TGTTTGGAGAGGAAGGAGTTTTTCAAAACATTGAAACAACAACAATGA

>AFAF007182_PA_Anopheles_farauti
ATGGATTTCTACTACCTTCCCGGATCTGCCCCGTGCCGTGCCGTACAGATGACGGCGGCC
GCCGTTGGCGTCGACCTGAACCTGAAGCTCACCAACTTGATGGCGGGCGAGCACATGAAG
CCGGAATTCCTGAAGCTAAACCCGCAACACTGCATTCCGACGCTGGTCGACGAGGACGGG
TTCGTGCTGTGGGAGTCGCGCGCCATCCAGATCTATCTCGTCGAGAAGTACTGCACCCAC
GATGCAGCGCTGGCCGAGCGACTTTACCCGCGGGATCCGCGCCGTCGCGCCGTCGTCCAC
CAGCGGCTATTCTTCGACGTTGCCGTCCTGTACCAGCGCTTTGCCGAGTACTACTACCCG
CAGATCTTCGGCCAGAAGCTGCCCCAGGGTGATCCGGGCCGGTTGCGGGCGATGGAGCAG
GCACTCGAGTTTCTCAACACGTTCCTCGAGGGAGGCGAACGGTTCGTTGCGGGTGGCGAT
GGACCGACGATCGCGGACCTGAGTATTCTGGCGTCGATCGCGACGTACGAAGCGGCCGGA
TATGATCTGCGCCGCTACGAAAATATTAACCCGCAACACTGCATTCCGACGCTGGTCGAC
AATGGGTTTGCGCTGTGGGAGTCGCGTGCCATCTGCGCCTATCTGGCGGAGAAGTACGGC
AAGGACGACAAGCTGTACCCGAAGGATGCGCAGAAGCGCGCGGTCGTCAACCAGCGGCTG
TACTTCGATATGGGCACGCTGTACCAGCGCTTCGCCGACTACTACTATCCGCAGATCTTC
GCCAAGCAGCCCGCCAACCCGGAGAACGAGAAGAAGATGAAGGATGCGGTCGACTTTCTG
AACACCTTCCTGAACGGGCACAAGTACGTGGCCGGCGATAGTCTCACGATCGCGGATTTG
TCCATCCTGGCCACCGTTTCGACGTACGATGTGGCCGGCTTCGATCTCGCAGCCTACCCG
CACGTCGCGGCTTGGTACGAGAACATTCGCAAGGAAGCGCCCGGTACCACCATCAACCAG
GCCGGTATCGAGGAGTTCAAGAAGTACTTCGAGAAGTCCTTTTTTCCGACCCTTTCGCAG
CTGAATCCCCAGCACTGCGTCCCGACGCTAGTGGACGATGGGTTTGCCCTGTGGGAATCG
CGGGCCATCATGTGCTATCTGGTGGAGAAGTACGGCAAATCGGCGACCGGAGAGCGTCTC
CTTCCGAGCGACCCGCAACGGCGGGCGATCGTCAACCAACGGCTGTACTTCGACATGGGC
ACGCTGTACCAGCGCTTCGGCGATTACTACTATCCGCAAATCTTCGAAGGTGCACCGGCC
AACGAGTCGAACTATGCGAAAATTGGGGAAGCATTAGCCTTCCTCGACACGTTTCTGGAC
GGAGGGGCGAAGTTTGTGGCCGGTGGGGACTCCTTTTCTCTAGCGGACATTAGTATCTAC
GCGACGCTTACCACGTTCCTGGTGGCAGGGTATGATTTTAGCCGTTTTGGGAATGTTCTG
CGGTGGTACAAGAGTATGTCCGACTCGATTCCCGGCGCGGAGACAAACCGTATGTGGGCC
GAGGCTGCAAGGCCGTTTTTCGATAAGCTTAACCCTCAGCATTGCATTCCGACGCTGGTC
GACAACGGCTTCTCGCTGTGGGAGTCGCGCGCCATCCAGATTTATCTGGTCGAGAAGTAC
GGCAAGGACGACAAGCTGTACCCGAAGGATCCGCAGAAGCGCGCGGTCGTCAACCAGCGG
CTGTTCTTCGATATGGGCACGCTGTACCAGCGCTTTGGTGACTACTGGTACCCGCAGATC
TTCGCCAAGCAGCCCGCCAACCCGGAGAACGAGAAGAAGATGAAGGAGGCGGTCGGCTTC
CTGAACACCTTCCTCGAGGGACAGGAGTACGCGGCCGGCAACGATCTCACGATCGCCGAT
CTCAGTCTGGCGGCGTCGATCGCTACCTACGAGGTGGCTGGATTCGACTTCGCCCCTTAC
CCGAATGTGGCCGCTTGGTTGGCCCGCTGCAAGGCGAACGCCCCCGGATATGCGCTCAAC
CAGGCCGGTGCCGACGACTTCAAGGCGAAATTCTTGTCCTAG

>MDOA006158_PA_Musca_domestica
ATGGATTTCTATTATCTACCCCTTTCGGCTCCCTGCCGCTCAGTCTTGATGACAGCCAAA
GCTCTTGGCATTGAATTGAACAAGAAATTACTTAACCTCTTCGAGGGTGAACATTTGAAA
CCCGAATTTTTGAAGATCAATCCTCAACACACCATTCCCACTCTGGTGGACAATGGCTTC
GCCCTGTGGGAATCTCGTGCCATTATGGTATACTTGGTGGAGAAGTATGGCAAGCAGGAT
GATCCCTTGTATCCCAGTTGCCCCAAAAAACGTGCTCTCATCAATCAACGTCTCTACTTC
GATATGGGTACCTTGTATCAAGGTTTTGCCAATTATTTCTATCCCCAATTCAAGGAGAAG
AAACCCGCCGATCCAGAGTTGTTCAAGAAATTTGAGGTTACTTTGGATTTCTTGAACACA
TTCCTGTCTGAATCGAAATATGCTGCCGGCGATTCTTTGACCTTGGCCGATTTGGCTCTC
TTGGCCTCGGTTAGTACCTTTGAAGCTGTCAACATTGATGTTAGCAAATATGAACATATT
GCCAGATGGTATGCCTTGGTCAAGGAAACCGCACCGGGTGCTGATGAAAACTGGGCTGGT
GCCTTGGAAATGAAGACTTTGATTCCCAAGCTGTTTCTCCAACCAAGCACTTCAAAGCCA
ACCATAATGGATTTCTACTACTTGCCCGGTTCCGCTCCCTGCCGCTCGGTCTTGATGACC
GCCAAGGCCTTGGGCATTGAACTCAACAAGAAATTGTTGAACTTGCAAGCTGGCGAACAC
TTGAAGCCCGAATTCTTGAAGATCAATCCCCAACACACCATCCCCACCTTGGTCGATGGC
GATTTCGCATTGTGGGAATCTCGTGCCATTATGGTCTACTTGGTTGAGAAGTACGGCAAA
ACCGACTCCTTGTTCCCCAAGTGCCCCAAGAAGCGCGCCGTCATCAACCAACGTTTGTAC
TTCGACATGGGTACCTTGTACAAGAGCTTTGCCGACTACTATTATCCTCAGGTCTTTGCC
AAGGCTCCTGCTGATCCTGAACTCTTCAAGAAAATCGAAACCGCTTTCGATTTCTTAAAC
ACCTTCTTGGAGGGTCATGAATATGCTGCCGGCGATAGCTTGACCGTTGCCGATTTGGCT
TTGTTGGCCAGTGTCAGCACCTTTGAGGTGGCCAGCTTCGATTTCAGCAAATACCCCAAT
GTTGCCAAGTGGTACGCCAACCTTAAGACTGTTGCTCCCGGCTGGGAAGAAAACTGGGCC
GGTTGCTTGGAATTCAAGAAATACTTCAGTTAA

>SCAU006092_PA_Stomoxys_calcitrans
ATGACATTGGACTTTTATTACCTGCCAGTTTCGGCACCTTGCCGGGCGGTTATAATGACC
GCCAAAGCTTTGGGCGTTGAACTTAACAAGAAAACTTTGGATCTTTATGGTGGTGAACAT
TTAAAGCCAGAATTTCTCAAAATCAATCCTCAACACACCATACCCACCTTGGTTGATGAT
GGCTTTGCCATATGGGAGTCACGACCTATTATGATCTATTTGGTGGAGAAATATGGCAAA
GAAGATGACCCCTTGTATCCCAGCTGCCCTCAGCAACGGGCGGTGATTAATCAACGACTC
TATTTTGATATGGGAAGTTTGTACAAAAGCTTTGCGGAGTACTTCTATCCCCAGGTGAAA
GAGAAGAAACCGGCAGATCCCGAAATGTTTAAAAAATTCGAAGCCGCCATGGAGTTTTTG
GATTTATTCTTATCCACCTCCAAATATGTGGCAGGTGATAACATGACTTTGGCTGATCTC
TCCATTTTGGCCACTGTCAGTACCATTGAGATTGCCCAAATTGATTTTAGCAAATATGAA
CATTTGTCTAAATGGTATGCTGGCATTAAGGATACAGCCCCTGGTGCCGATGAGAATTGG
GCTGGCTGCTTGGAGTGCAGAAAATTTGTGGAGAATTCATAA

>ASIS011111_PA_Anopheles_sinensis
ATGGATTTCTACTACCTTCCCGGATCTGCCCCGTGCCGTGCCGTCCAGATGACGGCGGCC
GCCGTTGGCGTCGAACTGAACCTGAAGCTCACCAACCTGATGGCGGGCGAGCACATGAAG
CCGGAATTCCTGAAGCTCAACCCCCAGCATACCATCCCGACGTTGGTGGACAACGGATTC
GCTCTGTGGGAGTCGCGCGCGATCCAGATCTACCTGGCGGAGAAGTACGGCAAGGACGAT
AAGCTGTACCCGAAGGATCCGCAGAAGCGCGCCGTCGTTAACCAGCGCCTGTACTTCGAC
ATGGGCACGCTATACCAGCGCTTCGCCGATTACCACTATCCGCAGATCTTCGCCAAGCAG
CCGGCGAACCCGGAGAACGAGAAGAAGATGAAGGAGGCCGTCGGCTTCCTGAACACGTTC
CTCGAGGGCCAGGAGTACGCCGCCGGAAACGATCTGACCATCGCCGATCTGAGCCTGGCC
GCGACGATCGCCACCTACGAGGTGGCCAGCTTCGACTTCACCCCCTACCCGAACGTACAG
GCTTGGCTGGCGCGCTGCAAAGCGAACGCCCCCGGATACGAGCTGAACCAGGCCGGCGCC
GATGAATTCAAGGCGAAGTTCCTGTCTTAA

>CLEC013063_PA_Cimex_lectularius
TTGATTTTATCTGCATTTATTCTGGCCTTGCTTCATTGGCTCCCCACCACGTTGGACCCC
CTCCAAGGAAACAGCTTCCAGGCGGACGCCGTCGGCATTCTGCTGCAGCATTCTAGTTTT
CTACTTTGGTTGGTATTCAACATAGTTGCGCCTGTTACAGAAAAAAAAAAATCAGACAAA
ATGACGGTCGATTACTACTACACAGCGGGAAGCGCTCCGTGCAGATGTGTCCTTCTTACA
GCTAAAGCCGTTGGTGTGGAATTGAACTTGAAACCCACTAACCTTATGAAGGGAGAACAC
TTAACTCCGGAGTTCCTCAAGTTAAACCCACAACACACGGTTCCGACACTCGTTGATGAT
GGCTTAGTACTTACAGAAAGTCGAGCCATAATGTGCTACCTGGCAAATAAATACGCTAAA
GACGACAGCCTTTACCCTAAAGATCCCGCAAAAAGAGCTATGGTCGACTCGAGGTTGTAC
TTTGACATGGGAACCCTTTATGCAAGATTTGGCGATCTATACAAAGCCAAAAAATTGGAT
GAAGCTCTCGGTTTCTTGGATGGATTTTTGGCAAAGACAGCATGGGTTGCTGGAGACAAC
ATGACTATCGCAGACTTCTGTTTGGCAGCATCTGTATCAACATTTGAGGTCGTCGGTGTC
AACTTGGCGAAACACGCCAACGTCACCAAATGGCTCCAGAAGTGCAAGACCACCATGCCT
GGCTACAAGGAGGCTAATCAAGAGGGCGTTGAAGCATTCGAAAAAGCCTTCTGTGGCAAA
TTGAAGAAATAA

>AMIN004190_PA_Anopheles_minimus
ATGGATTTCTACTACCTTCCCGGATCTGCCCCGTGCCGTGCCGTGCAGATGACGGCCGCC
GCCGTTGGCGTTGAGCTGAATCTGAAGCTTACCAACCTGATGGCCGGTGAGCACATGAAG
CCGGAATTTCTGAAGCTTAACCCGCAACACACCATTCCGACGCTGGTCGATGAGGACGGG
TTCGTGCTGTGGGAGTCGCGTGCAATTCAGATCTATCTCGTCGAGAAGTACTGCGCCCAC
GATGAAACGCTTGCCGAGCGTCTGTATCCGAGCGATCCGCGTCGCCGTGCCGTCGTACAC
CAGCGGCTGTTCTTCGACGTGGCCGTACTGTACCAGCGGTTCGCCGAGTACTACTACCCG
CAGATCTTCGGCAAGAAGGTGGCTGGCGATCCGGACCGGTTGCGGTCGATGGAGCAGGCA
CTCGAATTTCTCAACACCTTCCTGGAGGGTGAACGGTTCGTTGCGGGCGGGGACGATCCA
ACGATCGCGGACTTTAGTATTTTGGCGTCGATCGCTACGTTCGAAGCCGCTGGCTATGAT
TTGCAGCGGTATGAAAACATTCACCGCTGGTACGAGCGTACCAGCGAGATTATTAACCCA
CAACACTGCATTCCGACGCTGGTCGATAATGGGTTCGCCCTGTGGGAATCGCGCGCCATC
TGTACCTATCTGGCGGAGAAATACGGCAAGGACGACAAACTGTACCCGAAGGATCCCCAG
AAGCGTGCCGTCGTAAACCAGCGACTGTACTTCGATATGGGCACACTGTACCAGCGGTTC
GCTGATTATTACTATCCACAAATCTTCGCCAAGCAGCCGGCAAACCCCGAAAACGAACAG
AAGATGAAAGATGCAGTTAGCTTTCTGAACACCTTCCTCGACGGGCATAAGTACGTGGCC
GGTGAGAGTCTTACGATTGCTGATCTTACCGTTTTGGCTACGATTTCGACGTACGACGTG
GCCGGTTTCGAACTGTCCAAGTATCCGCACGTTGCTGCCTGGTACGAGAACATCCGCAAG
GAAGCGCCCGGCGCCGCGATCAATCAGGCCGGAATCGAGGAGTTTAAGAAATACTTCGAA
AAGTGGCTAGATATGATTTCAGCGCGTACGCTCAACCCACAACACACCGTTCCGACGCTG
GTCGATAACGGCTTCTCGCTGTGGGAGTCGCGCGCCATCCAGATCTATCTGGTGGAGAAG
TACGGCAAGGACGATAAGCTGTACCCGAAGGATCCCCAGAAGCGTGCTGTCGTTAACCAG
CGACTGTACTTCGATATGGGCACACTGTACCAGCGGTTCGGTGATTACTGGTACCCGCAG
ATCTTTGCCAAGCAGCCCGCCAGCGCCGAGAAGGAGGAGAAAATGAAGGAGGCGGTCGCT
TTCTTGAACACCTTCCTGGAGGGAAATAACTACGCAGCCGGAAACGATCTCACCATTGCT
GACCTGAGTCTGGCGGCATCGATCGCCACCTACGAGGTGGCTGGCTTTGACTTCGCACCG
TACCCGAACGTGGCTGCGTGGTTGGCCCGCTGTAAAGCGAACGCCCCCGGATACGACCTG
AACCAGGCCGCTCCGTGCCGGGCGGTACAGATGGTGGCCCAGGCAGTGGACGTGAAGTTA
AACCTGCAATACCTTGATCTGATGGCTGGCGCACATCGGACACCCAAGTTTACCAAGCTT
AACCCGCAGCAAACGATACCGACGCTCGTGGATGGTGGTCTGGTGCTGTGTGAGTCTCGT
GCAGCACTGATATACCTTTGCGATCGGTACGCCAAGGAAGAGAACGATTGGTACCCACGG
GACATCACCCAGCGAGCCATCATTAATCAACGATTGTTCTTCGACGCGTGTGTACTATAT
CCACGATTTACCGACTTTTATCATCCGCAAGTGTTTGGAAACGCAGCACCGGATGGGAGA
AAACGCGCAGTGTTTGAACGATCGGTGGAGGTCCTGAACCACTTCCTAGGGGAGCATGAA
TTTGTGGCTGGTTCTAAGATGAGCATCGCAGATATAAGTATTTTTGCAACGTTGACTACG
GCCTGTGTGTTGGGATTCGGCCTCAAACAGTATGCGAATGTCGATAGGTGGTACCGTACT
ATGATGGAGTCTTGTCCGGGAGCACAAGTGAATGTAGCGGGAGCGAAGGAGTTTTTGAGC
TACAAATAA

>ADAC000834_PA_Anopheles_darlingi
ATGTGCTATCTGGTGGAGAAGTATGGAGCGCAACAACACGAGACGCTCTACCCAAGGGAT
GATCCCGAGCGGCAGGCCGTCATCAACCAGCGGCTCTACTTCGACATGGGCACCCTTTAC
CAGCGCTTCGGGGACTATTACTATCCGCAGATCTTTGAAGGTGCACCGGCCTGCGAGGAA
AACTACAGGAAGATCGCTGAGGCACTCGACTTCCTGGAGCTCTTTCTCGCCGGAAACGGG
GATGGGGGCTGCCGCCGGTACGTGGCCGGTGGTGACTGTCTAACGCTGGCGGACATTAGC
ATCTACGCAACGCTCACGACGTTCGAGGTGGCCGGTTACAAGTTTGAGAGCTACTCGAAC
GTATCCGCGTGGTACAAACGTATGGCGGACACCATTCCGGGGGCCGCAACGAACCGGACC
TGGGCGGAGGCGGCCAGACCTTTCTTCGAGAAACTCAACCCACAACACACCATCCCGACG
CTGGTCGACAATGGGTTCCCTATGTGGGAGTCACGCGCCATCCAGATCTATCTGGTCGAG
AAGTACGGCAAGGACGACAAGCTGTACCCGAAGGATCCGCAGAAGCGCGCCGTCGTGAAC
CAGCGTCTGTTCTTCGATATGGGCACACTGTACCAGCGCTTCGGTGATTACTGGTATCCG
CAGATCTTCGCCAAGCAGCCGGCCAACCCGGAGGCCAAGAAGAAGATGGAGGAAGCCGTC
GGTTTCTTCAACACGTTCCTCGAGGGCCATGAGTATGCGGCCGGTAGCGATCTGACGATC
GCCGATCTGAGTCTGGCCGCGTCGATCGCCACCTACGAGGTGGCCGGTTTCGATTTCACG
CCCTACCCGAACGTGCAGGCCTGGCTGGCCCGCTGCAAAGCCAACGCACCCGGATACGCT
CTCAACCAGGCCGGTGCGGACGAGTTTAAGGCCAAGTTCCTGTCGTAA

>AMEM018991_PC_Anopheles_merus
ATGGATTTCTATTACCTACCCGGATCTGCCCCGTGCCGTGCCGTCCAGATGACGGCGGCC
GCCGTTGGCGTTGAGCTGAACCTGAAGCTCACCGACCTGATGAAGGGCGAGCACATGAAG
CCGGAGTTCCTGAAGCTAAACCCACAACACTGCATTCCGACGCTGGTCGATGAGGACGGG
TTCGTGCTGTGGGAGTCGCGTGCAATCCAGATCTATCTCGTCGAGAAGTACTGCGCCCAC
GATCCAGCCCTCGCAGAACGGCTGTATCCGGGTGATCCGCGCCGCCGTGCTGTCGTTCAC
CAGCGACTGTTCTTTGATGTGGCCATACTGTATCAACGTTTTGCCGAGTACTACTATCCG
CAGATCTTTGGCAAGAAGGTCGCCGGCGATCCGGATCGGCTGCGTTCGATGGAGCAGGCG
CTCGAGTTTCTCAACACCTTTCTTGAGGGCGAGCGGTTCGTCGCGGGCGGAGATGATCCA
ACAATTGCGGATTTCAGCATTTTGGCCTCGATTGCAACGTTCGAAGCTGCCGGGTACGAT
CTGCGGCGATACGAAAACATCCACCGATGGTACGAGCAGACCGGCAAGATAGTACCGGCT
GCTGATAAGAACTTGGCGGGAGCAAAAATTTTTGGGCTCTACTTCAAACAAAAATAA

>ACHR001931_PA_Anopheles_christyi
ATGACGGTAGACAAAACGCTGGTGTTAATTGCTACGTTAAGACATTGTACTAAGTTGTTG
TTTCTATCCATTCGATTCGATACCGTCCCCAGAACTTCATTTCCGCTAATCACCATGGAT
TTCTATTACCTACCCGGATCTGCCCCGTGCCGTGCCGTGCAAATGACGGCGGCTGCCGTT
GGCGTTGAGCTGAACCTGAAGCTTACCGACCTGATGGCGGGTGAGCACATGAAGCCTGAG
TTCCTGAAGCTTAACCCGCAACACTGCATTCCGACGCTGGTCGATGAGGACGGGTTTGTG
CTGTGGGAGTCGCGTGCAATCCAGATATATCTCGTCGAAAAGTACTGCGCCCACGATTCA
ACCCTCGCAGAAAATCTGTATCCGGGTGATCCGCGACGCCGTGCCGTCCTACACCAGCGA
CTGTTCTTTGACGTATCCGTACTGTACCAACGCTTTGCCGAGTACTACTACCCGCAGATC
TTCGGCAAGAAGGTGGCCGGTGATCCGGATCGGCAGCGATCAATGGAGCAGGCCCTGGAG
ATTCTCAACACCTTCCTCGAGGGCGAACGGTTCGTCGCGGGAGGGGATAATCCATCGATT
GCGGATTTCAGCATTTTGGCGTCGATCGCAACTTTCGAAGCCGCCGGTTATGATCTGCAG
CGGTACGAAAACATTTACCGGTGGTACGAGCAGACTAGCAAGATAATTAACTCACAACAC
TGCATTCCAACGCTGGTCGACAACGGATTCGCCCTGTGGGAGTCGCGTGCCATCTCTATG
TATTTGGCGGAGAAGTACGGCAAGGACGATAAGCTGTACCCAAAGGACCCGCAGAAGCGT
GCTGTCGTAAACCAGCGTCTGTTCTTCGACATGGGTACTCTGTACCAGCGCTTCGCTGAC
TACTACTATCCTCAAATCTTCGCCAAGCAGCCGGCAAACCCAGAAAATGAACAGAAGATG
AAGGATGCGGTCAGCTTCCTCAACACCTTCCTGGACGGGCAAACGTACGTGGCAGGTGAC
AATCTCACGATTGCTGATCTTGCCATCTTGGCCACGATCTCGACGTACGACGTAGCTGGG
TTTGATTTGGCCAAGTACGCGCACTTGACTGCGTGGTACGAAAACATTCGCAAGGAAGCG
CCCGGTGCCGCAATAAATCAGGCTGGGATCGAGGAGTTTAAGAAGTACTTTGAGAAGAGT
CCGTTTGTTGATTTTTCGTCTTGTTTAACACCAGTGCTGAATCCACAGCATTGTGTTCCG
ACGGTTGTGGACAATGGATTTGCTCTATGGGAGTCTCGGGCCATCATGTGCTATCTGGTG
GAAAAGTATGGGAAATCTGCCAACGATTCTCTGTATCCGAGCGATCCTCAGCGGCGAGCG
ATCGTCAATCAACGGTTGTATTTCGACATGGGAACACTGTATCAGCGATTCGGTGACTAC
TATTATCCACAAATCTTCGAGGGAGCACCGGCAAATGAGGCAAATTTTGCGAAAATTGGA
GAAGCTTTAGCGTTTCTCAATACTTTTCTCGATGGTGAACGGTTTGTGGCGGGAGGGAAT
GGTTTTTCATTGGCCGACATAAGCGTGTACGCAACACTGACCACATTCGAGGTGGCAGGT
TATGAATTTAGTACCTATGAGCATGTCGTACAATGGTATAAGAGCATGGCGGACTTTATA
CCCGGTGCGGAGACCAATCGAAGCTGGGCTGAAGCTGCTAGGCCATTTTTCGATAAGCTA
AATCCTCAACACTGCATTCCGACGCTGGTCGACAATGGATTCGCCCTGTGGGAGTCACGC
GCCATCCAGATCTATCTTGTGGAAAAGTACGGCAAGGACGATAAGCTGTACCCGAAGGAC
CCGCAGAAGCGTGCTGTCGTAAACCAGCGTCTGTTCTTCGACATGGGTACACTATACCAG
CGCTTCGGTGACTACCACTATCCTCAAATCTTCGCCAAGCAGCCGGCAAACCCAGAAAAT
GAGAAGAAGATGAAGGAAGCCGTGGGTTTCTTGAACACCTTCCTGGAGGGACAGGAGTAT
GCCGCCGGTAACGATCTCACGATTGCCGATCTGAGTTTGGCTGCGTCGATCGCCACCTAC
GAGGTCGCTGGCTTCGACTTCGCCCCCTACCCGAACGTACTTGCATGGTTGGCTCGCTGC
AAAGCAAACGCCCCCGGATACGCCCTAAATCAGGCTGGTGCCGACGAATTCAAGGCAAAA
TTCTTGGCGCCTATAAAATGCGGCACGCGCAATCTTACCCACGCTAGTCATCGTTCTGCT
ACGGTACCTATTACGATCGTGGCAATGTTGGATTTTTACTATCTTCCCGGGTCGGCCCCT
TGTCGGGCGGTACAGATGGTGGCAGAAGCAGTCGACGTGAAGTTAAACCTGAAGTACCTC
GATCTAATGGCTGGTGCCCATCGTTCACCGCAGTTTACCAAGCTCAACCCTCAGCGAACG
ATCCCAACGCTGGTCGATGGTTCTCTAGTACTGTGCGAGTCTCGTGCAGCGCTAATATAC
CTCTGCGAACGGTATGCTAAGAAAGATGATGAATGGTATCCACAGGACACGATCCAGAGA
GCCATCGTGAACCAACGGCTATTTTTCGATGCTTGTGAACTGTATCCGAAGTTTGCTAAT
TTTTACCACCCGCAAGTGTTTGGAAATGCTTCACCGGACGGCAGAAAGCGATTGGCGTTT
GAAAAGGCAGTGGAACTGCTGAACACGTTTCTCAGTGAGCATGAATTTGTGGCCGGATCG
AAAATGACCATCGCTGATATAAGTCTGTTTGCAACGTTAGCCACAGCCTGCGTGTTGGGA
TTCATTCTACGACCGTACGGCCATGTAGATCGATGGTACGGCACTATGCTGGCCTCATGC
CCGGGAGCACAGGCAAATGTGGCAGGTGCAAAGGAATTTTTAACGTACAAATAA

>SCAU008450_PA_Stomoxys_calcitrans
ATGGATTTCTATTATATGCCTCTCTCTGCCCCCTGTCGTGCGGTTATCATGACCGCTGAA
GCTTTGGGTATTAAGCTCAATAAAAGATTCCTCGACCTCTATGCTGCAGAACATTTAAAG
CCGGAATTTCTAAAAATCAATCCCCAACACTGTGTACCCACATTGGTTGATGGCGATCTC
AAGTTATGGGAATCTCGTGCCATTATGGTGTATTTAGTGGAGAAATATGGCAAAGAAGAT
CATCCGTTATACCCTAAATGCCCTAAGAAGAGAGCCGTAATCAATCAACGGCTCTATTTT
GATATGGGCACCTTGTTTAAACCCTTTGCTGATTGGTTCTATGGACAGGTTTACTACAAA
AAGCCGGCTGATCCTGAGTTGTATAAGAAAATAGAAATGGCATTGGATTTCTTGAATACA
TTTTTAAGTGAAACAAAATATGTTGCTGGTGACAACATGACCTTAGCTGATTTAGCTGTG
TTGGCTAGTGTCAGTACGATGGATGTGGCCAATCTGGATTTCAGCAAATATGAACATGTG
ACCAGATGGTATAAGGGTCTTAAGGATACGGCACCAGCTGCTGCAGAGAATTGGGCTGGT
TGTTTAGATTACAAGAAAATAATGTGA

>AMAM022257_PA_Anopheles_maculatus
CTAAACCCACAACACTGCATTCCGACGCTGGTCGATGAGGACGGGTTCGTGCTGTGGGAG
TCGCGTGCGATCCAGATCTATCTCGTCGAGAAGTACTGCGCCCACGATGCAGACCTCGCC
GAACGGCTGTATCCGCGTGATCCGCGTCGCCGTGCCGTCGTCCACCAGCGGCTGTTCTTC
GATGTGGCCCTGCTGTACCAACGCTTTGCCGAGTACTACTACCCGCAGATCTTCGGCAAG
AAGGTGGCTGGCGACCCGGACCGGCTGCGCTCGATGGAGCAGGCACTCGAGTTTCTCAAC
ACCTTTCTCGAGGGTGAACGGTTCGTTGCGGGCGGGGACGATCCAACGATTGCGGATTTT
AGCATTCTGGCATCGATCGCAACGTTCGAAGCTGCTGGGTACGATTTGCGGCGGTATGAA
AACATTTACCGGTGGTACCAGAGCACAACCGAGATAGTGCCGGCCGCTGATAAGAATATT
AACCCTCAACACTGTATTCCGACGCTGGTCGACAATGGGTTCGCGCTGTGGGAGTCGCGT
GCCATCTGTACGTATTTAGCCGAGAAGTACGGCAAGGCCGATAAGCTGTACCCGAAGGAT
CCTCAGAAGCGTGCCGTCGTTAACCAGCGGCTGTACTTCGACATGGGTACCCTGTACCAG
CGGTTTGCCGATTACTACTATCCGCAAATCTTCGCCAAACAGCCAGCAAACGCCGAAAAC
GAGCAAAAAATGAAAGATGCAGTTAGCTTTCTAAACACCTTCCTGGACGGGCAAAAGTAC
GTGGCGGGTGACAGTCTCACGATCGCCGATCTTACCATCTTGGCCACGGTTTCGACGTAC
GACGTAGCCGGATTCGATCTGTCCAAATATCCGCACGTTGCCGCATGGTACGAGAACATC
CGCAAGGAAGCGCCCGGTGCCGCGATTAATCAGGCAGGAATTGAGGAGTTTAAGAAATAC
TTTGAAAACGAAGTTCCGTTTTTGACACTCTTTTCCTCTTTATGCGCTGAAAAATACGAA
CGATCGCAGCTGAATCCACAGCACTGTGTACCGACACTGGTGGACAACGGATTCGCTTTG
TGGGAGTCCCGAGCGATCATGTGCTATCTGGTAGAGAAGTGTGGCAACTCGACGAACGAA
TCCTTGTATCCAAGCGATCCTCAACGGCGAGCGATCGTAAATCAACGGTTGTACTTTGAC
ATGGGAACACTGTACCAGCGCTTCGGTGATTACTACTATCCCCAGATCTTCGAAGGTGCT
CCAGCGAACGATTCCGATTACGCGAAAATTGGAGAAGCTTTATCGTTTCTCGACACTTTT
CTCGAGGGTGAGCAGTTTGTTGCGCAAGGGAATGCCATTTCGTTGGCTGATATAAGTGTC
TAC

>FBpp0082041_Drosophila_melanogaster
ATGGACTTTTACTACATGCCAGGTGGTGGAGGATGCCGCACGGTCATCATGGTGGCCAAG
GCTCTCGGCCTGGAGCTGAACAAGAAGCTACTGAACACCATGGAGGGTGAACAATTGAAG
CCGGAGTTTGTTAAGCTCAATCCACAGCACACCATTCCCACGCTGGTGGACAACGGATTC
TCCATCTGGGAGTCCCGGGCCATCGCCGTCTATCTGGTGGAGAAGTACGGCAAGGATGAC
TATCTGTTGCCCAACGATCCCAAGAAGCGTGCCGTGATCAACCAGCGTCTGTACTTCGAC
ATGGGAACTCTGTACGAAAGCTTTGCCAAATACTACTATCCCCTTTTCCGCACTGGAAAG
CCCGGATCGGATGAGGACTTGAAGAGAATCGAAACCGCGTTTGGATTTCTCGACACCTTC
CTGGAGGGCCAGGAGTATGTGGCTGGCGACCAGCTCACCGTGGCGGACATTGCCATCCTG
TCCACTGTCTCCACGTTCGAAGTTAGTGAGTTCGACTTCAGCAAGTACTCCAATGTCTCC
AGGTGGTACGACAATGCCAAGAAGGTGACTCCAGGATGGGATGAGAACTGGGAGGGCCTC
ATGGCGATGAAGGCGTTGTTCGATGCCCGTAAATTGGCGGCTAAGTGA

>AQUA009869_PD_Anopheles_quadriannulatus
ATGGATTTCTATTACCTACCCGGATCTGCCCCGTGCCGTGCCGTCCAGATGACGGCGGCC
GCCGTTGGCGTTGAGCTGAACCTGAAGCTCACCGACCTGATGAAGGGCGAGCACATGAAG
CCGGAGTTCCTGAAGCTAAACCCGCAACACTGCATTCCGACGCTGGTCGATGAGGACGGG
TTCGTGCTGTGGGAGTCGCGTGCAATCCAGATCTATCTCGTCGAGAAGTACTGCGCCCAC
GATCCAGCCCTCGCAGAACGGCTGTATCCGGGTGATCCGCGCCGCCGTGCTGTCGTTCAC
CAGCGACTGTTCTTTGATGTGGCCATACTGTATCAACGTTTTGCCGAGTACTACTATCCA
CAGATCTTTGGCAAGAAGGTCGCCGGCGATCCGGACCGGCTGCGTTCGATGGAGCAGGCG
CTCGAGTTTCTCAACACCTTTCTCGAGGGCGAGCGGTTCGTCGCGGGCGGAGATGATCCA
ACCATTGCGGATTTCAGCATTTTGGCCTCGATTGCAACGTTCGAAGCTGCTGGGTACGAT
CTGCGGCGATATGAAAACATCCACCGATGGTACGAGCAGACCGGCAAGATAGTACCGGCC
GCTGATAAGAACTTGGCGGGAGCAAAAATTTTTGGGCTCTATTTCAGACAAAAATAA

>SCAU001128_PA_Stomoxys_calcitrans
ATGGATTTCTATTATATGCCTCTGTCTCCCCCCTGCCGGTCGGTCTTGATGACCGCCAAA
GCTGTAGGTGTCGAATTGAACAAGAAATATCTTAACCTTATGGCTGGTGAACACATGAAA
CCGGAATTTCTTAAAATAAATCCACAACACTGCGTTCCAACCCTGGTTGATGGTGATTTC
GCTCTGTGGGAATCTCGCCCGATTATGATCTATTTGGTTGAGAAGTATGGCAAAAAAGAC
GATTCTCTATATCCATGCTGCCCCAAGAAACGTGCTATAATCAATCAACGCCTTTATTTC
GATATGGGAACTTTGTACAAAAGCTTTGCTGAATACTACTATCCCAAATCGTTTTACGGC
AAACCCCTTGATGAGGAAGCCTTTAAGAAATTGGAAAGTGCCTTCGAATTTTTGAATACC
TTTTTGAGTGGATCCAAGTATGTGGCTGGTGACTCAATGACACTGGCCGATTTTGCCATC
ATGGCCTCCTTGAGCACCATGGTGGAGGTGGCCAATGTTGATATCAGCAAATACGAAAAG
GTGGCCAAATGGTACAATTGTCTCAAGGATACAGTGCCAGCAGCTGATGAAAACTGGGAG
GGCATTGAGGAGTTTAAGAAATTTGTAAATAAGTAA

>MDOA011215_PA_Musca_domestica
ATGGATTTCTATTATCTACCCCTTTCGGCTCCCTGTCGTTCAGTGATAATGACAGCCAAG
GCTCTTGGCATTGAGTTGAACAAAAAATTACTTAATCTCTTCGAGGGTGAGCACATGAAA
CCAGAATTCCTAAAAATCAATCCTCAACACACCATTCCTACTCTGGTGGACAATGGCTTC
GCCATGTGGGAATCTCGTGCCATTATGGTGTACTTGGTAGAGAAATACGGCAAACAGAAT
GACCCTCTGTATCCCAGTTGCCCCAAGAAGCGTGCTCTCATCAATCAACGTCTCTATTTC
GATATGGGAACGTTGTGGAAAAGTTATGCCGATTATACTTATCCCCAGTTCAGAGAGAAC
AAACCAGCCGATCCAGAATTATTTAAGAAATTCGAGTCAGCTTTGGAGTTCTTGAACATA
TTCCTGTCACAATCGAAATATGCTGCTGGTGAAACCATGACCTTGGCCGATTTGGCCATC
TTGGCTTCGGTTAGTACCTTTGATGTTGTCCAAATGGATCTCAGCAAATATGAACACATT
TTACGGTGGTACAATATGCTCAAGGATACGGCACCGGGTGCTGCTGAAAACTGGGCCGGT
TGTTTGGAAATGAAGAAATATTTTAAGAAGTGA

>SCAU008424_PA_Stomoxys_calcitrans
ATGGATTTCTACTATTTACCTCCATCACCACCTTGTCGCGCTGTGGAAATGGCCGCCAAA
GCTGTGGGTGTCACCCTGAACAAGAAAATTGTCAACACTGCAGCAAAGGAACAATTAAAC
CCCGACTTCGTAAAAATCAATCCCCAACACACAATACCCACAATAGTGGATAATGGTTTT
GTCCTATGGGAGTCACGTCCGATACTTATCTATTTGGCTGAAGGCTATGACAAAACTGGT
GAACTCTACCCCAAAGTACCCAAAACTAAGGCCATCATCAATCAAAGACTGTACTTTGAT
ATGGGTGTATTCTACAAGAGTTTCCTGGAATATTATGTTCCCATCATGCTAAGAAATCAG
CCAGCAGATCCCGAAAAATTCAAAGATGTAGAGGCAGCTTTTGAACTTTTAGATACTTTT
CTAACGGCCAAACCGTATGCGGCCGATACGGACACCTACACCATTGCCGACATTGCCTTG
GTTGCCAGCATGACTAACTATGAGATGGCCGGCTTTGATTACAGCAAATATGCCAATGTA
GCTAAATGGTATGAAAACTGCAAACGGGTTATTCCTGGCTATGAGGAAAATGTGGTGTCT
AGCAAAGATTTGAGCTACTTTCAACTTACTAAACAGCCAACACAAGGCGAATAG

>ADAC000833_PA_Anopheles_darlingi
ATGGATTTCTACTACTTGCCCGGATCGGCACCGTGCCGTGCTGTGCAGATGACGGCCGCT
GCCGTTGGCGTCGAGCTGAACCTGAAGCTGACCAACCTGATGGCCGGTGAGCACATGAAG
CCCGAGTTCCTGAAGGTAAACCCGCAACACTGCATCCCGACGCTGGTCGACAATGGGTTC
GCGCTGTGGGAGTCGCGCGCGATCTGCACCTATCTGGTGGAGAAGTACGGCAAGGACGAG
CAGCTGTACCCGAAGGAGCCGCAAAAGCGGGCGGTCGTCAATCAGCGCCTCTACTTCGAC
ATGGGGACGCTGTACCAGCGGTTCGCCGATTACTACTACCCGCAGATCTTCGCCAAACAG
CCGGCCAACGCGGAGAACGAGAAGAAGATGAAGGATGCGGTCGATTTCCTCAACACCTTC
CTCGACGGCCAGAAGTACGTCGCCGGTGACCATCTCACCGTGGCCGATCTGAGCATCCTC
GCGACCGTGTCCACCTACGATGTGGCCGGTTTCGAGCTGGCCAAGTACCCGAACGTACAG
AAGTGGTACGACAGCATCCGCAAGGAGGCACCCGGTGCCGCCATTAACGAGGCCGGCATC
GAGGAGTTCAAGAAGTACTTCGAGAAGTGA

>AGAP004164_PC_Anopheles_gambiae
ATGGATTTCTATTACCTACCCGGATCTGCCCCGTGCCGTGCCGTCCAGATGACGGCGGCC
GCCGTTGGCGTTGAGCTGAACCTGAAGCTCACCGACCTGATGAAGGGCGAGCACATGAAG
CCGGAGTTCCTGAAGCTGAATCCACAGCACTGTGTGCCGACGCTCGTGGACAATGGATTT
GCTCTGTGGGAGTCTCGAGCGATCATGTGCTATCTGGTGGAGAAGTACGGGAAACCGTGC
AACAACGACTCTCTGTATCCGACCGATCCACAAAAACGAGCCATCGTCAACCAGCGCTTG
TATTTCGACATGGGAACGCTGTATCAGCGCTTCGGCGACTACTATTATCCACAAATCTTC
GAGGGAGCACCAGCTAATGAGACAAACTTTGCAAAAATTGGGGAAGCTTTAGCGTTTCTC
GATACTTTTCTCGAGGGTGAACGGTTTGTGGCGGGAGGAAATGGTTATTCGTTAGCTGAT
ATTAGCCTGTACGCGACACTTACTACGTTCGAGGTGGCAGGGTATGACTTCAGTGCGTAT
GTAAATGTTCTGCGATGGTATAAGAGCATGCCCGAATTGATTCCCGCTTCGGACACGAAC
CGGAGCTGGGCTGAAGCAGCTAGGCCCTTTTTCGATAAAGTAAAACATTAA

>SCAU010764_PA_Stomoxys_calcitrans
ATGGACTTCTATTACCATCCCCTATCTGCTCCCTGCCGTGCAGTTATAATGACCGCTAAA
GCTTTAAACATTGAATTGAATAAAAAGTTTCTAGATCTTCTTAATGCTGGGGAGCACCTT
AAGCCCGAATTTTTGCAAATCAATCCCCAACACTGCGTACCCACTTTGGTTGATGGCAAT
TTGAAATTGTGGGAATCTCGTGCCATTATGGTATATTTGGTGGAGAAATATGGCAAAGAT
GACGATCCTTTATATCCCAAATGTCCTAAGAAGAGGGCTTTAGTCAATCAACGTCTCTAT
TTTGATATGGGCACCTTGTATACGGCATTTGGTGCATATTTCTATTCACAAATCTATGGC
AAGAAACCTGCCGATGCAGAATTGCTGAAAAAAGTTGAAAATGCTTTGGAATTTTTAAAT
ATTTTCTTGGCGGAATCGAAATATGTTGCTGGTGATACCATGACCTTGGCTGATTTGTCC
ATTCTGGCCACTGCTGTAACCATGGAAGTTGCTAGTATTGACTTGAGTAAATTTGAACAT
GTCAATAGGTGGTATAAGGAGCTAAGAGATACTGCACCAGCAGCTGAAGAAAATGTAGCT
GGTAGTTTGGGGTATAAGAAATTTATGTAA

>FBpp0310669_Drosophila_melanogaster
ATGGATTTATACTATAGACCCGGATCTGCTCCCTGCCGCTCTGTTCTGATGACAGCCAAG
GCACTGGGTGTGGAGTTCGATAAGAAGACCATTATCAACACCCGAGCTAGGGAGCAATTC
ACGCCGGAATACCTGAAAATCAATCCGCAGCACACGATCCCCACGCTGCACGACCATGGA
TTTGCTTTGTGGGAGTCGCGGGCGATTATGGTTTATCTGGTGGAGAAGTACGGCAAGGAC
GACAAGCTCTTCCCCAAGGATGTGCAAAAGCAGGCGTTGATCAATCAGCGCCTGTACTTC
GACATGGGTACGCTGTATAAGAGCTTCTCCGAGTACTATTATCCGCAGATTTTCCTAAAG
AAGCCCGCCAATGAGGAGAACTACAAGAAGATCGAAGTGGCCTTCGAATTCCTAAACACA
TTCCTGGAGGGGCAGACCTACAGCGCTGGAGGGGATTATAGCTTGGCGGATATTGCCTTT
CTGGCCACCGTTTCCACTTTCGATGTGGCTGGCTTCGATTTCAAGCGGTATGCCAATGTG
GCACGTTGGTACGAGAATGCCAAGAAACTGACTCCCGGTTGGGAGGAAAACTGGGCTGGT
TGCCAGGAGTTCCGCAAATACTTCGATAACTGA

>GAUT035969_PA_Glossina_austeni
ATGACCGACTTTTATGCACATAGACATTGGACAAATGCCAATACAATTATTACTACTATG
CAGCACGAAAAAAAGTTTTTAACCATGGATTTGTACTATTTGCCCGGTTCGGCGCCTTGC
CGTGCGGTTATAATGACAGCTAAAGCTTTGGGCTTACAACTGAATAAGAAACTATTGAAT
TTGATGGCTGGTGAACAAATGAAGCCGGAGTTTTTAAAGCTAAACCCTCAACATACTATA
CCGACTTTAGTTGACGGCGATTTCTCGATATGGGAATCGCTTGCTATTATGGTCTCTTTA
GTGGAGAAATACGGCAAAACCGATTCCCTTTTTCCCAAATGTCCCAAGAAACGGGCTATT
ATCAATCAGCGTCTGTACTTTGACATGGGCACCTTGTACAAGAGCTTTGCCGACTATTAC
TATCCACAAATCTTTAGTAAGGCTCCTGCCGATCCAGAAATGCACAAAAAGATAGAAACC
GCCTTCGACTTTCTGAATACTTTTTTGGAAGGCCAGCAATATGCGGCCGGTGATACATTG
ACCGTAGCCGACATAGCTTTATTGGCTACCGTTAGCACCTTTGAGGTGGCCGGCTTCGAT
TTCAGCAAATATCCCAACGTAGCGAAATGGTATGCTAATGCTAAAACAGTTACACCCGGC
TTCGATGAAAATTGGCAGGGCTGCTTGGAGTTTAAGAAATTCTTTAATTAA

>AALF007572_PA_Aedes_albopictus
ATGGATTTCTACTACCTGCCAGGATCTGCTCCGTGCCGTGCCGTCCAGATGACGGCGGCC
GCCGTTGGCGTGGAGCTGAACCTCAAGCTCACCAACCTGATGGCCGGTGAGCACATGAAG
CCCGAGTTCCTCAAGTTGAACCCGCAGCACACCATCCCGACGCTGGTCGACAATGGCTTC
TCCCTGTGGGAATCCCGCGCCATCATGGGCTACCTGGTCGAAAAGTACGGCAAGGACGAC
AAACTGTACCCCAAGGACCCGCAGAAGCGCGCCCTGGTCAACCAGCGCCTCTACTTCGAC
ATGGGTGTGTTGTACCAGCGCTTCGGAGACTACTGGTACCCGCAGATCTTCGCCAAGCAG
CCCGCCAACCCGGACAACTTCAAGAAGATGGAGGAGGCCGTCGGCTTCCTGAACACCTTC
CTGGAGGGCCACCAGTACGCCGCCGGCGATGAGCTGACCATTGCCGATCTGAGCTTGGCC
GCGTCCGCCGCCACCTACGAGGTTGCCGGATTCGACTTCTCCAAGTACCCCAACGTGCAG
GCTTGGCTCGAGCGGTGCAAGAAGAACGCCCCCGGCTACGACCTGAACCAGGCCGGTGCC
GACGAGTTCAAGGCCAAGTTCCTGTCCGGAATGTAA

>AALB015606_PC_Anopheles_albimanus
ATGGATTTCTACTACTTGCCCGGATCGGCACCGTGCCGTGCTGTGCAGATGACGGCCGCG
GCCGTTGGCGTCGAGCTGAACCTGAAGCTGACCAACCTGATGGCCGGCGAGCACATGAAG
CCCGAGTTCCTCAAGCTCAATCCCCAGCACTGCGTTCCGACACTGGTAGATAATGGGTTC
GCCCTCTGGGAATCGCGTGCCATCATGTGCTATCTGGTGGAAAGGTACGGAGCACAACAC
GAGTCACTCTACCCAAGCAATGATCCTCAGCGGCGGGCCGTGATCAACCAGCGCCTGTAC
TTCGACCTGGGGACCCTCTACCAGCGCTTCGGTGACTATTACTATCCGCAGATCTTCGAA
GGTGCACCAGCGGTCGAGGAGAACTACAGGAAGATCGGTGAGGCCCTTGGCTTCCTGGAG
CTCTTTCTCGCCGGCGAAGGTGGGGCACAGTACGTGGCCGGTGGCGACTGTCTGACGCTG
GCGGACATAAGCATCTACGCAACGCTTACAACTTTCGAGGTGGCCGGGTATGATTTTGGC
AGCTACTCGAATGTAGCGGCCTGGTACAAACGGATGGCCGAGAGCATTCCGGGGGCTGCA
ACGAACCGAACCTGGGCGGAGGCGGCCAGACCTTTCTTCGAGAAAGTGAAGCATTAG

>SCAU014989_PA_Stomoxys_calcitrans
ATGCATTTTTATCATACTCCCCTTTCTGCACCCTGCCGAGCTGTAACAATGACGGCCAAA
GCTTTGGGCCTACAACTCAATGAAATATTTGTGGATCTTCAAAGTGGAGCCCAATTCCAA
CCAGACTTCTTAAAGATTAATCCTCAACACTGTGTGCCATCTTTGGTCGATGGAGACTTG
AGATTGTGGGAGTCTCGTGCCATTATGATTTATTTGGTAGAGCAGTACGGCCGTAAGGAT
GATCCTTTATATCCCAGCTGTCCCAAGAAACGTGGCCTCATAAATCAGCGTTTATACTTT
GATGCGGATTCCTTGTACAAAAATTTTGCCGAATACTTTTATTCTCAGATATTCTATAAG
AAGCCAGCAAATGCAGAGTTATACCAGAAATTGCAAAGCTCATTGGAGTTTTTGAATATT
TTCCTATCACATTCGGAATATGTGGCTGGAGATAACTTGACTTTGGCCGATTTGTCTATA
TTGGCTACAGTTACAACCATTGATATGGGTCAAATTGATTTGGTAAAATATGCAAATATC
AACAGATGGTACCAGAGCATAAGGCATACAGCGCCAGGGGCTGCCGAAAACTGGGCTGGA
GTTTTGGGTTATAAGAAATTCATTGATAATACCACCAACTATAATGTGTTTAATAATTGA


>SCAU004223_PA_Stomoxys_calcitrans
ATGGATTTTTACTATCAACCCGGTTCGGCACCATGCCGCAGTGTTTTAATGACCGCTGCA
GCTCTTGGCATTGAACTCAACAAGAAACTCTTAGATGTGCGTGGCGGTGAAAATAGAACC
CCTGAATTCCTCAAACTAAATCCCCAACACACCATACCCACTTTGGTCGATGGGGATTTT
TCCATATGGGAGTCGAGAGCCATTATGACTTATTTAATAGAGAAATATGGCAAAAATGAT
GATATCCTTTATCCCAAATGTCCCAAGAAGAGGGCCATTATCAATCAAAGACTGTATTTC
GATATGGGAACTTTGTATAAAGCTTTTTCCGACTACTATTATCCACAACTTTTGAAACAG
GAAGCGCCAAATCCCGAAATGTACAAAAAATTGGAGGCAGCCGTTGAGTTTTTGAACACA
TTTTTGGAGGGTCACAAATTTGTGGCAGGTGATGAATTGACTGTGGCGGATTTGGCTATT
TTTGCCAATGTTAGCACCATGGTTGCCGTAGATTTTGATGTGAGCAAGTTTGCAAATGTT
AGCAAGTGGTACGAATATCTTACAGTCCATGCTCCTGGAGCCAAGGAGAATTGGGAAGGA
TGCCTATTATTGAAGAAGTACATTGAACTAAATGCCCCAAAGAAATAG

>FBpp0082043_Drosophila_melanogaster
ATGGATTTCTACTACTCCCCTCGAAGCAGTGGATCCCGCACCATTATCATGGTTGCCAAA
GCTCTTGGACTGGAACTGAACAAAAAGCAACTGCGTATCACAGAAGGGGAACACCTCAAG
CCAGAATTCCTTAAGCTCAATCCCCAGCACACCATTCCCACGCTGGTGGACAATGGATTC
GCCATTTGGGAGTCCCGTGCCATAGCCGTCTATCTGGTGGAAAAGTACGGCAAGGACGAC
TCCCTTTTTCCCAATGATCCCCAGAAACGCGCATTGATCAATCAGCGATTGTACTTCGAT
ATGGGAACCCTGCATGACTCCTTTATGAAGTACTATTACCCATTCATCCGTACTGGTCAG
CTTGGGAATGCCGAGAATTATAAGAAGGTCGAAGCTGCCTTTGAATTCCTGGACATTTTC
TTGGAGGGCCAGGACTACGTGGCTGGTAGCCAGCTAACTGTGGCCGACATCGCCATCCTC
TCCAGCGTTTCCACTTTCGAAGTGGTTGAGTTTGACATCAGCAAGTATCCAAATGTGGCA
CGTTGGTACGCCAATGCCAAAAAGATCACACCCGGATGGGATGAAAACTGGAAGGGTCTG
CTACAAATGAAAACAATGTACGAAGCCCAAAAGGCCTCATTAAAGTAA

>MDOA009813_PA_Musca_domestica
ATGGATTTATATTACATCCCCTCTTCTGGACCCTGCAGGGCCGTTGAAATGACTGCCAAG
GCATTGGGTGTAGAGCTAAACAAAAAATTCCTCAATCTTCGCAAGGGAGAACAATTTACT
CCCGAGTTTAAGAAACTAAATCCTCAACACACAGTACCAACATTGGTCGACGGGGATTTT
ATTCTATGGGAATCTCGTGTAATTATGATGTATTTGTGTGAAAAATTCGACACGGCCAAG
AAATGGTATCCAGAATGTCCAAAACTCAGGGCAATTGTCCAACATCGCATGATCTTTGAT
TTATCGACATTGTATCAAAGTTTTGCCGATTATTATTATCCCACGTTGTTGTGGGGCAAA
CCAGTCGATCACACAAAGTTGAAGAATATCGAAAATGCTTTTAAGGTATTCAATATTCTG
TTGGAGGGTAAACAATTTGCTGCCGGTGATTCTGTGTCCATTGCTGATATTTCGCTGTTG
GCAACGGTGACAAATTTTGATGCTCTTAAATTTGATTTTAGTAAATATCCCAATGTTGCT
GCATGGTATGAGCGATGTAAGACGGCGGTGCCTGGTTATGCGGAGAATTTTGAAGCTTGT
AAGATTTTCGAAAAGATTTTCCGTGGTAAATTGTAA

>SCAU013271_PA_Stomoxys_calcitrans
ATGGATTTCTACTACTTGCCCGGTTCCGCTCCATGCCGCTCGGTCATGATGACCGCCAAG
GCCTTGGGCATTGAGCTCAACAAGAAATTGCTTAACTTGCAAGCAGGTGAACACATGAAA
CCGGAATTCTTGAAAATCAACCCACAACACACCATTCCCACATTGGTCGATGGTGATTTT
GCCCTGTGGGAGTCTCGTGCCATTATGGTCTATTTGGTTGAGAAATATGGCAAAACCGAT
TCTCTCTTCCCCAAATGCCCCAAGAAACGTGCCGTTATCAACCAGCGCTTGTACTTCGAC
ATGGGCACGTTGTACAAGAGTTTTGCCGACTACTACTACCCCCAGGTGTTTGCCAAGGCT
CCTGCCGATCCCGAAATGTTCAAGAAAATGGAAACCGCTTTCGACTTTTTGAACACCTTC
TTGGAGGGCCATCAATATGCTGCTGGTGATACCTTGACTGTTGCCGATTTGGCCTTGTTG
GCTTCGGTGAGCACTTTCGAGGTAGCCGGTTTCGATTTCAGCAAATATGCCAATGTGGCC
AAGTGGTACGCTAATGCCAAGACTGTTGCCCCCGGTTGGGATGAGAACTGGGCCGGTTGC
ATGGAGTTCAAGAAATTCTTCTCTTAA

>FBpp0082046_Drosophila_melanogaster
ATGCCGAACTTGGATCTCTACAATTTCCCCATGGCGCCGGCCAGTCGCGCCATCCAGATG
GTGGCCAAGGCTTTGGGTCTGGAGCTGAACTCCAAGTTGATCAACACGATGGAGGGTGAC
CAACTGAAGCCAGAGTTCGTGAGGATTAACCCACAGCACACCATTCCCACGCTGGTGGAC
AATGGATTTGTCATCTGGGAGTCGCGTGCCATCGCCGTCTATCTGGTGGAGAAGTACGGC
AAACCCGATTCCCCACTCTATCCCAACGATCCCCAGAAGCGGGCTTTGATCAACCAGAGG
CTTTACTTCGATATGGGCACCCTGTACGACGCCCTGACCAAATACTTCTTCCTAATCTTC
CGCACTGGCAAATTCGGAGATCAGGAAGCTCTGGACAAGGTTAACTCCGCCTTTGGATTC
CTCAACACCTTCCTGGAGGGTCAGGACTTCGTGGCCGGTAGCCAACTGACCGTGGCTGAT
ATCGTCATCCTGGCCACCGTATCCACCGTAGAATGGTTTTCGTTTGACCTAAGCAAGTTC
CCCAACGTGGAGAGGTGGCTTAAGAATGCCCCAAAAGTAACTCCTGGATGGGAGCAAAAT
CTTGAGAGTCTGCAGCAGGGAAAGAAGTTCCTGCAGGACCTTCAAGCGGCAAAGGAAAAG
GAAGTAAAGGCCTAA

>AFUN016010_PD_Anopheles_funestus
ATGGATTTCTACTACCTACCCGGATCTGCCCCATGCCGTGCCGTGCAGATGACGGCAGCC
GCCGTTGGCGTTGAGCTGAACCTGAAGTTAACCAACCTAATGGCCGGTGAGCATATGAAG
CCGGAATTTCTGAAGTTGAACCCGCAACACTGCATTCCGACGCTGGTCGATGAGGACGGG
TTCGTGCTGTGGGAGTCGCGTGCAATCCAGATCTATCTCGTCGAGAAGTATTGCGCCCAC
GATCCAACCCTCGCAGAGCGTCTGTATCCGCAAGATCCGCGTCGCCGTGCCGTCGTACAT
CAGCGACTGTTCTTCGACGTTGCCGTACTATACCAGCGGTTCGCCGAGTACTACTATCCG
CAGATCTTCGGCAAGAAGGTGGCCGGCGATCCGGACCGGTTGCGCTCGATGGAGCAAGCC
CTCGAATTTCTCAACACCTTCCTCGAGGGTGAACGCTTCGTAGCGGGCGGGGACGATCCA
ACGATCGCCGATTTTAGCATTCTGGCATCGATCGCAACGTTCGAGGCCGCTGGCTATGAC
TTGCAGCGGTATGAAAACATTCACCGTTGGTACGAGCGCACCAGTGAGATAGCACCGGCT
GCTGATAAGAATTTGGAAGGAGCTAAAATTTTTGGGCGTTACTTCACAGACAAATAA

>GAUT041784_PA_Glossina_austeni
ATGGATTTGTACTATTTGCCCGGTTCGGCGCCTTGCCGTGCGGTTATAATGACCGCTAAA
GCTTTGGGCTTACAACTGAATAAGAAACTATTGAATTTGACGGCTGGTGAACAAATGAAG
CCGGAGTTTCTAAAGCTAAACCCTCAACATACTATACCGACTTTAGTTGACGGCGATTTC
TCGATATGGGAATCGCGTGCTATTATGGTCTATTTAGTGGAGAAATACGGCAAAACCGAT
TCCCTTTTTCCCAAATGTCCCAAGAAACGGGCTATTATCAATCAGCGTCTGTACTTTGAC
ATGGGCACCTTGTACAAGAGCTTTGCCGACTATTACTATCCACAAATCTTTAGTAAGGCT
CCTGCCGATCCAGAAATGCACAAAAAGATAGAAACCGCCTTCGACTTTCTGAATACTTTT
TTGGAAGGCCAGCAATATGCGGCCGGTGATACATTGACCGTAGCCGACATAGCTTTATTG
GCTACCGTTAGCAACTTTGAGGTGGCCGGCTTCGATTTCAGCAAATATCCCAACGTAGCG
AAATGGTATGCTAATGCTAAGACAGTTACACCCGGCTTCGATGAAAACTGGCAGGGCTGC
TTGGAGTTTAAAAAATTCTTTAATTAA

>MDOA011453_PA_Musca_domestica
ATGGATTTCTATTATATGCCACCATCTGCCCCCTGCCGTGCCGTTGAAATGACCGCTAAG
GCTGTAGGCGTTGAGTTGAACAAAAAAGTCATCGATCTCACCAAGGGTGAACACCTGAAA
CCAGAATTCGTTAAAATCAATCCTCAACACACCATTCCCACTTTGGTCGATGGCGATTTC
ACCCTCTGGGAATCTCGTGCCATTATGACATATTTGTGTGAGAAATATGACAGCAGCAAG
AAATGGTATCCAGAATGTCCCAAAATTCGTGCAATCATCAATCAACGCATGTACTTCGAT
ATGGGCACCCTGTATAAGAGTTTTGCCGATTACTATTATCCTCAGATCATGAAGAAAGCT
CCCGCTGATCCAGAAATGTTCAAGAAAATCGAACAAGCTTTTGAGTTTTTCAATACTTTT
TTGGATGGTAAACAATTTGCTGCCGGTGATGCTGTAACCGTGGCGGATATTGCTCTCTTG
GCTACGGTGACAAATTTCGAGGCGGCCAAATTTGATTTGAGCAAATACGCCAATGTGGCG
AAGTGGTATGAGACTTGCAAAACAGCTGTGCCTGGTTTTGCTGAAAATGTTGAGGCTTGT
GCTAGCTTCAAGAAGTATTTTGAAAATTAA

>SCAU014717_PA_Stomoxys_calcitrans
ATGGATTTATATTACCTACCAGCATCAGCTCCATGCCGTGCTGTTGCCATGACTGCCGAG
GCGCTTGGATTAAAAATCAACAAAATATATATGAATCTTCAGGCCGGAGATCATCTAAAG
CCAGAGTTTATCAAAATTAATCCACAACATACTGTGCCCACCTTAGTGGATGGTGATTTT
GTGATATGGGAATCGCGGGCTATAATGACATACTTGGTAGAAAAATATGGCAAAGTAAAT
GATGCCTTATATCCCGCCTGCCCTCGCATGAGAGCCGTCATAAATCAAAGACTTTATTTT
GATATGGGACATATGTACAAAACTTTGGGCGATTACTATTATGCCATGAGGGATAAGCAA
TCAGCTGATCCTGTTTTATACAAAAACATTGAGGTGGCCATGAGATTTTTCAACAGCATG
CTGGAGGGAAAGCAATATGCGGCTGGTGGTGATTCATTAACGTTGGCCGATTTATCACTA
TTTTCGACAGTGAGTTCGTTTGATGCCATGATCGACTTTGATTTTAGTAAGTTCCCCAAT
GTTGCCAAGTGGTATACGACACTTAAGGGTATGGTTCCTGGTGCTGCGGAAAATTGGGCT
GGCTGTATGGAGTTGAAGAAATCGTATGATAGTTTAAAATCATCTTTGTAG

>FBpp0099824_Drosophila_melanogaster
ATGGTTGACTTCTACTACCTGCCCGGCTCCTCCCCCTGCCGCTCCGTGATCATGACCGCC
AAGGCCGTGGGCGTCGAGCTGAACAAGAAGCTGCTCAACCTGCAGGCCGGTGAGCACCTG
AAGCCGGAGTTCCTGAAGATCAATCCCCAGCACACCATTCCCACGCTGGTGGACAACGGA
TTCGCGCTGTGGGAGTCCCGCGCCATCCAGGTGTATTTGGTGGAGAAGTACGGCAAGACC
GACTCCCTGTACCCTAAGTGCCCCAAGAAGCGCGCCGTGATCAATCAGCGCCTGTACTTC
GACATGGGAACGCTGTACCAGAGCTTCGCCAACTACTACTACCCACAGGTGTTCGCCAAG
GCGCCCGCCGATCCAGAGGCCTTCAAGAAGATCGAGGCCGCCTTCGAGTTCCTGAACACC
TTCCTGGAGGGACAGGACTACGCCGCCGGTGACTCCCTTACCGTAGCCGACATTGCCCTG
GTGGCAACCGTGTCCACATTCGAGGTGGCCAAATTCGAGATCAGCAAGTACGCCAATGTG
AACAGGTGGTACGAGAACGCCAAGAAGGTGACTCCCGGATGGGAGGAGAACTGGGCCGGA
TGCCTGGAGTTCAAGAAGTACTTCGAATAA

>GPAI029367_PA_Glossina_pallidipes
ATGACCGACTTTTATGCACATAGACGTTGGATAAATGCCAATGCAATTATTGCTACTATG
CAGCACGAAAAAAAGTTTTTAACCATGGATTTGTACTATTTGCCCGGTTCGGCGCCTTGC
CGTGCGGTTATAATGACAGCTAAAGCTTTGGGCTTACAGCTGAATAAGAAACTATTGAAT
TTGATGGCTGGTGAACAAATGAAGCCGGAGTTTTTAAAACTAAACCCTCAACATACTATA
CCGACTTTAGTTGACGGTGATTTCTCGATATGGGAATCGCGTGCTATTATGGTGTATTTA
GTGGAGAAATACGGTAAAACCGATTCCCTTTTTCCCAAATGTCCCAAGAAACGGGCTATT
ATTAATCAGCGTCTGTACTTTGACATGGGCACCTTGTACAAGAGCTTTGCCGACTATTAC
TATCCACAAATCTTTAGCAAGGCTCCTGCCGATCCAGAAATGTACAAAAAGATAGAAACT
GCCTTCGACTTTCTAAATACTTTCTTGGAAGGCCAGCAGTATGCGGCCGGTGATACATTA
ACTGTAGCCGACATAGCTTTATTGGCTACCGTTAGCACCTTTGAAGTAGCTGGCTTCGAT
TTCAGCAAATATCCCAACGTAGCAAAATGGTACGCCAATGCTAAAACAGTTACACCCGGT
TTCGATGAAAATTGGCAGGGCTGCTTGGAGTTTAAAAAATTCTTTAATTAA

>GFUI053260_PA_Glossina_fuscipes_fuscipes
ATGGCTAGCGAAGGTAATAATTTTACCTCTTCGAAATTTAAAACCATGGATTTGTACTAT
TTGCCCGGTTCGGCGCCTTGCCGTGCGGTTATAATGACAGCTAAAGCTTTGGGCTTACAG
CTGAATAAGAAACTATTGAATTTGATGGCTGGTGAACAAATGAAGCCGGAGTTTTTAAAA
CTAAACCCTCAACATACTATACCGACTTTAGTTGACGGTGATTTCTCGCTATGGGAATCA
CGTGCTATTATGGTCTATTTAGTGGAAAAGTACGGTAAAACCGATTCCCTTTATCCTAAA
TGCCCCAAGAAACGGGCTATTATCAATCAGCGTCTATACTTTGACATGGGCACCTTGTAC
AAGAGCTTTGCCGACTATTACTATCCACAAATCTTTAGTAAGGCTCCTGCCGATCCAGAA
ATGCACAAAAAGATAGAAACTGCCTTCGACTTTCTAAATAGTTTCTTGCAAGGCCAGCAA
TATGCGGCCGGTGATACGTTAACTGTAGCCGACATAGCCTTATTGGCTACCGTTAGCACT
TTTGAAGTGGCTGGCTTCGATTTCAGCAAATACCCCAACGTAGCAAAATGGTATGCTAAT
GCTAAAACAGTTACACCCGGTTTCGACGAAAATTGGCAGGGCTGCTTGGAGTTTAAAAAA
TTCTTTAATTAA

>ACUA025128_PA_Anopheles_culicifacies
ATGGATTTCTACTACCTTCCCGGATCTGCCCCATGCCGTGCTGTGCAGATGACGGCGGCC
GCCGTTGGCGTTGAGCTGAACCTGAAACTTACCAACCTGATGGCTGGTGAGCACATGAAG
CCGGAATTTCTGAAGCTTAACCCGCAACACACCATACCGACGCTGGTCGATGAGGACGGG
TTTGTGCTGTGGGAGTCGCGTGCAATTCAGATCTATCTCGTCGAGAAGTACTGCGCCCAC
GATGAAACCCTCGCCGAGCGTCTGTATCCGCGGGATCCGCGTCGTCGTGCCGTCGTACAT
CAGCGACTGTTCTTCGACGTTTCCGTACTGTACCAGCGGTTCGCCGAGTACTACTACCCG
CAGATCTTCGGCAAGAAGTTGGCTGGCGATCCGGACCGGTTGCGTTCGATGGAGCAGGCG
CTCGAATTTCTCAACACCTTCCTCGAGGGTGAACGGTTCGTAGCGGGCGGGGACGATCCG
ACGATCGCAGACTTTAGTATTTTGGCGTCGATTGCAACGTTTGAAGCCGCTGGCTATGAC
TTGCAGCGGTATGAAAATATTTACCGTTGGTACAAGCGTACCAGTGAGATAATTAACCCA
CAACACTGTATCCCGACGCTGGTCGACAATGGATTCGCCCTGTGGGAGTCGCGCGCCATC
TGTGCCTATTTGGCGGAGAAGTACGGTAAGGACGACAAGCTGTACCCGAAGGATCCTCAG
AAGCGTGCCGTCGTAAACCAGCGACTGTACTTCGACATGGGTACACTGTACCAGCGGTTC
GCTGATTACTACTATCCACAAATCTTCGCCAAACAGCCGGCAAACCCTGAAAACGAGCAA
AAGATGAAGGATGCAGTTAGTTTTCTAAACACCTTCCTCGACGGGCATAAGTACGTGGCC
GGCGAGAGTCTCACGATTGCTGATCTTACCGTCCTGGCTACGGTTTCGACGTATGACGTA
GCCGGTTTCGATCTGTCCAAGTATCCGCACGTCGCGGCCTGGTACGAGAACATCCGCAAG
GAAGCACCGGGCGCGGCGATCAATCAGGCTGGAATTGAGGAGTTTAAGAAATACTTTGAA
AATGATCCTCAACGGCGCGCAACCATCAATCAACGGTTGTATTTCGACATGGGAACTCTA
TATCAACGCTTCGGAGATTACTACTATCCACAAATTTTCGAAGGTGCTCCCGCGAACGAG
TCCAATTACGCAAAAATTGGAGAAGCTTTAACGTTTCTTGATACATTTCTCGAGGGTGAA
CGGTACGTGGCGAAAGGCAAGGCCATTTCGTTGGCCGATATAAGTATCTACGCATCGCTT
ACGACGTTCGAGGTGGCAGGGTATGACTTTAGTGCGTATGGTAATATCAACCCACAACAC
TGCATTCCGACGCTGGTCGATAACGGTTTCTCGCTGTGGGAGTCGCGCGCCATCCAGATC
TATCTGGCGGAGAAGTACGGCAAGGATGACAAGCTGTACCCGAAAGATCCCCAGAAGCGT
GCCGTCGTCAACCAGCGACTGTACTTCGATATGGGCACACTGTACCAACGCTTTGCCGAC
TACTGGTACCCACAAATCTTCGCCAAGCAGCCCGCCAGCGCCGAGAAGGAGGAGAAAATG
AAGGAGGCTGTCGGTTTCTTGAACACCTTCCTCGAGGGACAGGAGTACGCTGCCGGAAAC
GATCTCACGATTGCTGACCTGAGTCTGGCGGCGTCGATCGCCACCTACGAGGTGGCTGGC
TTCGACTTCGCACCGTACCCGAACGTGGCTGCGTGGTTGGCCCGCTGTAAAGCGAACGCC
CCCGGATACGATCTGAACCAGGCCGGTGCTGACGATTTCAAGGCAAAATTCTTGTCCTAA


>AATE007401_PA_Anopheles_atroparvus
ATGGATTTCTACTACCTGCCCGGATCTGCCCCGTGCCGTGCCGTTCAGATGACGGCCGCC
GCTGTTGGCGTTGAGCTGAACCTGAAGCTCACCAACCTGATGGCGGGCGAGCACATGAAG
CCGGAATTCCTGAAGATTAACCCCCAGCACACCATACCGACGCTGGTCGAGGTCGCGGAC
GGGTTTTTCCTGTGGGAATCGCGTGCCATCCAGATCTATCTAGTCGAACGGTACTGCACC
GACGACGCCGCCCGGGAGCGGCTGTATCCGTCCGAGCCCCGCCGGCGTGCCATCGTCCAC
CAGCGCCTGTTTTTCGACGTGGCCGTGCTCTACCAGCGGTTCGCCGAGTACTACTACCCG
CAGATCTTCGGTCAGAAGCTGCCGGGCGACCCGGCCAGGCTGCGCTCCATGGAGCAGGCG
CTCGAGTTTCTCAACGCGTTCCTCGAGGGCGAGCGGTTCGTGGCCGGTGGGGACACGCTG
ACGATCGCGGACCTCAGCATCCTGGCGTCGATTGCCACGTTCGAGGTGGCCGGGTACGAT
CTGGCCCGCCACGCCAACGTCCACCGATGGTACCAGGAGACGAAAGCGATCGCTCCGGCG
GCCGAGAAGAACGCCGAGGGGGCCAAGATTAACCCACAACACTGCATTCCGACGCTGGTC
GACAACGGGTTCGCGCTGTGGGAGTCGCGCGCCATTTGCACGTACCTGGCGGAGAAGTAC
GGCAAGGACGACAAGCTGTACCCGAAGGACCCCCAGAAGCGCGCCGTCGTCAACCAGCGG
CTGTACTTCGATATGGGCACGCTGTACCAGCGCTTCGCCGACTACTACTACCCGCAAATC
TTCGCCAAGGCGCCAGCAAATCCGGAGAACGAGAAGAAGATGAAGGACGCGGTCGATTTC
CTGAACACCTTCCTCGAGGGGCAGAAGTACGCCGCTGGCGATTCGCTGACGGTCGCTGAC
ATCAGCCTGCTGGCCACCATCTCGACTTACGACGTGGCCGGGTTTGAGCTGGCTAAGTAC
CCGAACGTGGTCGCCTGGTACGAGAACATCCGCAAGGAGGCACCCGGGGCCGCGATCAAC
CAGGCCGGCATTGAGGAGTTTAAGAAGTACTTCGAGAAGTGA

>ASTE016000_PD_Anopheles_stephensi
ATGGATTTCTACTACCTACCCGGATCTGCCCCGTGCCGTGCCGTGCAGATGACGGCCGCT
GCCGTTGGCGTCGAGCTGAACCTGAAGCTGACGAACCTGATGGCCGGTGAGCACATGAAG
CCGGAATTTTTGAAGCTTAACCCACAACACTGCATTCCGACGCTGGTCGATGAGGACGGG
TTCGTGCTGTGGGAGTCTCGCGCGATCCAGATCTATCTCGTCGAGAAGTACTGCGCCAAC
GATGCAGCCCTCGCCGAACGGCTCTATCCACGGGATCCGCATCGTCGGGCCGTCGTCCAT
CAGCGACTGTTCTTCGACGTGGCCCTACTGTACCAACGCTTTGCCGAGTACTACTACCCG
CAGATCTTCGGCAAGAAGGTGGCCGGCGACCCGAACCGGTTACGCTCCATGGAGCAGGCG
CTCGAATTTCTCAACACCTTCCTCGAGGGGGAACGGTTCGTTGCGGGTGGAGACGATCCA
ACGATCGCCGATTTTAGCATTTTGGCTTCGATCGCTACGTTCGAAGCTGCTGGGTATGAT
TTGCAGCGGTATGAAAACATTTACCGGTGGTACAAGACCACCAGCGAGATAGTGCCGGCT
GCCGATAAGAATTTGGAGGGAGCCAAAATTTTCGGGCGTTACTTTACAGAAAAATGA

>PHUM189430_PA_Pediculus_humanus
ATGCCCATCGATATTTACTACCTTCCCGGAAGTCCACCGTGCAGGGCCGTACTTCTTACC
GCCAAAGCATTGGGACTCGAAATGAATCTTAAAAGACTTGAACTCATGAAAGGTGAACAT
TTGAAACCCGAATTTTTAAAAATAAATCCTCAACACACGATCCCAACGATAATCGACAAC
GGTTTTTGCATGTGGGAAAGTCGTGCCATAATGGCTTACCTCGTCGATCAATACGGAAAA
GACGACAAACTTTATCCGAAAGATATTAAACAAAGAGCACTCGTCGATCAGAGATTGTTT
TACGATGCCACTAACCTTTACCCGAGATTAGGAGATTATTACTACCCCTACATGTTCGGA
AGAGGTCCCATGGAACCTGCGAAAAAGGAAAAACTCGATCAATCTTTCGAAGTTTTAAAC
AATTTTCTCGACGGACAAAAATGGGCTGCGGGTCCGAACATGACCATCGCGGATTTGACT
TTAGCCGCGAGCATATCCACGTGCGATGCTTTAGGATACCCGATTGAAAAATATCCCAAC
GTTCAATCTTGGTATACGAGAATTCAAAAGGAAGCACCCGGTTACGAAGTTAACGCGTCC
GGTACCGAAGCATTCAAACAATTGTACATCACTTTGACATCTAAAAAATAA

>FBpp0082042_Drosophila_melanogaster
ATGGTGGGCAAGGCCCTGGGTCTAGAATTTAATAAGAAGATAATCAATACGCTGAAAGGG
GAGCAAATGAATCCCGATTTCATCAAGATCAACCCGCAGCACTCGATTCCCACGCTGGTA
GACAATGGTTTCACCATTTGGGAGTCGCGTGCCATTCTCGTTTACCTGGTGGAAAAGTAC
GGAAAGGATGACGCGCTGTACCCCAAGGATATTCAGAAGCAGGCGGTGATCAATCAACGC
CTTTACTTCGACATGGCGTTGATGTATCCCACCCTGGCCAACTACTACTACAAAGCATTT
ACCACCGGTCAGTTTGGCAGCGAGGAGGACTACAAAAAGGTCCAGGAGACTTTCGATTTC
CTAAACACATTCCTGGAGGGTCAGGACTACGTGGCTGGGGACCAGTATACCGTCGCCGAC
ATTGCCATTCTCGCCAATGTCTCCAATTTCGATGTTGTGGGATTCGACATTAGCAAATAT
CCGAATGTGGCCCGATGGTACGACCATGTCAAGAAGATTACCCCTGGATGGGAAGAAAAC
TGGGCAGGAGCTCTGGATGTAAAGAAGAGGATCGAGGAGAAACAGAATGCTGCTAAATAA


>SCAU006592_PA_Stomoxys_calcitrans
ATGGATTTCTATTATATGCCCCCCTCCGCCCCTTGCCGTTCCGTCGAGATGACCGCTCTG
GCTGTGGGTGTTAAGCTCAACAAACATGTCTTGGACTTAACCAAAGGCGAACAATTAAAA
CCGGAATTTGTTAAAATCAATCCTCAACACACCATACCAACTTTGGTGGACAATGGCTTC
GCTCTATGGGAATCGCGTGCCATTTTGGTCTATTTATGTGAGAAATATGACAGCAGCAAA
AAATGGTATCCCAACTGCGTGAAAACTCGTGCTATTGTCAATCAACGTCTTTACTTTGAC
ATGGGCACCCTGTATAAGAGCTTTGCCGATTATTATTATCCTCAAATTATGAAAAAGGCT
CCTGCCGATCCGGAAATGTTTAAGAAAATCGAGACAGCTTTTGAATTTTTCAATACATTC
TTGGATGGCAAGAAATTCGCTGCCGGTGATTCGCCTACTGTGGCCGATATTGCCCTCTTG
TCCACCGTCACCAATTTCGATGCAGCCAATTTTGATTTTAGCAAATATACAAATGTGGCC
CAATGGTATGAGGCTTGTAAGACTGTCATACCAGGATATGCTGTTAATAAGGAAGCTTGT
GTTAGCTTCCAAAAGTATTTCAATAACAAGTAA

>AEPI015111_PD_Anopheles_epiroticus
ATGGATTTCTACTACCTACCCGGATCTGCCCCGTGCCGCGCCGTCCAGATGACGGCGGCC
GCCGTTGGCGTCGAGCTGAACCTGAAGCTTACCAACCTGATGGCGGGCGAGCACATGAAG
CCCGAGTTCCTGAAGCTGAACCCGCAGCACTGCATTCCCACGCTGGTGGATGAGGACGGG
TTCGTGTTGTGGGAGTCGCGAGCAATCCAGATCTATCTCGTCGAGAAGTACTGCGCCCAC
AAGGATGCTGCCCTGGCCGAGCGGCTCTATCCGAGCGATCCGCGGCGCCGTGCCGTCATC
CACCAGCGGCTGTTCTTTGACGTGGCCGTACTGTACCAGCGCTTTGCCGAGTACTACTAC
CCGCAGATCTTTGGCAAGAAGGTGGCCGGCGATCCGGACCGGCTGCGCTCGATGGAGCAG
GCGCTGGAGTTTCTCAACACGTTCCTCGACGGCGAACGGTACGTCGCGGGCGGGGACGAT
CCAACGATTGCAGATTTTAGCATTCTGGCGTCGATCGCCACATTCGAAGCGGCCGGGTAT
GAGCTGAAGCGGTACGAAAACATTCACCGGTGGTACGAGCGGACCAGCAAGACCGTGCCG
GCCGCTGATAAGAATTTGGAGGGAGCAAAAATTTTCGGGCTCTACTTCACACGAAAATGA


>CPIJ002661_PA_Culex_quinquefasciatus
ATGGATTTCTACTACCTGCCAGGATCCGCGCCGTGCCGTGCCGTCCAGATGACGGCCGCG
GCCGTTGGCGTCGAGCTGAACCTTAAGCTGACCAACCTGATGGCCGGCGAGCACATGAAG
CCGGAATTCCTCAAGCTGAACCCTCAGCACTGCATTCCGACCCTGGTGGACGGCAGCTTC
CCCGTGTGGGAGTCCCGCGCCATCATGATCTACCTGGTGGAGAAGTACGGCAAGGACGAG
TCGCTGTACCCGAAGGACCCCCAGAAGCGGGCCGTCGTGAACCAGCGGCTGTTCTTCGAC
CAGGGCACGCTGTACCAGCGGTTCGCAGACTACTTCTACCCGCAGATCTTCGCCAAGCAG
CCGGCCAACGCCGACAACGAGAAGAAGATGCTGGACGGGTTGGACTTTTTGAACACGTTC
CTTGGGGGTTCGAAGTACGTCGCAGGGGATCAGTTGACCATTGCCGATCTGACCATTCTG
GCGACGGTTTCGACGTACGACGTGGCCAAGGTCGATCTTGCCAAGTACCCGAACGTGGCC
GGCTGGTACGCCAGACTGCGCAAGGAAGCTCCCGGAGCCGCCATCAACGAAGCAGGCTGC
TGTTTGTCGTATGCTTGCGTCATTCATCCGTCATTCTCGCTGTCATCGCCTACTCGTCCT
TTCCCCCATACTAACACCTCCCTTGCGCAGATTAACCCGCAGCACTGCATTCCGACCCTG
GTTGACGATGGCTTCTCCCTGTGGGAGTCTCGCGCGATCCAGATCTACCTGGTGGAAAAG
TACGCCAAAGACGATGCCCTCTACCCAAAGGACCCGCAAAAGCGGGCGGTCGTGAACCAG
CGACTGTTTTTCGACCAGGGAATCCTCTATCAACGGTTTACCGAGTACCACCATCCGCAG
TTGTTCCACAAGCAACCCGCCAACCCGGAACTGTTCCGCAAGATGAACGAGGGATTGGAG
CTGCTGAACTCCTTTCTAACCTCCCAATTCGTGGCCGGGGACGTCTTGACAATTGCCGAT
TTGTGTATTTACGCGACCATTTCTAGCTACGATGCCGCAAAGGTAGATTTGACCCCCTTC
CCTAACGTGACCCGCTGGCTGTCAAAACTTCGCAAAGAAGCTCCCGGAGCCGACCTCAAC
GAAGCAGGCCTTGAAGAATTCAAGGCTTTCCTCGCCAAGTTTGTACAACCTAATAAACTG
AACCCGCAGCACTGCGTGCCGACCCTGGTGGACGGCGACTTCTCCATCTGGGAGTCTCGC
GCCATCATGATCTACCTCGTCGACAAGTACGGCAAAGACGACTCGCTGTACCCGCGTGAC
CCCCAACGCCGTGCCGTCATCAACCAGCGGCTGTTCTTCGACATGGGAACGCTGTACCAG
CGGTTCGCCGACTATTACTACCCGCAGATGTTCGAGGGAGCGGCGGAGAATCCGGACGCG
TACACGAAGATCGGCGAGGCGTTGGGCTTCTTGGAGTGCTTTCTGGACGGTCAAACCTTT
GTCGCCGATGGCGACTCTCTCTCGCTAGCTGATTTAAGCTTGCTGGCATCCATGACAACG
TTTGATGTGGCGGGTTATGACATTTCAGAGTTTAAAAATGTTTCAGCTTGGTATGAGAGT
GTCCAGAAGATTGCTCCGGGAGCGGATGTCAACAAGAGTTGGGCCGAGGCGGCCCGGCCG
CTGTTCGATAAGCTGAACCCGCAGCACACCATCCCCACCCTGGTGGACAACGGCTTCTCC
CTGTGGGAGTCCCGTGCCATCCAGATCTACCTGGTCGAAAAGTACGGCAAGGACGACTCG
CTCTACCCGAAGGACCCCCAGAAGCGTGCCCTCGTCAACCAGCGTCTCTTCTTCGACATG
GGAACGCTCTACCAGCGCTTCGGAGACTACTGGTACCCGCAGATCTTCGCCAAGCAGCCG
GCCAACGCCGACAACGAGAAGAAGATGCAAGAAGCCGTTGCCTTCCTGAACACCTTCCTC
GAGGGACACCAGTACGCGGCCGGCGATCAGCTGACCATTGCGGATCTGAGTTTGGCGGCG
TCCGCTGCCACGTACGAGGTGGCCGGATTTGACTTCTCCAAGTACCCGAACGTGCAGGCC
TGGTTGGAGCGGTGCAAGAAGAACGCCCCGGGTTACGATCTGAACCAGGCTGGCGCTGAC
GACTTCAAGGCCAAGTTTCTGGGAGGAAAGTGA

>FBpp0310668_Drosophila_melanogaster
ATGTTGGACTTCTACTATATGCTCTACTCGGCACCTTGCCGTTCCATCCTGATGACGGCC
CGTGCCCTGGGATTGGAGCTGAACAAGAAGCAGGTGGATCTGGATGCCGGCGAGCATCTT
AAGCCGGAATTTGTAAAGATCAATCCTCAGCATACGATTCCCACGCTGGTTGACGATGGT
TTCGCCATCTGGGAGTCGAGGGCTATACTGATTTATCTGGCCGAGAAGTACGATAAAGAT
GGCTCCCTTTATCCCAAGGATCCCCAGCAGAGAGCCGTGATCAATCAGCGCCTGTTTTTC
GATCTGAGTACTCTGTACCAGAGCTACGTGTACTACTACTATCCCCAGTTGTTCGAGGAT
GTGAAGAAGCCAGCTGATCCCGATAACCTCAAGAAGATCGATGATGCTTTCGCTATGTTC
AATACTCTGTTGAAGGGTCAGCAGTACGCCGCCCTCAACAAGTTGACTCTGGCCGATTTT
GCGCTTCTGGCCACCGTTTCCACTTTTGAAATATCGGAATATGATTTTGGTAAATATCCG
GAAGTGGTTAGGTGGTACGACAATGCCAAGAAAGTGATACCCGGCTGGGAGGAGAACTGG
GAGGGCTGCGAGTACTACAAGAAATTGTATCTGGGTGCGATTTTGAACAAACAATGA

>AAEL001061_PA_Aedes_aegypti
ATGGATTTCTACTACCTGCCAGGATCTGCCCCGTGCCGTGCCGTCCAGATGACCGCGGCC
GCCGTTGGCGTGGAGCTGAATCTTAAGCTCACCAACCTGATGGCCGGTGAACACATGAAG
CCCGAGTTCCTCAAGCTGAACCCGCAGCACTGCGTTCCGACGCTGGTCGACGGCGACTTT
TCGTTGTGGGAGTCTCGAGCGATCATGATCTACCTAGTGGATCGGTATGCAAAGGGGGAG
GTTGGCGAGAAACTGTACCCGAAAGATCCGCAGAAACGAGCAGTGGTCAATCAGCGGTTG
TACTTCGATATGGGAACACTGTATCAACGGTTCGGCGATTACTACTATCCGCAGATATTC
GAAGGTGCTGCTGCAAATCCGGAAAACTACCGGAAGATCGGAGAAGCGTTGGAGTTTTTA
GAAGTATTTTTGCACGATCAACAGTTCGTGGCTGGAGGGAACTGCCTAACGCTAGCGGAT
TTGAGTGTACTGGCAACACTTACAACGTTTGAAGTGGCGGGATATGACTTTTCGGGGTAC
ACAAGTGTTTATGAACGGTATGGAAGGATTCAGAAGGTGGCTCCGGGTGCCGACATCAAT
CGAGAGTGGGCAGAAGCTGCTCGACCGTTTTTCGAAAAGGTTAAAGCCCCTGCGCAGTAG


>SCAU002678_PA_Stomoxys_calcitrans
ATGGATTTGTACTATCTCTCTGATTCGCCTCCCTGTCGTGCAGTTTTGTTAACAGCCAAA
GCCCTTGGCATTGAATTAAACAAAATACCTTTGGATTTTGAAGCCGAAGAACATTTGAAA
CCGGAATTTGTACAAATCAATCCCCAGCATACCGTACCCACTTTGGTTGATGGCGACTTC
ATTTTGTGGGAATCTCGTGCCATAATGATCTACTTGGTCGAAAAGTATGGCCAAGAAGAT
GATCCCTTGTATCCCAAATGTCCAGAGAAACGAGCTTTGATTAATCAACGACTTTATTTT
GATATGGGAACCTTATTCGGTAGTTACATCGATTACTATTATCCTCAAATGCTGGAAAAG
AAACCTGGAAATCCCGAACTGCTTCCTAAGTTAGAGAAGGCCATGGAATTTTTAGATATA
TTTTTATCCAACTCTGATTATGCTGCTGGTGATACAATGACCTTGGCTGATCTGGCTTTC
CTGGTTAGTGTTAGCTCTATGGAAGTTGTGGATTTTGATATCAAACGTTATGAAAATGTC
TACAAGTGGTATGAAAATATTAAGGAAGAAGCCCCAGGGGCAGCAGAGGATTGGGAGATG
TGTTTGGAATTGAAAAAGTATTTGAAATGA

>GPPI016969_PA_Glossina_palpalis_gambiensis
ATGTGGAGTGAACCACAAGCTGAAGCATTGCTTGTTTTAATGAATCTCAAAGATTCCAAT
CTCTGGAATAACGGACAAATAACTAATTTTAGTTATCATTTCTTATTAATGTGCATCGGC
TCCTCTTCATCCGTCCACCGGTATTCAACAGCGTTTAAAACCATGGATTTGTACTATTTG
CCCGGTTCGGCGCCTTGCCGTGCGGTTATAATGACAGCTAAAGCTTTGGGCTTACAGCTG
AATAAGAAACTATTGAATTTGATGGCTGGTGAACAAATGAAGCCGGAGTTTTTAAAACTA
AACCCTCAACATACTATACCGACTTTAGTTGACGGTGATTTCTCGCTATGGGAATCACGT
GCTATTATGGTCTATTTAGTGGAGAAGTACGGTAAAACCGATTCCCTTTATCCTAAATGC
CCCAAGAAACGGGCTATTATCAATCAGCGTCTATACTTTGACATGGGCACCTTGTACAAG
AGCTTTGCCGACTATTACTATCCACAAATCTTTAGTAAGGCTCCTGCCGATCCAGAAATG
CACAAAAAGATAGAAACTGCCTTCGACTTTCTAAATAGTTTCTTGCAAGGCCAGCAATAT
GCGGCCGGTGATACATTAACTGTAGCCGACATAGCCTTATTGGCTACCGTTAGCACTTTT
GAAGTGGCTGGCTTCGATTTCAGCAAATACCCCAACGTAGCAAAATGGTATGCTAATGCT
AAAACAGTTACACCCGGTTTCGACGAAAATTGGCAGGGCTGCTTGGAGTTTAAAAAATTC
TTTAATTAA

>FBpp0082044_Drosophila_melanogaster
ATGGATTTCTATTACTCGCCCCGTGGAAGTGGATGTCGCACCGTGATCATGGTGGCCAAG
GCTCTCGGCGTGAAGCTGAACATGAAGCTACTGAACACCTTGGAGAAGGATCAGTTGAAG
CCCGAGTTCGTCAAGCTCAATCCATAGCACACCATTCCCACGCTGGTGGACAACGGATTC
TCCATCTGGGAGTCCCGCGCCATTGCCGTCTATCTGGTGGAGAAGTACGGCAAGGATGAC
ACCCTCTTCCCCAAGGATCCCAAGAAGCAGGCTTTAGTCAACCAACGCCTCTACTTCGAC
ATGGGAACTCTGTACGACAGCTTCGCCAAATACTACTATCCCCTTTTCCACACTGGAAAG
CCCGGATCTGATGAGGACTTTAAGAAGATCGAGAGCTCCTTCGAGTATCTGAATATCTTC
CTGGAGGGCCAGAACTACGTGGCCGGTGACCACCTCACAGTGGCTGATATTGCCATCCTC
TCCACCGTTTCCACTTTCGAAATCTTTGATTTCGACCTCAACAAGTACCCGAATGTGGCC
AGGTGGTATGCCAACGCCAAGAAGGTGACTCCCGGATGGGAAGAGAACTGGAAAGGTGCC
GTGGAACTGAAGGGAGTATTTGATGCCCGTCAGGCGGCGGCGAAGCAATAA

>SCAU008534_PA_Stomoxys_calcitrans
ATGGATCTTTATGTAAATCTGACCTCACCCCCAAGTCATGCCGTTGTTATGACTGCCAAG
GCCCTTGGTATCGAATTGAACATAAAAGTATTGGATCTATACGCTGGAGAACACATGACC
CCTGAATATTTAAAATATAATCCCCAACATACCATACCCACCCTGGTTGATGGTGACTTT
TCCATATGGGAATCGCGAGCCATAATGGTTTACCTGGTGGAACAGTATGGCAAAGAAAAT
GATCCCCTATATCCGAGTTGCCCTAAGAAAAGAGCTCTTATTAATCAACGTCTACACTTC
GATATGGGAACTTTATATCGCTATTTGTACGATTACTTCCATTATCAGCTGAAGGATAAG
ACCCCACCAAATCCAGAAGATTACAAGCAAATGGAAGCAGCTTTAGAGAAATTCAATGCC
ATGTTAGAGGGCTACAAATATGCAGCAGGTGATGAATTAACTGTGGCTGATTTGTCTTTA
CTGGCCACAATGACCACTTATGAGGTGGCTGGTTTTGATTTCGCCAAATATCCCAATATT
CAGAGATGGTATTCAATGATTAAATTCTCAGCACCAGGTGCTGATGAGAATTGGGCAAAT
AGTTTAAGATTGAAGGAAATGTTGGATACACTCAAAAAATGA

>AMEC021724_PA_Anopheles_melas
ATGGATTTCTATTACCTACCCGGATCTGCTCCGTGCCGTGCCGTCCAGATGACGGCTGCC
GCCGTTGGCGTTGAGCTGAACCTGAAGCTCACCGACCTGATGAAGGGCGAGCACATGAAG
CCGGAGTTCCTAAAGCTAAACCCGCAACACTGCATTCCGACGCTGGTCGATGAGGACGGG
TTCGTGCTGTGGGAGTCGCGTGCAATCCAGATCTATCTCGTCGAGAAGTACTGCGCCCAC
GACCCAGCCCTCGCAGAACGGCTGTATCCGGGTGATCCGCGCCGCCGTGCTGTCGTTCAC
CAGCGACTGTTCTTTGATGTGGTCATACTGTATCAACGTTTTGCCGAGTACTACTATCCG
CAAATCTTTGGCAAGAAGGTCGCCGGCGATCCGGATCGGCTGCGTTCGATGGAGCAGGCG
CTCGAGTTTCTCAACACCTTTCTCGAGGGCGAGCGGTTCGTCGCGGGCGGAGATGATCCA
ACGATTGCAGATTTTAGCATTTTGGCCTCGATTGCAACGTTCGAAGCTGCCGGGTACGAT
CTGCGGCGATACGAAAACATCCACCGATGGTACGAGCAGACCGGTAAAATAATTAACCCA
CAACACTGCATTCCAACGCTGGTCGACAATGGATTCGCCCTGTGGGAGTCCCGCGCTATC
TGTACTTATCTGGCGGAGAAGTACGGTAAGGACGACAAGCTGTACCCGAAGGACCCGCAG
AAGCGTGCCGTCGTAAACCAGCGACTGTACTTTGACATGGGCACTCTATACCAGCGATTC
GCTGACTACTACTATCCTCAAATCTTCGCTAAGCAGCCGGCCAATCCAGAAAATGAACAG
AAGATGAAGGATGCAGTCGGCTTTCTGAACACCTTCCTGGACGGGCACAAGTACGTGGCA
GGTGATAGTCTCACGATTGCCGACCTGTCCATCTTGGCCACAATCTCGACGTACGACATA
GCCGGGTTCGATTTGGCCAAGTACCAACACGTCGCTGCGTGGTACGAAAACATTCGCAAG
GAAGCGCCCGGCGCCGCGATTAACCAGGCTGGCATTGAGGAGTTCAAGAAGTACTTTGAG
AATGGATTTTCTCTGTGGGAGTCTCGAGCGATCATGTGCTATCTGGTGGAGAAGTACGGG
AAATCGTGCAACAACGACTCTCTGTATCCGACCGATCCACAAAAACGAGCCATCGTCAAC
CAGCGCTTGTATTTCGACATGGGAACGCTGTATCAGCGCTTCGGCGACTACTATTATCCA
CAAATCTTCGAGGGAGCACCAGCTAATGAGGCAAACTTTGCAAAAATTGGGGAAGCTTTA
GCGTTTCTCGATACTTTTCTCGAGGGTGAACAGTTTGTGGCAGGAGGAAATGGTTATTCG
TTAGCTGATATTAGCCTGTACGCGACACTTACTACGTTCGAGGTGGCAGGGTATGACTTC
AGTGCGTATCTCAATCCTCAACACTGCATTCCAACGCTGGTCGACAATGGATTCGCCCTG
TGGGAGTCGCGTGCCATCCAGATCTATCTGGCGGAGAAGTACGGCAAGGACGACAAGCTG
TACCCGAAGGACCCGCAGAAGCGTGCCGTCGTAAACCAGCGACTGTACTTCGACATGGGC
ACTCTATACCAGCGATTCGCTGACTACCACTATCCTCAAATCTTCGCCAAGCAGCCGGCC
AACCCGGAAAATGAGAAGAAGATGAAGGATGCCGTCGGTTTCCTGAACACCTTCCTGGAG
GGTCAGGAGTATGCCGCTGGCAACGATCTCACAATTGCCGATCTGAGTCTGGCTGCGACG
ATCGCCACCTACGAGGTGGCCGGCTTCGACTTTGCCCCCTACCCGAACGTGACTGCGTGG
TTCGCTCGCTGCAAAGCAAACGCCCCCGGATACGCTCTGAACCAGGCCGGTGCCAACGAA
TTCAAGGCAAAATTCTTGTCCTAA
